# Supplementary material for: Identification and virtual screening of novel anti-inflammatory peptides from broccoli fermented by Lactobacillus strains
Source: Front Nutr. 2023 Jan 11;9:1118900. doi: 10.3389/fnut.2022.1118900 (PMC9875028; doi:10.3389/fnut.2022.1118900)
Supplement: Supplementary file 2 [file Data_Sheet_2.XLSX]

## Sheet: PeptideRanker
NC			L. plantarum A3			L. rhamnosus ATCC7469
Score	Peptides		Score	Peptides		Score	Peptides
0.98146	KPFWPP		0.98463	FMWLPP		0.98974	FFPR
0.96471	GPPPPPSGGLPG		0.98146	KPFWPP		0.98857	WLPFPP
0.95015	IGPPPPPSGGLPG		0.98145	KFPWPP		0.98701	WFLML
0.94406	LPWRPP		0.97631	PPPPWPPGV		0.98463	FMWLPP
0.94331	VGPPPPPSGGLPG		0.97485	PPPPPPPPP		0.98146	KPFWPP
0.94183	IGPPPPPSGGLPGT		0.97455	PPPPPPPP		0.98145	KFPWPP
0.94145	PRPPPPPPP		0.97065	FGHGF		0.97485	PPPPPPPPP
0.93948	PPPPPPPQP		0.97061	KWWL		0.9735	FPQRPF
0.93423	VGPPPPPSGGLPGT		0.9667	PGFWAP		0.97187	GLKPWPF
0.9338	PPPPR		0.96471	GPPPPPSGGLPG		0.97065	FGHGF
0.93313	GPKPGF		0.96292	GGGGLGGGAGGLGGGGGF		0.96784	PWRPP
0.93214	APPPNPFGDAFKGP		0.96222	CMPWPPGV		0.96471	GPPPPPSGGLPG
0.93115	APPPNPFGDAFKGPEM		0.96024	FLFH		0.96171	APRPFP
0.92924	KPPPPPPPH		0.95577	YWHCPP		0.95488	FGGLWPP
0.92609	PKYWPP		0.95443	LPRPGFPW		0.95402	GPPPPPSGGLPGT
0.92556	KVGPPPPPSGGLPG		0.95402	GPPPPPSGGLPGT		0.9533	WKRW
0.92496	YPPPPPPH		0.954	GGGGLNGGAGGLGGGGGF		0.95185	NPRPFP
0.92166	SGGGGGYGGGGGGYGGGGGR		0.95341	WPKSPF		0.95182	SFGFH
0.92121	SGGDARSPGLGGLGGLGGLG		0.95319	FPPDYPFKPP		0.95015	IGPPPPPSGGLPG
0.91686	GGGRREGGGYGGGDGGGYGGGGGGGW		0.95185	NPRPFP		0.94922	CPPAKPGHF
0.91583	KNFDPF		0.95154	FGDFNPGGRL		0.94655	HCWAKPGHF
0.91473	GGGYGGGDGGGYGGGGGGGW		0.9511	FKFPG		0.94597	PAGWLP
0.91299	GIGLGGGGVGGGGLGGGGGG		0.95061	DPRPPF		0.94585	DPWHNF
0.91049	KYPPPPPP		0.95015	IGPPPPPSGGLPG		0.94532	FRGPL
0.90958	GPPPPPSGGLPGTD		0.94922	CPPAKPGHF		0.94409	WSVWPP
0.90887	SPPPPGDFNPPN		0.94655	HCWAKPGHF		0.94331	VGPPPPPSGGLPG
0.90823	GSGDPSYPGGPF		0.94566	KSFPW		0.94228	LPVFF
0.90656	FGGGPPGDRPRGPR		0.94529	FGKGPF		0.94051	FGMEF
0.90629	GDRW		0.94461	WRTFP		0.93994	PGPHGLF
0.90515	REGGGYGGGDGGGYGGGGGGGW		0.94409	WSVWPP		0.93901	RFR
0.90405	SGGDARSPGLGGLGGIGGLG		0.94406	LPWRPP		0.93893	FKFGP
0.90382	FGGPPGDRPRGPR		0.94331	VGPPPPPSGGLPG		0.93874	GGHGGGLGGGAGGGAGGGLG
0.90241	GSGGGYGGGGGRRDGGGYGGGDG		0.94264	SRPPFL		0.93853	PPWQP
0.90172	GGGGGYRGGGGGGYGGGGGGY		0.94198	IGPPPPPSGGLP		0.93647	FRFPQ
0.90137	PGPPPPSGGLPGTD		0.94183	IGPPPPPSGGLPGT		0.93539	HGGFL
0.90099	GGPPPPQHM		0.94011	LPPPPPLPPTTGL		0.93494	GGHGGGIGGGAGGGAGGGLG
0.89936	LPPPPR		0.93901	RFR		0.93423	VGPPPPPSGGLPGT
0.89706	PPPPPPHQG		0.93874	GGHGGGLGGGAGGGAGGGLG		0.93289	WMLH
0.89507	KMLWPP		0.93853	PPWQP		0.92825	GSGDPAYPGGPF
0.89449	GGGPPGDRPRGPR		0.93545	VGPPPPPSGGLP		0.9269	RPWPFKKL
0.89382	IKVGPPPPPSGGLPG		0.93539	HGGFL		0.92652	KLMWPP
0.89236	MAFRP		0.93494	GGHGGGIGGGAGGGAGGGLG		0.92586	RRW
0.89235	SRGSPGGMGGPGGGGPL		0.93465	WWWVRV		0.92566	LYRPF
0.89137	DYPFKPP		0.93423	VGPPPPPSGGLPGT		0.92523	GGIGKGGGLGGGIGKGGGVG
0.89131	GPPPPPSGGLPGTDN		0.93368	LPVFFP		0.92473	RWR
0.8909	YPFKPP		0.9331	GFPEGKPGAGAGGMPG		0.92277	LAWPRIFPHGR
0.89065	IKVGPPPPPSGGLPGT		0.93285	FGRNFP		0.92221	KGGGIGGGGGFGGGSGF
0.89056	KYPWPPGV		0.93122	LFFPKHF		0.922	RFPR
0.88973	GPPIKDPGALL		0.93038	FNFH		0.92031	RFRP
0.88912	SGPPIKDPGALL		0.93024	INDNFFPGHF		0.9192	KPKPPPLGPKRG
0.88903	KYPPPPP		0.92924	KPPPPPPPH		0.91919	IAWPRIFPHGR
0.88841	CKVWPPLGK		0.9269	RPWPFKKL		0.9173	KVGPPPPPSGGLPGT
0.88798	GGGYGGGDGGYGGNSGGGGGGW		0.92609	PKYWPP		0.91702	KGPWRP
0.88579	APLPPLPPDWSP		0.92523	GGIGKGGGLGGGIGKGGGVG		0.91686	GGGRREGGGYGGGDGGGYGGGGGGGW
0.88433	GGGYGGGDGGYGGGSGGGGW		0.92497	QPFRPPP		0.91378	PGVGPPW
0.88418	AIKVGPPPPPSGGLPGT		0.92473	RWR		0.91293	RFFPQ
0.88261	GGPPGDRPRGPPR		0.92234	ARILPPPW		0.91293	KWPLL
0.88163	IGPPPPPSGGLPGTD		0.92221	KGGGIGGGGGFGGGSGF		0.91196	WRGR
0.88161	SFDPKPVPGDWNGAG		0.922	RFPR		0.90958	GPPPPPSGGLPGTD
0.8815	AIKVGPPPPPSGGLPG		0.92166	AEGWAKFTGGF		0.90924	MPWPGV
0.87936	GGGGRPGF		0.92075	KMLWPPVGGGF		0.90919	SSGGGYGGGGGGAGNWL
0.87883	AAMVWPPLGK		0.9192	KPKPPPLGPKRG		0.90914	GLKPFPL
0.87802	DVAFPPGKM		0.91919	IAWPRIFPHGR		0.90882	FAWSRLLP
0.8757	APPPNPFGDAFKGPE		0.91843	FRFQP		0.90823	GSGDPSYPGGPF
0.87399	VGPPPPPSGGLPGTD		0.91818	GPNDPRMFPGVG		0.90656	FGGGPPGDRPRGPR
0.87317	SSFGGSGYGGGGGGGGGSGNR		0.9173	KVGPPPPPSGGLPGT		0.90635	SFKPLP
0.87228	GGGGGYGGGGGYGGGGGGYGGGGDGGGY		0.91473	GGGYGGGDGGGYGGGGGGGW		0.90606	SNDPWGWYKPP
0.87142	KPPPLGP		0.91303	GGPEIPFHPGR		0.90582	FLRLLGF
0.86968	SGGDARSPGLGGL		0.91293	RFFPQ		0.90582	AFDFRGP
0.86872	GGYGGGDGGYGGGSGGGGW		0.91196	WRGR		0.90534	KPKPPPIGPKRG
0.86853	AAPPPNPFGDAFKGPE		0.90958	GPPPPPSGGLPGTD		0.90515	REGGGYGGGDGGGYGGGGGGGW
0.86835	FGGPPGDRPR		0.90935	HFRP		0.90443	ARGFIFGPP
0.86741	KPKPPPLGP		0.90882	FAWSRLLP		0.90389	GPGPGPR
0.86711	DVAFPPKGMP		0.90823	GSGDPSYPGGPF		0.90347	GGPPGDRPRGPR
0.86655	GGGGGYGGGGGGYGGGGGGYGGGGDGGGY		0.90806	QVFLCF		0.90312	GGIGKGGGIGGGIGKGGGVG
0.8649	SGPPLKNPGAL		0.90656	FGGGPPGDRPRGPR		0.90311	FPLRGP
0.86467	AEDPFKGFRPGPG		0.90635	SFKPLP		0.9017	GPPGDRPRGPR
0.86438	GGGGGYGGGGGGYGGGGDGGGY		0.90609	SFDPKPIPGDWNGAG		0.89961	FAGSGDPAYPGGPF
0.8627	DGRYW		0.90609	LGGGGVGGGGLGGGGGGL		0.89812	KFAPPPP
0.86108	FPPPQHP		0.90606	GGYGGGDGGGYGGGGGGGW		0.8953	SRGW
0.86102	APLPPLPPDWS		0.90606	SNDPWGWYKPP		0.89527	SRLPGGF
0.86068	LAIKVGPPPPPSGGLPG		0.90582	FLRLLGF		0.89507	KMLWPP
0.86022	FGGPPGDRPRGPPR		0.90582	AFDFRGP		0.89449	GGGPPGDRPRGPR
0.85924	IGPPPPPSGGLPGTDN		0.90541	ALFRNPF		0.89382	IKVGPPPPPSGGLPG
0.85874	GFGRLG		0.90537	GGPAWRVPL		0.89338	FAGSGEGAGGFWNRG
0.85769	GGPEIPFHPG		0.90534	KPKPPPIGPKRG		0.89254	DPWH
0.85759	GPPGDRPR		0.90515	KLMWPPVGGGL		0.89235	SRGSPGGMGGPGGGGPL
0.85739	GQEPDPALGNGGLGR		0.90433	SIWYGPDRPKYLGPF		0.89231	DPKGPF
0.85562	VGPPPPPSGGLPGTDN		0.90347	GGPPGDRPRGPR		0.89137	DYPFKPP
0.85488	DPSPPLPPH		0.90312	GGIGKGGGIGGGIGKGGGVG		0.89131	GPPPPPSGGLPGTDN
0.8545	QGGPPPPQHM		0.90305	KPPVYPLGPL		0.89109	RQYPGPW
0.85413	SLDPKPIPGDWNGAG		0.90304	SHGFL		0.89104	RGHF
0.85311	AFLRLL		0.90273	GGFGGGAGGGKGGGLGGGGGVG		0.8909	YPFKPP
0.85235	NGGRPGF		0.9017	GPPGDRPRGPR		0.89056	KYPWPPGV
0.85115	DGGGYGSGGGGGYGGGGR		0.90051	SFRQW		0.89028	HHPW
0.85092	PPPPK		0.89961	FAGSGDPAYPGGPF		0.88924	KFNFDPL
0.85087	KIGPPPPPSGGLPGTD		0.8988	GFAGSGDPAYPGGPF		0.88903	PFPVVF
0.85086	KVGPPPPPSGGLPGTD		0.89836	LKPPF		0.88903	KYPPPPP
0.84991	SPGPGEPPFIKVG		0.89814	PLLMCL		0.88798	GGGYGGGDGGYGGNSGGGGGGW
0.849	FLLRL		0.89709	LPLMCL		0.88746	GGGRRDGGGYGGGDGGYGGNSGGGGGGW
0.84737	DGGGYGGGDGGYGGNSGGGGGGW		0.89642	LYRFP		0.88611	FPPHKPP
0.8462	GGGGPGMGPIGVK		0.89636	VGKFPF		0.88455	FPPHQPP
0.84475	GGGGRRDGGGYGGGDGGYGGGSGGGGW		0.89527	SRLPGGF		0.88434	KPPMHVPGLM
0.84362	VPPPPPPHQG		0.89507	KMLWPP		0.8839	WSVWPPQ
0.84361	RKWPRP		0.8948	WTVWPP		0.8834	RFRGP
0.84341	GGPPGDRPR		0.89449	GGGPPGDRPRGPR		0.88299	NPKGPF
0.84328	DGGGYGGGDGGYGGGSGGGGW		0.89382	IKVGPPPPPSGGLPG		0.88264	AARLPGF
0.84261	PPPPQ		0.89338	FAGSGEGAGGFWNRG		0.88163	IGPPPPPSGGLPGTD
0.84235	ATAFPPGKM		0.89312	LGPMLP		0.88118	HPWGH
0.84199	QQGGYNRGGGGGGYGGGGGYG		0.89254	DPWH		0.87912	KPKPPPLGPK
0.84194	SGPPIKDPGAL		0.89235	SRGSPGGMGGPGGGGPL		0.87892	RRPPPPP
0.8415	RDGGGYGGGDGGYGGNSGGGGGGW		0.89231	DPKGPF		0.87873	VWHPM
0.84067	ISGPPIKDPGALL		0.89217	FGDFNPGGRLP		0.87761	AGAFPKNYEPPPGGF
0.84047	AAFVWPPVGKK		0.89137	DYPFKPP		0.87751	WMHPA
0.84032	SGGDARSPGLGGLGGLG		0.89131	GPPPPPSGGLPGTDN		0.87712	GSGGRPGF
0.84019	NPPPPQHM		0.89104	RGHF		0.87548	KPKPPPIGPKRGA
0.8396	KVGPPPPPSGGLPGTDN		0.8909	YPFKPP		0.87543	FLRLL
0.83854	NAGFPR		0.89065	IKVGPPPPPSGGLPGT		0.87453	GPHHF
0.83699	SNGKPF		0.89064	GGPSWRVPL		0.87404	SGRGKGGKGLGKGGAKRHR
0.83651	KPPPIGP		0.89056	KYPWPPGV		0.87399	VGPPPPPSGGLPGTD
0.835	LPFKP		0.88924	KFNFDPL		0.87317	SSFGGSGYGGGGGGGGGSGNR
0.8349	DVAFPPGKMP		0.88903	KYPPPPP		0.87229	HFQKPW
0.83438	SGGDARSPGLGGLG		0.88889	QSPSPLFAGSTGGL		0.87186	EGPAPPW
0.83396	NAEDPFKGFRPGPG		0.88798	VPFLHF		0.87136	KRGPF
0.83274	GSTPGYYDGRYWTMW		0.88798	GGGYGGGDGGYGGNSGGGGGGW		0.87125	VGPPPPP
0.83166	NSPFPPHAPGP		0.88759	PPPPPPHGQ		0.87032	CKVWPPLH
0.83074	GGGGGRRDGGGYGGGDGGYGGGSGGGGW		0.88746	GGGRRDGGGYGGGDGGYGGNSGGGGGGW		0.87031	RGSPGGMGGPGGGGPL
0.82953	RDGGGYGGGDGGYGGGSGGGGW		0.8871	NFFPGHFPERPIMPG		0.87011	NHAFCL
0.82937	VSFDPKPVPGDWNGAG		0.88627	PPPGAYPPAGP		0.86996	PGVPPPP
0.82907	LSGPPLKDGPALL		0.8861	CKVWPPR		0.86967	KPGHF
0.82829	NWDRLPL		0.88433	GGGYGGGDGGYGGGSGGGGW		0.8696	CKVWPPLGKKK
0.82807	GGGPPGDRPR		0.88418	AIKVGPPPPPSGGLPGT		0.8695	GPPHGL
0.82764	KPKPPPIGP		0.88358	HFR		0.86888	VGPPPPPSGGLPGTE
0.82631	ASDPPPPAAVF		0.8834	RFRGP		0.8687	AAHWM
0.82438	ARRPPPPPP		0.88311	HAAWMP		0.86857	GFAGSGDPSYPGGPF
0.82416	GSGYGGGGGGGGGSGNR		0.88244	GAFPKNYEPPPGGF		0.86829	HYFGP
0.823	GIGLGGGGVGGGGLGGGGGGL		0.88163	IGPPPPPSGGLPGTD		0.86829	KPPLPGP
0.82114	GGPEIPFHPGREDKPQPPPEGRLPD		0.88161	SFDPKPVPGDWNGAG		0.86826	GKRPF
0.82053	SFDPKPVPGDWN		0.8815	AIKVGPPPPPSGGLPG		0.86817	AAGPFSGGSMNPARSF
0.81652	APPPGPPQY		0.88118	HPWGH		0.86741	KPKPPPLGP
0.81464	SPPPPKADGGGSVV		0.87912	KPKPPPLGPK		0.86731	EFKWPP
0.81446	KWGR		0.87892	RRPPPPP		0.86706	AAGPFSGGSMNPARSFGP
0.81279	FPVRGP		0.87888	KRWPRP		0.867	YKPWPPGV
0.81247	SNPFPPPQHP		0.87863	NHACFL		0.86672	RYFGP
0.81135	QIIGPVLDVAFPPGKM		0.87809	IGPPPPPSGGLPGTE		0.86579	RPPRP
0.8083	ASVPPWTRP		0.87761	AGAFPKNYEPPPGGF		0.86569	ALFRPPP
0.80819	GAPPPQQPGYGYMQPG		0.87715	SGRFGGL		0.86492	FHHM
0.80732	FPKDP		0.87712	GSGGRPGF		0.86388	KHGPF
0.80651	SAPPPPAPAAASPAPS		0.87699	SGHW		0.86379	HGVPPF
0.8064	IKVGPPPPPSGGLPGTD		0.87632	RPFCNP		0.86325	IYWAGPLVGGGL
0.80621	DDDAPPPPR		0.87548	KPKPPPIGPKRGA		0.86156	PRIFPHGR
0.80599	SAPPAKGPPGAPAPPPA		0.87543	FLRLL		0.86094	AAAAQPKKSWIPAVKGGGNF
0.80334	KWR		0.87455	SHLPW		0.86082	YNPFKPP
0.80286	EYGNPIGGGGYGTGGGL		0.87453	GPHHF		0.86058	GGYGGGDGGYGGNSGGGGGGW
0.80261	LDWDPKGVLGPK		0.87399	VGPPPPPSGGLPGTD		0.85802	AFPPGKMPN
0.80227	SGGGGGYGGGGRRDGGGYGGGDGGYGGN		0.87317	SSFGGSGYGGGGGGGGGSGNR		0.85759	GPPGDRPR
0.80194	APPPELKRP		0.87191	DPKPIPGDWNGAG		0.85739	GQEPDPALGNGGLGR
0.80148	SDKNPFFPSDPYG		0.87186	VFAPFFATHGGL		0.85669	GPSPPSPIKPP
0.80056	LSGPPLKDPGAL		0.87136	KRGPF		0.85655	KMLWLP
0.80026	SGGDARSPGLGGLGGIG		0.87125	VGPPPPP		0.8565	KMAPGIGGFGGL
0.79927	GGGYQGFGGSEGGFDGR		0.87121	DPKGFP		0.85562	VGPPPPPSGGLPGTDN
0.79905	SPWHD		0.87088	PPYVWAP		0.85492	LMKWPP
0.79805	IKVGPPPPPSGGLPGTDN		0.87032	CKVWPPLH		0.85478	SGHPGLPM
0.79802	WPFKPPVGQ		0.87031	RGSPGGMGGPGGGGPL		0.8545	QGGPPPPQHM
0.79799	IKIGPPPPPSGGLPGTD		0.87018	FAPIPTPGGGGSKPGGSGN		0.85395	PLAAWL
0.79625	AARRPPPPP		0.86996	PGVPPPP		0.85357	WKPR
0.79555	FRNGL		0.86967	KPGHF		0.85109	LSRGSPGGMGGPGGGGPL
0.79382	APPAKGPPGAPAPPPA		0.8696	CKVWPPLGKKK		0.85092	PPPPK
0.79358	QGGYNRGGGGGGYGGGGGY		0.8695	GPPHGL		0.85086	KVGPPPPPSGGLPGTD
0.79354	AFLLR		0.86921	APFLPSHPVIPTGGF		0.8508	CKVWPRP
0.79331	SLDPKPIPGDWNGA		0.86888	VGPPPPPSGGLPGTE		0.84957	MKSWPP
0.79316	FGGGHPDPNL		0.86872	GGYGGGDGGYGGGSGGGGW		0.84804	KPKPPPIGPKRGAKVK
0.79308	AAVRPLPPL		0.86857	GFAGSGDPSYPGGPF		0.8474	LAFPPRLLPP
0.79212	GGPREPW		0.8685	KPPLM		0.8468	APLPHPP
0.79209	KNWLP		0.86829	HYFGP		0.84667	DALPPPPPIIPPN
0.79208	SYSRPKPRPGF		0.86828	GPPQPGVPPPG		0.84663	PYSPRSNGGGLL
0.79202	AIKVGPPPPPSGGLPGTD		0.86826	GKRPF		0.8463	AAGPFSGGSMNPARSFGPA
0.79092	QQGGYNRGGGGGGYGGGGGY		0.86817	AAGPFSGGSMNPARSF		0.84594	APRQWP
0.78826	SSGNADEDAAFRLVDGKPPPR		0.86777	GFPEGKPGAGAGGMPGGVD		0.84532	AAGPFSGGSMNPAR
0.78758	AQAGDKRWFKGAN		0.86741	KPKPPPLGP		0.84475	GGGGRRDGGGYGGGDGGYGGGSGGGGW
0.78738	QVWPPIGK		0.86706	AAGPFSGGSMNPARSFGP		0.84374	HWMVP
0.78721	SLALWGP		0.86672	RYFGP		0.84362	VPPPPPPHQG
0.78309	AYKPPSF		0.86636	PWVCAP		0.84361	KPKPPPIGPK
0.78215	AIKVGPPPPPSGGLPGTDN		0.86579	RPPRP		0.84361	RKWPRP
0.78171	GDDPEVKQGKPAPDGFL		0.86532	FPKRLP		0.84341	GGPPGDRPR
0.78155	SSKPPPTPSPL		0.86492	FHHM		0.84245	LPRPLP
0.78114	DPKPIPGDWN		0.86465	FDPKPVPGDWNGAG		0.84203	KYGRFP
0.77973	RKWRPP		0.86388	KHGPF		0.84199	DPWVRL
0.77956	LGVKPPKGLL		0.86379	HGVPPF		0.8415	RDGGGYGGGDGGYGGNSGGGGGGW
0.7794	SPPPPKADGGGSVVV		0.86325	IYWAGPLVGGGL		0.84126	KGFAGSGDPAYPGGPF
0.77824	ISGPPIKDPGAL		0.86307	SLDPKPIPGDWNGAGA		0.8396	KVGPPPPPSGGLPGTDN
0.77768	SPGPGEPPFIKVGD		0.86147	LVPFFKPGP		0.83879	KFPR
0.77614	EYGNPIGGGGYGTGGGLG		0.86108	FPPPQHP		0.83878	ADLAHLPF
0.77549	DVAFPPGKMPN		0.86089	GNPIGGGGYGTGGGL		0.83823	RLHF
0.77518	STAPVPVAPKKNDGGFAGLG		0.86019	DNFFPGHFPERPIMPG		0.83786	LRFGP
0.77421	LRLLGF		0.85874	GFGRLG		0.83699	SNGKPF
0.77416	RQPKGPKPGF		0.85861	EFWKPP		0.83555	GGFGGGGGHGGGVGGGAGAGGGF
0.77414	KGPPGAPAPPPAP		0.85802	AFPPGKMPN		0.83528	PHPGL
0.77253	KSDPEGTGGFLEWPR		0.85769	GGPEIPFHPG		0.835	LPFKP
0.77184	SMLCR		0.85759	GPPGDRPR		0.8349	DVAFPPGKMP
0.77064	DNPVFRPEPPTW		0.85716	PAPMGR		0.83414	KRF
0.77042	CKVWPPLGKQ		0.85562	VGPPPPPSGGLPGTDN		0.83411	DKPQPPPEGRLP
0.76974	GGGDAPPPKPAPAPSAPPA		0.85492	LMKWPP		0.83379	LGHGF
0.76914	SDPEGTGGFIEPRW		0.85478	SGHPGLPM		0.8325	KMLPPPP
0.76897	APKPAPPFTS		0.85413	SLDPKPIPGDWNGAG		0.83167	GGPEIPFHPGREDKPQPPPEGRLP
0.76846	GIAPGPIGGTPGMS		0.85357	WKPR		0.83091	APPPPFDPTKPSTPI
0.76704	KVWPP		0.85311	AFLRLL		0.83066	DALPPPPPIIPP
0.76678	MDPY		0.8529	HRHPF		0.83019	PGVLPVASGGIHVWHMP
0.76555	VPVAPKKNDGGFAGLG		0.85285	LFLLP		0.83002	APGSHHLNPF
0.76328	DGFLLRKP		0.85275	APVPVAPKKNDGGFAGLG		0.82988	GGPEIPFHPGRE
0.76321	QGRNPPPP		0.8518	WRQLPP		0.82918	CKVWPP
0.76299	GGGGDAPPPKPAPAPSAPP		0.85134	LPRMLP		0.82863	GPEIPFHPGREDKPQPPPEGRLPD
0.76288	AARRPPPPPP		0.85109	LSRGSPGGMGGPGGGGPL		0.82843	FAWSRIIP
0.76261	SGGGYGGGGGGAGSGNR		0.85092	PPPPK		0.82834	PLKF
0.76189	DGKPFDPVERIKQGF		0.85087	KIGPPPPPSGGLPGTD		0.8281	SALRFP
0.7615	GKGPIIFNPP		0.85086	KVGPPPPPSGGLPGTD		0.82807	GGGPPGDRPR
0.75977	VAKKPAKAAGRSKAAAKDPNKP		0.85059	IHFPPDYPFKPP		0.82775	KPPAPRLGAPGLT
0.75971	GGGDAPPPKPAPAPSAPP		0.84989	GISHDLPPALKPGADVSRGASFAVD		0.82764	KPKPPPIGP
0.75839	NPPGDRPR		0.84925	LAFPRPLLPP		0.8275	DPPSPPEGFVPAPY
0.75802	GKDDDELIGGGF		0.84911	FPLKPGP		0.82642	AGPGLSPSLKNF
0.75678	DYPGKLPKGL		0.84804	KPKPPPIGPKRGAKVK		0.8249	PGVLPVASGGIHVWHMPA
0.75661	DKNPFFPSDPY		0.84796	WKLP		0.82459	SQRLPF
0.75565	DNNAPPPPR		0.84765	KPPGANFYPP		0.82416	GSGYGGGGGGGGGSGNR
0.75478	SGGGDNKPRPG		0.84761	AHFAPLPPPPP		0.82341	HLALPF
0.75391	DAPPPGPPQY		0.8474	LAFPPRLLPP		0.82333	VYWAGPLVGGGL
0.75356	SQGSSDPPPPPPPPQT		0.8469	GLEPGYPGGPL		0.82277	WVKPPP
0.75234	NGPPGDRPR		0.8468	APLPHPP		0.82227	SSPPPSQLPIRKMPG
0.7522	SSGGGYGGGGGGAGSGNR		0.84663	PYSPRSNGGGLL		0.82219	GGSGGGFAAGGGAAAGGGGGGEA
0.75138	TAAFPPGKMP		0.84654	AHLWL		0.82135	WLGSSF
0.75057	ADDDAPPPPR		0.8463	AAGPFSGGSMNPARSFGPA		0.82114	GGPEIPFHPGREDKPQPPPEGRLPD
0.74853	GSSFLDPK		0.84532	AAGPFSGGSMNPAR		0.82104	HGMLP
0.74827	SFINPPSPPSPG		0.84512	PLRMLP		0.82058	RPKPRPGFRPG
0.74781	AKKNDGGGFGGL		0.84475	GGGGRRDGGGYGGGDGGYGGGSGGGGW		0.82053	FQGPPH
0.74748	IDAPIISPGLL		0.84379	ADPERPLW		0.81919	LFPHGR
0.74715	SFIAYKPPSFTG		0.84361	KPKPPPIGPK		0.81801	DPSSGALSGLSRGGIL
0.74695	SDKNPFFPSDPY		0.84341	GGPPGDRPR		0.81736	SLPRPL
0.74684	IKGALPGKPGNL		0.84328	DGGGYGGGDGGYGGGSGGGGW		0.8173	AGPFSGGSMNPARSFGPA
0.74662	GGHDGPILPPPSEM		0.84321	MHHYW		0.81614	AGPGISPSLKNF
0.74595	ASSPPPSPPSPA		0.84319	RSGLF		0.81582	FPVGR
0.74574	GLSDPEGTGGFIEPRW		0.84252	DVAFPKPGMP		0.81542	LPFHGP
0.74523	GPGEPPFIKVGD		0.84245	LPRPLP		0.81464	SPPPPKADGGGSVV
0.74358	PPIKDPGAL		0.8421	LPGVLPVASGGIHVWHMPA		0.81463	SLSKGWSVPGWRTG
0.74293	SHHF		0.84203	KYGRFP		0.814	PHRFRPG
0.74263	SGRGKGGKGLGKGG		0.84199	DPWVRL		0.81328	HCWAKPGH
0.74031	DEFVPWPSKG		0.84194	SGPPIKDPGAL		0.81311	ALIHPIVMGGL
0.74001	AGDRPTW		0.84126	KGFAGSGDPAYPGGPF		0.81286	IPAGVPRKPGM
0.73969	EKGFAGSGDPAYPGGPF		0.84069	APRPL		0.81279	FPVRGP
0.73943	SGGVPVAAPAGGEAVAAAPGIK		0.83963	GNPIGGGGYGTGGGLG		0.81275	GPREPW
0.73922	GGPKLGGGGGK		0.83913	QPPPKP		0.81155	AGRSPF
0.73577	LKVGPPPPPSNLPGTD		0.83879	KFPR		0.81129	WVKMPP
0.73497	SQGSSDPPPPPPPPQ		0.83878	ADLAHLPF		0.81081	SISKGWSVPGWRTG
0.73464	AQNPAPPPPPQPTIP		0.83825	QPFMKGP		0.8108	DPKSPFPH
0.73419	TQAPAPAFGRPP		0.83823	RLHF		0.81008	DKPPML
0.73383	VFDPPSPPEGFVPAPY		0.83786	LRFGP		0.80977	FPNHY
0.73215	FGGGHPDPNLT		0.83745	AYFAPLIPAKKLPSVG		0.80927	PAGVPRKPGM
0.73212	ATAFPPNFAP		0.83728	GFPGPQGPY		0.80855	WRVPL
0.73198	TPPPR		0.83699	SNGKPF		0.80781	DPWHN
0.72904	SGRGKGGKGLGKGGA		0.83647	GEGPKGGPGMP		0.80732	FPKDP
0.72858	GDEDGKGVLGGL		0.8364	KPFWPPVGE		0.80732	TAQGWAKFTGGF
0.72848	AKGPPGAPAPPPAP		0.83555	GGFGGGGGHGGGVGGGAGAGGGF		0.807	WGTPPGH
0.728	APRGPR		0.83528	PHPGL		0.80651	SAPPPPAPAAASPAPS
0.72756	KPPSFTG		0.835	LPFKP		0.8064	IKVGPPPPPSGGLPGTD
0.72756	AARRPPPPPPK		0.8349	DVAFPPGKMP		0.80606	VYWVGPLIGGGL
0.72584	GGGGYGGGSYGAGGGDGGGY		0.83411	DKPQPPPEGRLP		0.80557	TGRLPF
0.72572	SGPPPPQPQY		0.83401	GFDPFGLGKPA		0.8053	NPVPWGTLPTIL
0.72315	EYGNPIGRGATGGGGYGTGGGYGGG		0.83272	YVLWPP		0.80527	PKFR
0.72261	GSSYDYGDKGF		0.83167	GGPEIPFHPGREDKPQPPPEGRLP		0.80506	PKRAPF
0.72066	GDRPRGPPR		0.83122	SIWYGPDRP		0.80433	LGRDPF
0.72053	SDKLKPF		0.83091	APPPPFDPTKPSTPI		0.80433	GYPGR
0.72032	APPPKPAPAPSAPP		0.83064	KLFPP		0.80416	FAGSGEGAGGFWNRGIS
0.71907	YGEGDDKPPTGML		0.83062	LPYSPRSNGGGLL		0.80334	KWR
0.71716	SWDDGAFDGVK		0.83019	PGVLPVASGGIHVWHMP		0.80306	SPWNH
0.71676	VSFDPKPVPGDWN		0.82988	GGPEIPFHPGRE		0.80226	GGGGYNGGGHHGGGGRG
0.7167	GSGKPIDNGPPILP		0.82918	CKVWPP		0.80201	KWLPR
0.71667	HGGGGPGMGPIGV		0.82897	KASFAFAGL		0.80169	VPPPSSKPAKSGGGK
0.71594	SPGPGEPPFVKVGD		0.8281	SALRFP		0.80137	FLRH
0.71575	APGGNGSIIPRAPF		0.82807	GGGPPGDRPR		0.80121	AALVDPNMPFPHF
0.71574	NRIPPAVPGIM		0.82764	KPKPPPIGP		0.80056	LSGPPLKDPGAL
0.71544	DAPELLQPPKLL		0.82594	HFKQPW		0.80054	PFLKPGP
0.71517	AYGDEDGKGVLGGL		0.82553	IELPKKAGLFPLIPR		0.79916	MPVPGAGPLGPFVPAPP
0.71473	AYKPPSFGT		0.8249	PGVLPVASGGIHVWHMPA		0.79886	FGHHL
0.71414	KPPLPGPQ		0.82479	YGNPIGGGGYGTGGGL		0.79885	PHRFRGP
0.71348	APAKGPPGAPAPPPAPS		0.82459	SQRLPF		0.79878	IKVGPPPPPSGGLPGTE
0.71164	ALPPPPPPKAD		0.82416	GSGYGGGGGGGGGSGNR		0.79849	LPPLR
0.71134	CVPKYPPGV		0.82382	DPKPVPGDWNGAG		0.79846	LAYKPPW
0.71067	TAPPAPAPAPAPAPAR		0.82344	NKPPNF		0.79678	PKPVPGDWNGAGA
0.71006	YPEPPLLPPDLH		0.82341	HLALPF		0.79644	LPYSPRSNGGGL
0.70953	FGLRNP		0.82255	SGGGGYGGGGGRRDGGGYGGGDGGY		0.79625	AARRPPPPP
0.70944	APELLQPPKLL		0.82227	SSPPPSQLPIRKMPG		0.79455	PYSPRSNGGGL
0.70928	FGGGADNPHLP		0.8222	FLPSHPVIPTGGF		0.79249	IAFPPRLIPP
0.70864	DPKPIEGDWNGAG		0.82219	GGSGGGFAAGGGAAAGGGGGGEA		0.79221	DPKSPF
0.70798	EYGNPIGRGATGGGGYGTGGGY		0.82207	LWPFKILPGPA		0.79213	PPFNN
0.70738	EYGNPIGRGATGGGGYGTGGGYG		0.8216	RPPGRPR		0.79212	GGPREPW
0.70732	AGIGLGGGGVGGGGLGGGGGGL		0.82143	GPFSGGSMNPARSFGPA		0.79209	KNWLP
0.70704	ALDDPFASHLGN		0.82137	KHPW		0.79202	AIKVGPPPPPSGGLPGTD
0.70587	GEADGGVKGKVTDPFGF		0.82114	GGPEIPFHPGREDKPQPPPEGRLPD		0.79152	SSPAAAAKPARGAGGRKGGDR
0.70548	APIPTPGGGGSKPG		0.82058	RPKPRPGFRPG		0.79065	ATKPKPPPLGPKRG
0.70465	MADTPGFSEVETQAPAPAFGRPPR		0.82053	FQGPPH		0.79029	APRLPP
0.70462	SKRPPGP		0.82016	WYKGP		0.78772	WPIGGFPGPQGPY
0.70422	SSSKPKPGL		0.81948	VSLPGVLPVASGGIHVWHMP		0.7877	GPAGDPRGAGIGTP
0.7036	SSSDGKPFDPVERIKQGF		0.81919	LFPHGR		0.78721	SLALWGP
0.70308	GWGKLVGGGK		0.81853	LRPLSPYGPW		0.7862	RGLGWR
0.70214	QVSEPPAFVAKHEEEEEREHKPT		0.81801	DPSSGALSGLSRGGIL		0.78488	HMRP
0.70069	IGPPPPPSGGLPGTDNS		0.81768	DYGFDPFGLGKPA		0.78463	IPAGVPRKPGMT
0.70037	LKGALPGKPGNL		0.8173	AGPFSGGSMNPARSFGPA		0.78344	FEKFGP
0.70006	NPWHV		0.81664	QGAGYRW		0.78309	AYKPPSF
0.69997	HPPPPHQ		0.81647	INDNFFPGHFPERPIMPG		0.7826	DKWLHPP
0.69996	GNGSIIPRAPF		0.81646	FFREPP		0.78239	AARFGP
0.69973	VGPPPPPSGGLPGTDNS		0.81582	FPVGR		0.78223	GGPSWRVP
0.69939	DSGPGLFEPLH		0.81542	LPFHGP		0.78144	SGKPIDNGPPIL
0.69897	NSSGNADEDAAFRLVDGKPPPR		0.81512	AAHWMPGE		0.78142	SAPATGGVKKPHRFRPG
0.69866	KFANDDAPPPPR		0.81464	SPPPPKADGGGSVV		0.78142	MLHPGL
0.69855	GIGGALPPKKDL		0.81463	SLSKGWSVPGWRTG		0.78061	FHWKPQ
0.69749	GMGGGPGMGGGYGPPPQ		0.8146	HRPGPL		0.78047	PPNVPM
0.69728	EGPPPGPPQY		0.81446	KWGR		0.78039	IPFHPGREDKPQPPPEGRLPD
0.69701	FIAYKPP		0.81425	KMVWPP		0.78036	SKFAPP
0.6969	AVFDPPSPPEGFVPAPY		0.814	PHRFRPG		0.7797	FLHY
0.69675	KVGPPPPPSGGLPGTDNS		0.81342	FAPIPTPGGGGSKPGGSGNE		0.77944	KQGLPF
0.69664	RGPGR		0.81334	LMRPL		0.77867	SGRGKGGKGLGKGGAK
0.6963	FLAYKPP		0.81328	HCWAKPGH		0.77824	ISGPPIKDPGAL
0.69549	GSTPGYYDGRYWTM		0.81311	ALIHPIVMGGL		0.77793	VWHMPN
0.69533	KRQPKGPKPGF		0.81286	IPAGVPRKPGM		0.77779	SPAAAAAKPARGGAGGRKGGD
0.6935	ASGPAAPTPTRP		0.81286	GSGEGAGGFWNRGIS		0.77778	GIPPAPRGIPQ
0.69205	GADILLVKPGLP		0.81279	FPVRGP		0.77734	ALKAPGF
0.6917	LGRLP		0.81275	GPREPW		0.777	ASQRLFP
0.69105	GSVDPFHGN		0.81202	WSMHPK		0.77674	GYGGYFPNRPT
0.68963	AYKPPSFTG		0.81155	AGRSPF		0.776	RNLPPAVPGLM
0.6895	LAYKPPSFGT		0.81129	WVKMPP		0.77549	GGSGGGFAAGGGAAAEGGGGGGES
0.68886	ATGGGGYGTGGGYGGGATGGTYGTGGEGYGAGTGALGAGAGDRHH		0.81081	SISKGWSVPGWRTG		0.77549	DVAFPPGKMPN
0.68875	PPPIHPPAPS		0.8108	DPKSPFPH		0.77543	FAPIPTPGGGGSKPG
0.68859	NSNPFPPPQHP		0.81059	DESESAGAGAGMGGMGGM		0.77528	PLRLP
0.6883	IAYKPPSF		0.80977	FPNHY		0.77467	CACGR
0.6882	SGYPIHEPGQFG		0.80934	LAYKPFP		0.77438	AAHWMPGEP
0.68683	DPKPVPGDWN		0.80931	FLAYKPPSFGT		0.77421	LRLLGF
0.68611	WSDGPKPLS		0.80927	PAGVPRKPGM		0.77357	SKGF
0.68608	AVGGRPSVGGLNNPGGG		0.80905	KGFAGSGDPSYPGGPF		0.77268	KNAWLP
0.68594	GLSDDVGAGFIPGH		0.80781	DPWHN		0.77266	GPSRWVP
0.68521	LKVGPPPPP		0.80651	SAPPPPAPAAASPAPS		0.77258	GFDPFVPGGIASHHIA
0.68508	SFIAYKPPSFTGA		0.8064	IKVGPPPPPSGGLPGTD		0.77247	SGGIHVWHMP
0.68413	NSSKPPPTPSPL		0.80557	TGRLPF		0.77235	DPWHKNL
0.68399	GKGPSPPVGY		0.80527	PKFR		0.7722	RPTCPL
0.68263	GGGHHYPP		0.80506	PKRAPF		0.7714	QDWVSLPGVLPVASGGIH
0.68252	GGFPQPEKTEPLGPIA		0.80497	GGSGGGFAAGGGAAAEGGGGGGE		0.77118	WPLGGFPGPQGPY
0.68204	GNKRW		0.80487	KWTVPF		0.771	NSWGADWGDKG
0.68116	QVIIGGGSGGGFAAGGGA		0.80416	FAGSGEGAGGFWNRGIS		0.7709	QDWVSLPGVLPVASGGIHV
0.68073	SFINPPSPPSPGVT		0.80376	SPGNPL		0.77075	IIPAGVPRKPGM
0.67997	SGGFEVAPAPFEGK		0.80334	KWR		0.77036	KVGPPPPP
0.67909	KPRLP		0.80286	EYGNPIGGGGYGTGGGL		0.77035	TAEGWAKFTGGF
0.67899	DRPVPIPGSGL		0.80261	APLIPAKKLPSVGGN		0.77021	KQWGP
0.67652	GIFADDDAPPPPR		0.80201	KWLPR		0.77	NRLPPAVPGLM
0.67647	NPELPFHGP		0.80169	VPPPSSKPAKSGGGK		0.76962	RKLPF
0.67603	DLRPGP		0.80129	FSDLP		0.76915	DAQEWAGGGSMVGALVG
0.6758	AGIGLGGGGVGGGGLGGGGGG		0.80121	AALVDPNMPFPHF		0.76881	QRHW
0.6758	GSTPGYYDGRYW		0.80055	SPGPGEPPFLKVGD		0.76796	LPGVLPVASGGIHVW
0.67525	EELGSEAVYAGANFRKPVEPY		0.79938	KNWPR		0.76744	AHKGPF
0.6752	LAYKPPSF		0.79916	MPVPGAGPLGPFVPAPP		0.76704	KVWPP
0.6742	DKRW		0.79885	PHRFRGP		0.76634	GGGGGGAGRGPPR
0.67383	KMLWPPVGK		0.79878	IKVGPPPPPSGGLPGTE		0.76555	VPVAPKKNDGGFAGLG
0.67358	AAGDDVSYGSGGSSGGHGNL		0.79849	LPPLR		0.76544	PAGVPRKMGP
0.67332	NPREPW		0.79805	IKVGPPPPPSGGLPGTDN		0.7651	KGQFL
0.67311	AGDKRW		0.79799	IKIGPPPPPSGGLPGTD		0.76388	GGGGYNGGGHHGGGGR
0.67251	DNGEDFFNNFPAKP		0.79758	LPKDAGLLPM		0.76372	KPKPKAPAAAPPQGL
0.67151	QNPPPPPTTV		0.79703	AFLNPR		0.76198	TGGPEIPFHPGREDKPQPPPEGRLPD
0.67097	IGGALPPKKDL		0.79678	PKPVPGDWNGAGA		0.76159	FPQATPASKFPP
0.67043	GGNQPPPPQPPYSST		0.79678	DALPPPPPVIPPN		0.76158	ANFLKPGFPT
0.6699	APKPAPPFTSS		0.79644	LPYSPRSNGGGL		0.7615	GKGPIIFNPP
0.66983	SGYPIHEPGQF		0.79503	SFGPAVAAGDFSGHW		0.7613	NDAPIPKHVPQHRPGPL
0.66977	SPPPQPPHEV		0.79466	VLFPPR		0.76108	HGGGGPGMGPIG
0.66964	SGGPGGSYEGAGGPGPY		0.79455	PYSPRSNGGGL		0.76068	SIWYGPDRPK
0.66963	FGGGHPDPN		0.79453	AIWDPHFGQPA		0.76067	DPQGKPILPPR
0.66943	RAPPR		0.79354	AFLLR		0.76033	GSDAPSPYNPL
0.66942	IGVKPPKGIL		0.79308	AAVRPLPPL		0.76018	GDDSVLQFGGGTLGHPWGNAPGAVANRVA
0.66808	GDSNPSNPKPR		0.79252	FNRR		0.75968	TRWLP
0.66754	DRNPSNLPWGEL		0.79221	DPKSPF		0.75958	KALPGPM
0.6674	LKVGPPPPPSG		0.79213	PPFNN		0.75892	PSVVLPF
0.66728	KNDGGFAGLG		0.79212	GGPREPW		0.7586	GSGKPIDNGPPIL
0.66722	SAKKPPPP		0.7921	PKSPF		0.75839	NPPGDRPR
0.66648	SGGQSSGSGGNKKPF		0.79209	KNWLP		0.75674	IPHGGGGPGMGPIG
0.66621	GWGKIVGGKG		0.79202	AIKVGPPPPPSGGLPGTD		0.7563	ASEKPPGF
0.66615	ADNNAPPPPR		0.79152	SSPAAAAKPARGAGGRKGGDR		0.7558	ATKPKPPPLGPKRGSKVK
0.66497	GDKSALVPGGIR		0.79137	GTGAYPPPPPPPSGGY		0.75546	KFGR
0.66454	SGHLPR		0.79065	ATKPKPPPLGPKRG		0.75525	WLDR
0.66419	GAAGTPPPAAGAPPPASK		0.78929	MKFLPP		0.75506	WHLH
0.66409	AATKPKPPPIGPKRGA		0.78831	GFQWASKEGPL		0.75484	KGPPGAPAPPPA
0.66387	IKVGPPPPP		0.78755	GPSWRVP		0.75482	AKKNDNGFGGL
0.66358	DFGKLPDMK		0.78697	APYLPQGGAGGGGSPYSEG		0.75454	SSRLPPL
0.66328	GGGVSAGYAAKEFANQGVKPGELA		0.78542	AAGPFSGGSMNPARS		0.75454	GSSAFIGKVG
0.66315	SDPESDPIFRNN		0.78532	SFLHP		0.75438	AAHWMPGEPR
0.6622	KNPPPPPNQ		0.78506	GGPSWSVPLGRRDGL		0.75431	GPKTDVPGKKGPL
0.66173	SLEHDLPGHLL		0.7847	PYSPRSNGGGLLPVPVKL		0.75411	KWNLP
0.66108	ATGGGGYGTGGGYGGGATGGTYGTGGEGYGAGTG		0.78463	IPAGVPRKPGMT		0.75394	AGGPSWRVP
0.66081	GDLFGALPGRQ		0.78456	GPQEKPKLGPRG		0.7536	YFNHGGL
0.66059	YGQMNEPPGARM		0.78425	LAGGPSWRVPL		0.75312	AWLRNP
0.66025	DAPELLQPPKL		0.78309	AYKPPSF		0.75288	WVSLPGVLPVASGGL
0.6591	SGHLRP		0.78272	WVMKPP		0.75285	RLFPHGR
0.65875	IKVGPPPPPSG		0.78239	AARFGP		0.7526	APGLR
0.65869	ISFIAYKPPSFTG		0.78223	GGPSWRVP		0.75246	DKNPFFPSDP
0.65856	EDDDLDFLLPPR		0.78218	GMGGGMPGMGGGMPGAGGA		0.75234	NGPPGDRPR
0.65841	ATGGGGYGTGGGYGGGATGGTY		0.78215	AIKVGPPPPPSGGLPGTDN		0.7522	SSGGGYGGGGGGAGSGNR
0.65824	EYGNPIGGGGYGTGGGLGAT		0.78145	APFLPSHPVIPTG		0.75176	PGVLPVASGGIHVW
0.6581	EIDAPIISPGLL		0.78144	SGKPIDNGPPIL		0.75175	LSNDPGRNPGF
0.65798	YGDEDGKGVLGGL		0.78142	SAPATGGVKKPHRFRPG		0.75162	APVPVAPKKNDGGF
0.65708	GTPPPAAGAPPPASK		0.78131	ADPERPIW		0.75157	AGWANKLHG
0.65634	LGDKPYFGGD		0.7809	SVLPHPQGLGPL		0.75129	RFRN
0.65605	GPPHGLQ		0.78066	RLFHL		0.75074	GYFPNRPT
0.65594	AAVRPLPP		0.78039	IPFHPGREDKPQPPPEGRLPD		0.75067	GPPLRPQPP
0.65502	AAGLPKKL		0.77981	FGQYGYGGYFPNRP		0.75057	ADDDAPPPPR
0.65497	VNNGFLLRKP		0.77976	FLHR		0.75044	GGSGGGFAAGGGAAAEGGGGGGESA
0.6534	KLVGPPPPP		0.7797	FLHY		0.7498	EAHIPPGGRLG
0.6533	VTGGPEIPFHPGREDKPQPPPEGRLPD		0.77943	SFRAMPN		0.74976	LFLHL
0.65287	SNPESDPLFRNN		0.77867	SGRGKGGKGLGKGGAK		0.74939	NDNLPSPF
0.65268	GDDPEVKQGKPAPDGF		0.77842	QSIWYGPDRP		0.74888	DPNTPSPIFAGSTGGL
0.65136	GFHLD		0.77793	VWHMPN		0.74876	KMAPGIGGFGG
0.65092	WVSLPGVLPVASGGIH		0.77782	VSFDPKPVPGDW		0.74869	KGFAGSGDPSYPGGP
0.64991	GIDLPPEKVF		0.77778	GIPPAPRGIPQ		0.7483	FTLCLPP
0.64986	ATKPKPPPLGKP		0.77768	SPGPGEPPFIKVGD		0.74827	SFINPPSPPSPG
0.64925	GPPPPPSGGLPGTDNSD		0.77751	LELPKKAGLFPLLPR		0.74825	KWNGL
0.64795	GGYNGGGHHGGGGY		0.777	ASQRLFP		0.74783	RGLGPGM
0.64726	GGVKGKVTDPFGF		0.77674	GYGGYFPNRPT		0.74781	AKKNDGGGFGGL
0.64726	NRVPPAVPGIM		0.776	RNLPPAVPGLM		0.74755	FPNRPT
0.64639	RFGVDPPR		0.77597	AYFNHNLL		0.74746	HWVMAP
0.64568	GAPAPTPAPAPAPT		0.77568	SFHPH		0.74707	PLMPKGR
0.64533	SSGSDLPPHQEIGMPS		0.77549	GGSGGGFAAGGGAAAEGGGGGGES		0.74686	AKIPGPM
0.64471	GSFADDAPPPPQ		0.77549	DVAFPPGKMPN		0.74621	AKPKPYPRPLSPY
0.64466	AIKVGPPPPP		0.77543	FAPIPTPGGGGSKPG		0.74548	SSLRPLP
0.64426	DNGSPPKIPGGA		0.77463	DPWHNTL		0.74491	AGRKF
0.64425	DGFIIRKP		0.77438	AAHWMPGEP		0.74465	KPKFP
0.64403	DSNPSNKPRP		0.77421	LRLLGF		0.74447	APGGAPANVAIAVSRLG
0.64345	SSDVDDEDLSFLEDPKEESDPTKPL		0.77404	SDAPSPYNPL		0.7442	LPRRLP
0.64223	IAYKPPSFTG		0.77357	SKGF		0.74415	SHMLP
0.64195	VPKEDFGGGHPDPNL		0.77277	ASASLPPPPP		0.74372	RKFPG
0.64193	PHLPR		0.77258	GFDPFVPGGIASHHIA		0.74343	RRPPGR
0.64123	NKWLPH		0.77257	NVGNLPLGW		0.74314	SLNFPK
0.64074	DSNPSNPKPR		0.77247	SGGIHVWHMP		0.74312	FHHL
0.64051	AAGTPPPAAGAPPPASK		0.77235	DPWHKNL		0.74308	AGSGSGMAFNKL
0.6405	DFGGGHPDPNLT		0.77175	SIGVKPPKGIL		0.74293	SHHF
0.64035	ANQDPLVTKGGSLVPL		0.7714	QDWVSLPGVLPVASGGIH		0.74273	SPKDML
0.63847	NGSGKPIDNGPPILP		0.771	NSWGADWGDKG		0.74258	SAPAKGPPGAPAPPPAP
0.63727	IGGALPPKKDLT		0.7709	QDWVSLPGVLPVASGGIHV		0.74176	GPAVAAGDFSGHW
0.63567	NSVPGDKSALVPGGIR		0.77075	IIPAGVPRKPGM		0.74165	ATKPKPPPIGPKRG
0.63453	GYGDNGSPPKIPGGA		0.77064	WVQPHLPL		0.7402	LPKDESESAGAGAGMGGMG
0.63415	IEGKPLPGVL		0.77036	KVGPPPPP		0.73996	TPFHP
0.63356	GWKPGEKSMKPDPK		0.77035	TAEGWAKFTGGF		0.73925	FPKNL
0.63356	LPLRGP		0.77	NRLPPAVPGLM		0.73875	KHGW
0.6332	DLRLPP		0.76962	RKLPF		0.73859	DGWYPPGHGD
0.63297	QFFQPSPPVPSHP		0.76931	WKQPTNPGNW		0.73835	VDAAPFKQW
0.6325	LRTGF		0.76915	DAQEWAGGGSMVGALVG		0.73801	YPIIIKPTHGGGGKGM
0.63245	ERLLF		0.76856	DWDPKGINGPKTPL		0.73795	SPAAAAKPARGAGGRKGGDR
0.63022	RGGR		0.76815	DPWHKNLG		0.73736	SLWYGPDRKP
0.62939	GELPAGWEKALP		0.76808	GFDPFVPGGIASHHI		0.73733	RAHF
0.62794	DSGPGLFEPIH		0.76796	LPGVLPVASGGIHVW		0.73714	DVAFPPGKMNP
0.62776	SGKGEGPAIGIDLG		0.76744	AHKGPF		0.73669	AFGHR
0.62768	SDGNGEFTGKLG		0.76729	VEPVIGGGGGGGIGGDKF		0.73656	KGFAGSGDPAYPGGP
0.62707	DGAPAPTPAPAPAPT		0.76705	DPKTPF		0.7365	PWHKNLG
0.62666	FKSDRAPIPVG		0.76704	KVWPP		0.73646	APGGAPANVAIAVSRLGG
0.62646	SLGAKAGVVLNPGTPL		0.76666	IPKDAGLLPM		0.7358	SGGIHVWHMPA
0.62535	ASPPGDHKPH		0.76662	HNLF		0.73536	SRLGPL
0.62486	SSPYEEGWMIKVKPSNP		0.76634	GGGGGGAGRGPPR		0.73524	GFLSNDPGRNPGR
0.62401	DAPQLLQPPK		0.76618	NAWAFATNFVPGK		0.7351	RNHF
0.62366	IGPPPPPSGGLPGTDNSD		0.76555	VPVAPKKNDGGFAGLG		0.73434	GMLPKGR
0.62349	ALADGGVAAGLPREL		0.76471	RSPGPGEPPF		0.73422	SSPPPSQLP
0.62313	AIKVGPPPPPSG		0.76408	WLNR		0.73421	RIFPHGR
0.62241	AAGIPKKLAPTIG		0.7639	ADPDRPL		0.73383	VFDPPSPPEGFVPAPY
0.62111	PELLQPPKLL		0.76388	GGGGYNGGGHHGGGGR		0.73304	LPFTRP
0.62078	LAKVGPPPPP		0.76385	SQPAPSPGQPPR		0.73298	SAVPKMKPGFDPTKGGRP
0.61789	EDDDLDFLLPPK		0.76372	KPKPKAPAAAPPQGL		0.73192	SGKPIDNGPPILP
0.61728	VLKPPPYP		0.76328	FIAYKPPSFTG		0.73191	IKIGPPPPP
0.61677	SSNPLPEEGPHKPGSVG		0.76309	LGLNGFGRGL		0.73155	APKHW
0.61655	GWDIGIKT		0.7628	FFPKGSP		0.7314	GKVAPGWGTTPL
0.61621	DPQGKPILPPRGE		0.76234	PNTPSPIFAGSTGGL		0.73123	LPLRPP
0.61568	LIEGKPLPGVL		0.76229	KGFPGPT		0.731	VSLPGVLPVASGGIHVW
0.6148	SSWAPPSGPPAQQ		0.76218	VFAPFFATHGGI		0.73099	VPRPLP
0.6145	GFDPTKGGRPEF		0.7616	WRTL		0.73085	FLAVMPP
0.61437	TGRAFP		0.76158	ANFLKPGFPT		0.73025	RWDR
0.61419	LGVKPPKGL		0.7615	GKGPIIFNPP		0.72904	SGRGKGGKGLGKGGA
0.61362	KPLRP		0.76108	HGGGGPGMGPIG		0.72849	YPLIIKPTHGGGGKGM
0.61228	AFDPVENIKQGF		0.76068	SIWYGPDRPK		0.72817	SERIIPGYGGGM
0.61215	LGGALPPKKDL		0.76067	DPQGKPILPPR		0.72817	LRKLPF
0.6115	IKIMDILAKLGKVLAHVG		0.76064	IGSKPAGGKLPVYSRGM		0.72795	FPLGLPQ
0.61148	DFEPFNASVPRP		0.76052	TSNDPWGWYKPP		0.72777	HNGFLPN
0.61072	GTPPPAAGAPPPAS		0.76044	PDRPL		0.72756	KPPSFTG
0.61045	WGKPGEKSMKPNP		0.76043	AGGQFGILEGRSF		0.7275	GPRAGM
0.61	FTGSPKVTFGL		0.76033	GSDAPSPYNPL		0.72743	DSMKFSKFDGGL
0.60985	SVIKNGGIAPGGF		0.76018	GDDSVLQFGGGTLGHPWGNAPGAVANRVA		0.72735	WTGHL
0.60957	VFGDSSALAPGGVR		0.75963	SGSDGQIIGGRVGGL		0.7273	GPPHGLT
0.6095	SGGKGEGPAIGIDL		0.75958	KALPGPM		0.72711	TAWPPH
0.60903	AYKPPSFTGA		0.75892	PSVVLPF		0.72686	FAWKLQ
0.60892	VNAGPPPPK		0.75854	GNLGPYANLGPR		0.72652	FLSNDPGRNPGR
0.60884	ADGGVAAGLPREL		0.75851	DNFFPGHFPERPI		0.72572	LPRRL
0.60881	GKATPAPPVGPALG		0.75839	NPPGDRPR		0.72548	KPAPPKP
0.60849	SYSRPKPRPG		0.75709	DVLPFPRYGP		0.72503	YGPDRP
0.60763	VGPPPPPSGGLPGTDNSD		0.75693	GLPWYRVH		0.724	FRADP
0.60752	DRGLFD		0.75674	IPHGGGGPGMGPIG		0.7239	SIFMGHGPR
0.60742	YREPEEAKPEDEDEVAPQAEFGLPAPE		0.75661	DKNPFFPSDPY		0.72384	GGPSYGGNAGGGGYGGNSPY
0.60715	DAVPIKIGPPPPP		0.7563	ASEKPPGF		0.72373	LAHGF
0.60685	AVFGDSSALAPGGVR		0.75584	WVRGL		0.72366	SGGGDNKPRPGGKRGGQ
0.60681	GSFLEDDHLEKGF		0.75582	RRLPPL		0.72362	SGSAFLGKVG
0.60631	WSLDGK		0.7555	WDPKGVLGPKTPL		0.72264	GPQEKPKLGPR
0.6057	AQNPPPPPTTV		0.75546	KFGR		0.72254	LPGVLPVASNLHVW
0.60564	SLEPTRPAIPIM		0.75506	WHLH		0.72242	KPISEPGLTGMG
0.6056	GVGDHQPGF		0.75484	KGPPGAPAPPPA		0.7223	RGHSPF
0.60546	SSSDGKPFDP		0.75462	VSFDPKPVPGDWNG		0.72175	SARSFP
0.60537	EYGNPIGRGATGGGGYG		0.75454	SSRLPPL		0.72172	ELEWLNKRGPF
0.60527	GGGVSAGYAAKEFASQGVKPGELA		0.75448	ADPDRPIWFPGSTPP		0.72143	SPAAAAAKPARGGAGGRKGGDR
0.60525	GLPDSPGVPK		0.75431	GPKTDVPGKKGPL		0.72068	GGSGGGFAAGGGAAAEGGGGGGESAA
0.60456	LADWQSFHLE		0.75394	AGGPSWRVP		0.72038	DWVSLPGVLPVASGGIH
0.604	GMDDDAPPASGGAGPK		0.75312	AWLRNP		0.71992	SAKPHHPLDPL
0.60369	GVVMNPVDHPHGGGEGRAPIGR		0.75288	WVSLPGVLPVASGGL		0.71988	SAYPGTGPL
0.60297	VRKWRPP		0.75285	RLFPHGR		0.71945	IGYYRDPGHGF
0.60293	SKKKPAPPPKAKT		0.7526	APGLR		0.71927	PDRLP
0.60253	KPKPVVKPEAPPAKAAADEEKSEPQPE		0.75252	GHKIYPGRG		0.71879	LPKDESESAGAGAGMGGMGG
0.60155	QGAKPGEGGQLPG		0.75246	DKNPFFPSDP		0.71853	DPKTFP
0.60078	GGKAVVVGGGYIGL		0.75238	ADFLKPGFPT		0.71824	DGPKTDVPGKKGPL
0.60072	AAAATKPKPPPIGPKRGA		0.75234	NGPPGDRPR		0.71774	GNSYYYPKGI
0.60025	ATKPKPPPLGP		0.75234	PFKVCPPGV		0.71769	KMMNPL
0.60024	SSPYEDGWMIKVKPSNP		0.75226	MKVWPP		0.71745	EEWAKPGHF
0.59978	EIDAPIISPGL		0.75224	SSQPLSPSVGTKGF		0.71704	ASAPAPLLYKEF
0.59873	GYGAPPQAGKPPA		0.7522	SSGGGYGGGGGGAGSGNR		0.7169	SLPSPSPPKSSLP
0.59864	SQNIDPDPGHSF		0.75206	SEYGKVAPGWGTTPLMG		0.71665	VNAAPFKQW
0.59836	SNGGHDGPILPPPSEM		0.75188	QSLWYGPDRP		0.71649	SVAPPPPPSAP
0.59834	VNAGPPPKP		0.75176	PGVLPVASGGIHVW		0.71643	HLKWP
0.59807	GFDPSKGERPEF		0.75162	APVPVAPKKNDGGF		0.7164	KPHRFRPGT
0.59775	APIPTPGGGGSKP		0.75157	AGWANKLHG		0.71628	LLFH
0.59774	GLEEDPAGPGGGSSYL		0.75138	TAAFPPGKMP		0.71604	RPGR
0.59771	EFEFKDENGGKLIG		0.75129	RFRN		0.71598	AGANFRKP
0.59717	RPPPPPAVE		0.75074	GYFPNRPT		0.71574	NRIPPAVPGIM
0.59676	IRVIPDFPKPG		0.75057	ADDDAPPPPR		0.71553	YPGKL
0.5958	GHLPR		0.75052	AFRNLGP		0.71547	VKYLGPF
0.59565	SKISGKGKRPGKGGN		0.75044	GGSGGGFAAGGGAAAEGGGGGGESA		0.71536	DPRLPR
0.59525	GFDSLAPKRPTKP		0.75039	KSLPLGPL		0.71529	DAPKPGQPGQAPRPAG
0.59455	SSWAPPSGPPAQQA		0.7498	EAHIPPGGRLG		0.71524	GGSMNPARSFGPA
0.59451	YPDPSLKTPPEF		0.74965	GDGPGSDPQKW		0.71505	SLNRYKCCR
0.59447	DGGLDLPR		0.74964	GLLGLCAF		0.71473	AYKPPSFGT
0.59388	GGFNSGESGDFERP		0.74961	GTEFEFKDENGGKLIGFHGRGGNAID		0.71348	APAKGPPGAPAPPPAPS
0.59363	IDAPIISPGLLT		0.74939	NDNLPSPF		0.71338	KAPGFH
0.59306	DDEAPPSAGGAGP		0.74914	SKIPLGPL		0.71327	VYWAGPLVGGGI
0.59304	QNIDPDPGHSF		0.74897	APKPGQPGQAPRPAGGAPA		0.71296	PRKPGM
0.59215	ISFIAYKPPSFTGA		0.74888	DPNTPSPIFAGSTGGL		0.7128	KPIPGDWNGAGAHTNY
0.59205	DFKHL		0.74883	DNFFPGHFPE		0.7127	DNHFPN
0.59194	EWYPKNP		0.74869	KGFAGSGDPSYPGGP		0.71187	ATKPKPPPIGPKRGSKVK
0.5919	GYGDNGSPPKIPG		0.74827	SFINPPSPPSPG		0.71098	SQAYVPYHRLP
0.59164	IKGALPGKPGNI		0.74803	GMFDGNLGPYANLGPR		0.71082	GQMNEPPGARMRVG
0.59072	YGDENGKGVLGGL		0.74781	AKKNDGGGFGGL		0.71067	TAPPAPAPAPAPAPAR
0.59034	VIERLPPPPPL		0.74755	FPNRPT		0.71061	LAYKPMP
0.58963	GDKSALVPGGI		0.74715	SFIAYKPPSFTG		0.71043	IPHGGGGPGMGPI
0.58941	GERVPF		0.74705	DPVMLP		0.71011	KPGRL
0.58932	SSAPVRPPPESL		0.74686	AKIPGPM		0.70988	KRPPL
0.58856	GGGRRDGGGYGGGDGGYGGN		0.74613	VYWVGPLIGGG		0.70981	KWPK
0.58806	SGYGAPPQAGKPPA		0.74603	LPYSPRSNGGGLLP		0.70944	APELLQPPKLL
0.58798	AAKDPNKPKRP		0.74589	LLMLP		0.70938	LKPPPY
0.58785	AKFDPPEGIIIDNGPA		0.74517	VGDYGFDPFGLGKPA		0.70913	KEGLPADLINRGL
0.58774	LAIKVGPPPPPSG		0.74465	KPKFP		0.70869	GAGHVDPNKALNPGL
0.58765	KNWLPQ		0.74451	VIIGGGSGGGFAAGGGAAAEGGGGGGE		0.70823	APLIPAKKLPSVG
0.58718	PPPPYGMRPPQQQ		0.7445	FGGTNFGRTSGGPF		0.70733	AGLPDHPGHHL
0.58621	GNTPGYYDGRYW		0.74447	APGGAPANVAIAVSRLG		0.70698	QLPDHPGHHL
0.58526	KATPAPPVGPALG		0.74343	RRPPGR		0.70697	GMKFNP
0.58481	LAYKFNPP		0.74314	SLNFPK		0.70679	ATKPKPPPIGPKRGAKVK
0.58438	MKKGGF		0.74312	FHHL		0.70658	QSQPAPSPGQPPR
0.58434	ARTLPGPVSDPSKLPKWN		0.74308	AGSGSGMAFNKL		0.70636	DVAFPPGKMPNIY
0.58404	RRL		0.74293	SHHF		0.70626	WLKR
0.58389	KAFDPVENIKQGF		0.74224	IYWAGPLVGGGLAG		0.7062	SIPNGIPPALKPG
0.58376	DPKPIEGDWNGA		0.74176	GPAVAAGDFSGHW		0.70613	AFQNLKPGTL
0.58363	AAEAPKPVEEAEEAPKPKAKNPLD		0.74165	ATKPKPPPIGPKRG		0.70592	AAHWMPGEPRP
0.58347	EDPSELPKWN		0.741	AAGLPKKLAPTLG		0.70587	GDLLPPFNNAAQAWNHE
0.58299	MPKVCL		0.74031	DEFVPWPSKG		0.70548	APIPTPGGGGSKPG
0.58224	DFEPFNASVPRPTL		0.7402	LPKDESESAGAGAGMGGMG		0.70505	EGLPGCL
0.58218	IAYKPPSFTGA		0.73996	TPFHP		0.70492	PKRML
0.5816	SHRLGP		0.73982	GFDPFVPGGIASHH		0.70457	GPDDGKKQIELKPGF
0.5814	SNGNGEFTGKLG		0.73969	EKGFAGSGDPAYPGGPF		0.70441	SRGLGPL
0.5809	DDAPPASGGAGPKIE		0.73968	LWPFKIIPGPA		0.70425	NGDLLPPFNN
0.58087	GSSGGNPPPYGSSA		0.73925	FPKNL		0.70406	RLFDP
0.5805	SNRNPL		0.73912	GEGLDPLYPGGA		0.70346	WNGQPN
0.5805	GPPGTGKTL		0.7391	KSIGVKPPKGIL		0.7034	DDAPPASGGAGPK
0.58011	STAPVPVAPKKNDGGFAG		0.73875	AALFR		0.70281	LGRLL
0.5799	LEGKPLPGVL		0.73859	DGWYPPGHGD		0.70272	KQIDNWYNGPG
0.57988	LLRGL		0.73835	VDAAPFKQW		0.70259	DPEKKKYPGGAF
0.5794	SQVPDKAPAGGGGSSIN		0.73831	WYNGPGYGDGSGW		0.70217	LPKDESESAGAGAGMGGM
0.57931	SISHGSGGGFGSGPA		0.73803	LQFGGGTLGHPWGNAPG		0.70207	KPQPPPEGRLPD
0.57888	EASGPAAPTPTRP		0.73795	SPAAAAKPARGAGGRKGGDR		0.70196	AGHVDPNKALNPGL
0.57876	IKIGPPPPPS		0.73773	FSGGSMNPARSFGPA		0.70184	VPPPSSKPAKSGGGKQ
0.57874	DAVPIKIGPPPPPSG		0.73748	CKVWRPP		0.70179	SWKLGPA
0.57865	VLISGPPIKDPGAL		0.73733	RAHF		0.70167	VIIGGGSGGGFAAGGGAAAEGGGGGGESA
0.57845	EKSFDLIVLPGGL		0.73669	AFGHR		0.70163	PPTHPL
0.57806	EYGNPIGRGATGGGGY		0.7365	PWHKNLG		0.70156	KPAPPPKAKT
0.5778	RGLPR		0.73641	GFDPFVPGGIASH		0.70141	GPGKPR
0.57742	GMADTPGFSEVETQAPAPAFGRPPR		0.7358	SGGIHVWHMPA		0.7011	SEYGKVAPGWGTTPL
0.57719	YPNPSLKTPPEF		0.73574	VYAHFLP		0.70041	GPRGKL
0.57716	GRLPDAGPPSPA		0.7357	DEAGKGGGGMSSGSTGGL		0.70028	SVAPPPPPSAPA
0.57707	LAYKPPSFT		0.73524	GFLSNDPGRNPGR		0.70009	DAPPASGGAGPK
0.57701	SGGQSSGSNNKKPF		0.7351	RNHF		0.70006	NPWHV
0.57689	GHGRLG		0.73506	VGGRPFIPDIPGR		0.69999	YDIGAGFGHF
0.57663	ATKPKPPPIGPK		0.73468	RIIPGYGGGM		0.69985	WSRNTPL
0.57632	EGMPGNRYYGGN		0.73451	ETYPNAFLRLL		0.69983	AGWADKIHG
0.57622	SVTDTSLTPEESAADQPKPRPL		0.73434	GMLPKGR		0.69971	DSSRLPPL
0.57607	SGKGEGPAIGIDLGT		0.73429	ESRLLPGYGGGM		0.6995	NPAWRVP
0.57541	GVPPPYDKV		0.73421	RIFPHGR		0.69931	QSAYPGTGPL
0.57537	IAYKPPSFT		0.73337	APPPPFDPTKPSTPIS		0.69922	LHPPR
0.57528	AGKATPAPPVGPALG		0.73298	SAVPKMKPGFDPTKGGRP		0.69848	FQKPR
0.57489	TAPPAPAPAPAPAPAREK		0.7328	SLKRFP		0.69835	RGLPL
0.57402	EWDTPRPPH		0.73262	AYFAPLIPAKKLPS		0.69831	HMLPY
0.57398	QFFQPSPPVPSHPS		0.73238	FSGHKIYPGRGI		0.6981	KHADFPGSNNGTGL
0.57394	AIDDGRIGPR		0.73215	IPHGGGGPGMGPIGV		0.698	PYSPRSNGGGLLPVP
0.57382	KGPPLDY		0.73191	IKIGPPPPP		0.69763	AGGAFSGASMNPAVAFGPA
0.5726	SPPIEEVIGAGVVPR		0.73155	APKHW		0.69735	TNKPPF
0.57249	RNKW		0.7314	GKVAPGWGTTPL		0.69723	QLDPNTPSPIFAGSTGGL
0.57242	AGMDDDAPPASGGAGPK		0.73123	LPLRPP		0.69711	GPNNGKKQLELKPGF
0.57239	DPGNDDPVNPKPGT		0.731	VSLPGVLPVASGGIHVW		0.69705	IGPSPPSPRVA
0.57166	GIFTTLPKPGGGEF		0.73099	VPRPLP		0.69705	SLPSPSPPKSSLPT
0.57159	WQFYGDNVGDSVLFGDSNPSNPKPR		0.73025	RWDR		0.69693	GFKHL
0.57141	YCECG		0.72986	RDNPML		0.69689	RFRSP
0.57062	GMDDDAPPASGGAGP		0.72979	QPGAGGAGPGAG		0.69638	AYKPPR
0.57057	AAAATKPKPPPLGPK		0.72925	WGVHL		0.6963	FLAYKPP
0.57024	ISGKGKRPGKGGN		0.72904	SGRGKGGKGLGKGGA		0.69557	GPFKLN
0.56956	ELGDKPYFGGD		0.72885	DSRSLPPL		0.69547	PRLR
0.56935	GLAGPVRGVGGPSPG		0.72825	SFKVPNPM		0.6953	DALPPPPPIIPPNVE
0.56822	DDEAPPSAGGAGPKIE		0.72817	SERIIPGYGGGM		0.69516	DSRAPLP
0.56809	GDSNDYVGKGL		0.72817	LRKLPF		0.69511	PASAPAKGPPGAPAPPP
0.56808	SGTEAELGGGKLVGF		0.7279	FPNHYAIATGL		0.69461	KYDIGAGFGHF
0.56776	EYGNPIGRGATGGGGYGTGG		0.72756	KPPSFTG		0.69369	QNRPLP
0.56744	MDPDSDHPHL		0.7275	GPRAGM		0.69366	GAAWPGHPE
0.56706	DYPGKIPKGI		0.7273	GPPHGLT		0.69345	DPWHKNIG
0.56702	EHGF		0.72713	EGLPADLINRGL		0.69263	SNFDPVKRG
0.56694	NKAPIAAPPTLP		0.72652	FLSNDPGRNPGR		0.69225	AYSPQIPGVRFPG
0.56687	ANILLPKPGYP		0.72609	VAFPPGKMPN		0.69169	EIEWINKRGPF
0.5657	GFDPSKGERP		0.72582	APKATTPCCP		0.69162	KKPW
0.56526	SISHGSGGGFGSGP		0.72572	LPRRL		0.69126	APWKLD
0.5643	LLEGKPLPGVL		0.72548	KPAPPKP		0.6902	LDPKSPFPH
0.56399	GVEPIESAILSGGKPGPH		0.72503	YGPDRP		0.69005	PSFKRHP
0.5634	DLAHLPFTDYLVGPIG		0.72472	EVHFLPFNP		0.68963	AYKPPSFTG
0.56327	DIGEKLEGTIGFGKP		0.72399	YGKVAPGWGTTPL		0.68963	ATKPKPPPIGPKRGA
0.56273	GFGQQDLVVGRPG		0.7239	SIFMGHGPR		0.6895	LAYKPPSFGT
0.56197	GAKAGVVLNPGTPL		0.72362	SGSAFLGKVG		0.68925	AATKPKPPPIGPKRGAKVK
0.56002	VVSRVCLPGGL		0.72309	SGDPAHDSGPF		0.68885	FPVLH
0.55982	VSAGDKIPRKGGPGIT		0.723	SDKNPFFPSDP		0.68868	WAKPGH
0.55811	TKPKPPPIGP		0.72254	LPGVLPVASNLHVW		0.68844	LPGVLPVASRAHVW
0.55774	NLAPVNQGGGEPPKGALG		0.7223	RGHSPF		0.68833	KDGPKTDVPGKKGPL
0.55688	SGPKRPH		0.72172	ELEWLNKRGPF		0.6883	IAYKPPSF
0.55628	EYGNPIGGGGYGTGG		0.72152	LPLPR		0.68823	HLPHTW
0.55604	GGDFDKGNGTGGKS		0.72144	VIIGGGSGGGFAAGGGAAAGGGGGGE		0.68812	TVPWRPP
0.5544	QIIGPVLDVAFPPG		0.72107	ERLWPP		0.688	AIPNANSARGF
0.5541	SSNPLPEEGPHKPG		0.72096	SPGLGR		0.68773	FQGPPHGLQ
0.55409	TSSHPLM		0.72068	GGSGGGFAAGGGAAAEGGGGGGESAA		0.68761	NDAPIPKHVPQHRPGPLP
0.55405	EIIHDPGRGAPL		0.72038	DWVSLPGVLPVASGGIH		0.68759	GPPHGIQVERDKLNKYGRPL
0.55394	GGHDGPILPPPSE		0.72038	SGSPFDPVEYNGKT		0.68758	MFDGNLGPYANLGPR
0.55336	GSVKLPHIPR		0.71988	SAYPGTGPL		0.68738	NGPREPW
0.55326	SIITGELPAGWEKALP		0.71879	LPKDESESAGAGAGMGGMGG		0.68716	SSGGHDGPILPPPS
0.553	WNDPKGV		0.71824	DGPKTDVPGKKGPL		0.68714	NPSWRVP
0.55295	IKVGPPPPPS		0.71781	KVAPGWGTTPF		0.68705	LQFRGP
0.55275	GWKPGEKSMKPDP		0.71774	GNSYYYPKGI		0.68609	ALPNANSARGF
0.55243	SDPFEEKNGVKLP		0.71769	KMMNPL		0.68553	FPLHD
0.55224	LKQGF		0.71746	DAPPTGPAGKAGL		0.68521	LKVGPPPPP
0.55078	AAAKDPNKPKRP		0.71745	EEWAKPGHF		0.68487	PRPKP
0.55078	KKKPPGGL		0.7169	SLPSPSPPKSSLP		0.68479	NPNRLP
0.55075	FLAYKPSP		0.71676	VSFDPKPVPGDWN		0.68405	GKDGPGKVGPL
0.55016	GDLFGALPGRQT		0.7167	GSGKPIDNGPPILP		0.68378	APYQRNKLGL
0.54946	AKKNDGGGFGGLAG		0.71665	VNAAPFKQW		0.68339	VIIPAGVPRKPGM
0.54927	AGFDSLAPKRPTKP		0.71608	LSRPPL		0.68321	TGRAPF
0.54881	GDVPEAPPVPPKPVA		0.71604	RPGR		0.68088	NSLHF
0.54866	SSYQLGPGKVL		0.71601	ADPERPIWFPGSTPP		0.68078	KPQPPPEGRLPDAT
0.54857	NQFFQPSPPVPSHP		0.71598	AGANFRKP		0.68073	FNVPKLP
0.54856	FGDPTKGGRPEF		0.71575	APGGNGSIIPRAPF		0.68026	FPLKAP
0.54836	INEPVEGGAEGANLFG		0.71574	NRIPPAVPGIM		0.6801	SQKHVPGF
0.54762	DNPVFRPEPPTWQ		0.71553	YPGKL		0.68007	AYVPYHRLP
0.54738	APQAAPAPAAPPPTVQ		0.71547	VKYLGPF		0.67978	IHPIVMGGL
0.54729	NSKDDPAKGAANF		0.71529	DAPKPGQPGQAPRPAG		0.67968	ESYGKVAPGWGTTPL
0.54682	MDYMNGPGRH		0.71524	GGSMNPARSFGPA		0.67932	QRKPW
0.54592	GVQTDKGGRLL		0.71517	AYGDEDGKGVLGGL		0.67909	KPRLP
0.54587	GEIVLPTKKSKGAGKGK		0.71505	SLNRYKCCR		0.67899	DRPVPIPGSGL
0.5445	GPPHGIQ		0.71476	EGLDPLYPGGA		0.67898	APVPVAPKKNDGGFAG
0.54432	AKLEPPPPP		0.71473	AYKPPSFGT		0.67894	AATGKGPLNNWATHL
0.54396	DFEPFNASVPRPTLP		0.71441	IGGFPGPQGPY		0.67875	LKVPTWPPR
0.54376	EDFGGGHPDPNL		0.71424	KGYLFPEGAARLPG		0.67869	RAPGL
0.54375	YNQPGAGAGAGPSPGGE		0.71413	TMWKLP		0.67843	LKPPYP
0.54366	SSSDGKPFDPV		0.71389	ASERIIPGYGGGM		0.6782	LNPKSPF
0.54357	FGGAAEPPKGGNPD		0.71348	APAKGPPGAPAPPPAPS		0.67774	GFLSNDPGRNPG
0.54293	SSGGYGGYGAPPSGH		0.71345	WSPGGDVYKGGVTGL		0.6775	GSAFHRVLP
0.54279	ATKPKPPPIG		0.71319	NLRPLSPYGPW		0.67728	PGVLPVASNLHVW
0.54269	KGPGGDVAPATAPPAA		0.71296	PRKPGM		0.677	KWLNP
0.5423	LGDRL		0.7128	KPIPGDWNGAGAHTNY		0.67648	DGRFVP
0.54188	ATKPKPPPIGP		0.71207	REAGPLPGLG		0.67647	SDRSSLF
0.54143	SMYNQPGAGAAGAGPSPGGED		0.71183	AALVDPNMPFPH		0.67639	PGRAGM
0.54131	AGGLLDKEGGAREL		0.71171	LIRKLPFQRL		0.67574	LSFGH
0.54119	FPEVPR		0.71082	GQMNEPPGARMRVG		0.67532	DRRLPLP
0.54075	GFDSLAPKRPTKPT		0.71043	IPHGGGGPGMGPI		0.67522	SNKNPF
0.54069	YGDNGSPPKIPGGA		0.71039	AGYAPGHWVGPGGGD		0.67522	QPPALKGP
0.5399	GSTPGYYDGRYWT		0.71009	GGFPQPEKTEPLGP		0.6752	LAYKPPSF
0.53972	NAAYIGTPGKGIL		0.70967	APAKGPPGAPAPPP		0.67437	GGKSTAPVPVAPKKNDGGF
0.5395	LAYKPGP		0.70944	APELLQPPKLL		0.67389	DAPKDVPGAPRQW
0.53931	DPQGKPILPPRGET		0.70943	VIIGGGSGGGFAAGGGAAAEGGGGGGESAA		0.67382	HPWGNAPGAV
0.53917	EDKPQPPPEGRLPD		0.70938	LKPPPY		0.67349	GPAGDPRGAGIGTPE
0.53907	NSPPQR		0.70872	FWESMKPGGGGKPSGEL		0.67335	DPAPLH
0.53896	VPKMKPGFDPSKGERPEF		0.70869	GAGHVDPNKALNPGL		0.67333	FERFPQ
0.53866	GIGAGFIPKNLD		0.70823	APLIPAKKLPSVG		0.67332	NPREPW
0.5383	SKKKPAPPPKAKTVS		0.7077	LDPNTPSPIFAGSTGGL		0.67285	NKFPR
0.53828	SNPLPEEGPHKPG		0.70765	FPRFSQG		0.67276	FGQYGYGGYFPNRPT
0.53797	SFEHP		0.70721	NPSWRVLP		0.67264	VPSNQHAGSGLGF
0.53795	QNLNPDPGHSF		0.70679	ATKPKPPPIGPKRGAKVK		0.67229	ATKPKPPPIGPKRGAKV
0.53784	DPSNPIFKPIPEPS		0.70659	GDSSALAPGGVRIG		0.67206	SSKISGKGKRPGKGGN
0.53727	GSTPGYYDGRY		0.70658	QSQPAPSPGQPPR		0.67201	AARRPPPPPA
0.53698	AATKPKPPPIGP		0.70638	STNGPAFNAGRSLW		0.67173	CMLKPKL
0.53693	ADQLEIKVAQGAKPGEGGQLPGK		0.70636	DVAFPPGKMPNIY		0.67158	HYWTAP
0.53661	YGVEPIESAILSGGKPGPH		0.70626	AYGDENGKGVLGGL		0.67152	FHWGKHHR
0.53658	EYGNPIGRGATGGGGYGTG		0.70592	AAHWMPGEPRP		0.67064	RQHW
0.5364	SDRNPSNLPWGE		0.70587	GDLLPPFNNAAQAWNHE		0.66988	MNRGL
0.53637	KPKKF		0.70581	LHFHL		0.66962	EPFMKGP
0.53615	GSGEAGEDDHKKSGLG		0.70559	DGKIVPDFIAKF		0.66927	THNGPF
0.53582	SIITGELPAGWEKAL		0.70548	APIPTPGGGGSKPG		0.66908	KKGEWLPGLASPG
0.53578	KEDFGGGHPDPNL		0.70505	EGLPGCL		0.66844	NPYTRLP
0.53565	SSEEDFAGKPG		0.70498	SIDQFSWGVANRG		0.66832	FSADAPKDSQIAGF
0.53535	KSDPEGTGGFLEPR		0.70492	PKRML		0.66827	WVPRD
0.53516	QGPPHGLQ		0.70484	VFAGSGSGMAFNKL		0.66812	LSVPGVLPVASGGL
0.53511	AKSDDLPGGGLNIE		0.70457	GPDDGKKQIELKPGF		0.66808	GDSNPSNPKPR
0.53441	GYSGDVWDPQPAP		0.70425	NGDLLPPFNN		0.66806	GDDVSYGSGGSSGGHGNL
0.53431	PQPSDEDLGIVIGPH		0.70376	SEYGKVAPGWGTTPLMGV		0.6679	RRLP
0.53399	KMLWPPVGS		0.70343	AAFGQAGPPHGL		0.66772	GDKGEPFDDVGF
0.53387	PELLQPPKL		0.7034	DDAPPASGGAGPK		0.66676	RWRDR
0.53374	AAEAPKPVEEEEAPKPKAKNPLD		0.70322	FREPP		0.6666	KDYHPGYFGKVG
0.53361	VTGGPEIPFHPGREDKPQPPPEGRLPDAT		0.70296	DAAINPGNSGGPL		0.66618	LGRGPL
0.53358	AIKVGPPPPPS		0.70281	LGRLL		0.66615	ADNNAPPPPR
0.53313	LDGNPRLNL		0.70272	KQIDNWYNGPG		0.66496	PVLQLF
0.53246	AAVAPSPPPPATSSPAPA		0.70259	DPEKKKYPGGAF		0.6646	SGKVVPGYGHGVL
0.53231	KKKPAPPPKAKTVS		0.70236	ADFLKGPFPT		0.66435	HNVPW
0.5323	SESPLGNPGHLDPASGA		0.70207	KPQPPPEGRLPD		0.66419	ENKPPW
0.53214	SNSKDDPAKGAANF		0.70196	AGHVDPNKALNPGL		0.66409	AATKPKPPPIGPKRGA
0.53138	GSFNPGGNRPYDP		0.70184	VPPPSSKPAKSGGGKQ		0.66393	GSPDKPLPTNY
0.53117	DHFSPEFSGPKER		0.70179	SWKLGPA		0.66387	IKVGPPPPP
0.53043	GKATPAPPVGPA		0.70167	VIIGGGSGGGFAAGGGAAAEGGGGGGESA		0.66378	ATKPKPPPLGPK
0.53025	GGPGRDSSSGGGSIL		0.7011	SEYGKVAPGWGTTPL		0.66372	GSSFLDPKGRGGSTGY
0.5298	LGYGDNGSPPKIPGGA		0.70043	YFNHNLL		0.66341	APLLPK
0.52925	VYGQMNEPPGARM		0.70028	SVAPPPPPSAPA		0.66329	RLFNP
0.52907	EDFSGYPIHEPGQF		0.70018	RRPGPR		0.6629	SADRTFP
0.52907	GSPGGYGSSGGYGGYGAPPSGH		0.70009	DAPPASGGAGPK		0.66289	LAYKPPL
0.52893	GGAAEPPKGGNPD		0.70006	NPWHV		0.66285	SKISGKGKRPGKGGNR
0.52856	KLDPPKP		0.69999	YDIGAGFGHF		0.66284	WESMKPGGGGKPSGEL
0.52855	KDRWNR		0.69993	SNGGGLLPVPVKL		0.6628	APLLPAKKLPSVG
0.52822	SSASDLPPHQEIGMPS		0.69985	WSRNTPL		0.66224	DHSLLPP
0.52798	AAGMDDDAPPASGGAGPK		0.69984	YADFLKPGFPT		0.66162	KVWPPVG
0.52753	YGNPIGGGGYGGT		0.69983	AGWADKIHG		0.66137	DKPQPPPEGRLPDAT
0.52709	IIKKNPAFKPPADYRPP		0.69973	VGPPPPPSGGLPGTDNS		0.66127	RFEPP
0.52644	HGPLK		0.69971	DKNPFFPSDPYGKAQ		0.66124	ADDDAPPPP
0.52633	RIEEELGSEAVYAGANFRKPVEPY		0.69971	HGSHF		0.66119	DKPQPPPEGRLPD
0.52616	SGKVKPVVDPKGPFP		0.69971	DSSRLPPL		0.66088	WKGYH
0.52603	SGKVKPVVDPKGPF		0.69968	RLFPD		0.66082	SRQGLPL
0.52522	NSGEGGEDPIRWKP		0.69961	KVAPGWGTTPLMG		0.66077	VPKRAPF
0.52513	SRNPNPNPNPPPQQF		0.69952	KHFGP		0.66066	RNGNF
0.52504	GFDPSKGERPEFY		0.69931	QSAYPGTGPL		0.66018	LKSPF
0.52417	KKKPAPPPK		0.69853	NSWGADWGDKGY		0.66008	GFQKYGP
0.52414	NSGEGGEDPLRW		0.69848	GVSSLAWTGHL		0.65938	AGSGISPSLKNF
0.5239	NNDDDFDDFDPR		0.69845	LDPKSPFP		0.65908	IAGFGRKGHAVGDIPGVR
0.52334	APELIQPPKIL		0.69831	HMLPY		0.65875	ADRTFP
0.52313	EDFSGYPIHEPGQFG		0.6981	KHADFPGSNNGTGL		0.65875	IKVGPPPPPSG
0.52299	LADGGVAAGLPREL		0.698	PYSPRSNGGGLLPVP		0.65869	ISFIAYKPPSFTG
0.52244	GNADEDAAFRLVDGKPPPR		0.69793	SPKYPR		0.65869	SPLHL
0.52226	GASSPWNSQPAPH		0.6978	DFLKPGFPT		0.65868	WKH
0.52129	SGVLDPHFE		0.69779	YDIGAGFGHFGI		0.65862	KPKGPSGSPW
0.52124	MDPMSDHPHLP		0.69763	AGGAFSGASMNPAVAFGPA		0.65841	ATGGGGYGTGGGYGGGATGGTY
0.52111	NAVFGDSSALAPGGVR		0.69723	QLDPNTPSPIFAGSTGGL		0.6584	NPSRWVP
0.52109	SEDFPGKGHEFEQAIGSGIGEDNGAGKQGTE		0.69711	GPNNGKKQLELKPGF		0.6584	GHSHF
0.52108	GGAAEPPKGGNPDSN		0.69698	HEPWR		0.65834	KFHHM
0.52014	AEALAIKVGPPPPPSG		0.6963	FLAYKPP		0.65823	AGPPHGLQ
0.51941	TPRPPH		0.69572	DAQEWAGGGSMVG		0.6572	WVSLPGVLPVASGGIHV
0.51897	KEDFGGGHPDPNLT		0.69557	GPFKLN		0.65707	AGLRLP
0.51892	EDFGGGHPDPNLT		0.69547	PRLR		0.65706	AAAAQPKKSWIP
0.51875	GSVDPFHVN		0.69538	FGGGTLGHPWGNAPGAVA		0.6567	KKWP
0.51862	MNPDSDYPHLP		0.69516	DSRAPLP		0.65646	AVANPKKPF
0.51841	QGSGEAGEDDHKKSGLG		0.69425	YFGGTNFGRTSGGPF		0.65616	ASRFNP
0.51765	FALRLLGFNNN		0.69371	LPYSPRSNGGGLLPVP		0.65613	GPFGLKQ
0.51726	EYGNPIGRGATGGGGYGT		0.69369	QNRPLP		0.65605	GPPHGLQ
0.5169	VGKGPSPPVGY		0.69366	GAAWPGHPE		0.65604	LPPNEVGYPGGIFNP
0.51676	ALDKPGGGEFGN		0.69345	DPWHKNIG		0.65594	AAVRPLPP
0.51676	AAAATKPKPPPIGPK		0.6929	DPKLCL		0.65588	SSLKFY
0.51658	GPKTPLPDVVIIH		0.69225	AYSPQIPGVRFPG		0.65556	KYGRPL
0.51612	VFTGSPKTFVGL		0.69218	HLGLM		0.65493	PGTGLP
0.51576	ISSGGSGGGGSGSPRSGS		0.69187	WWVKPQ		0.65458	SAVPKMKPGFDPSKGERP
0.51515	AERAPPR		0.69169	EIEWINKRGPF		0.65425	ADPWHKNLGD
0.51467	SEKTAPVQLGKLPTKPLPPS		0.69162	KKPW		0.65413	GSSFLDPKGRGGST
0.51404	NNGSSYDYGDKGF		0.69131	FDPFVPGGIASHHIA		0.6541	KPIPGDWNGAGAHTN
0.51404	AAYEDLKPPTSPLP		0.69121	FDPFVPGGIASHHI		0.65377	KAPPKLL
0.51373	SNINLNPRLPPP		0.69095	IQHQWTPGSF		0.65351	HADFPGSNNGTGL
0.51359	SVVKRPPGRPR		0.6901	ANILAGGAFSGASMNPA		0.65351	LFAYKPP
0.5134	SKKKPAPPPKA		0.6897	AGSGSGIAFNKL		0.6534	KLVGPPPPP
0.51319	GEAGEDDHKKSGLG		0.68963	AYKPPSFTG		0.65336	GSAFHRVIPG
0.51268	DNPPPWEDQ		0.68963	ATKPKPPPIGPKRGA		0.65332	DKYHPGYFGKVG
0.51153	DNPVFRPEPPTWQN		0.6895	LAYKPPSFGT		0.6533	VTGGPEIPFHPGREDKPQPPPEGRLPD
0.51139	GLASGTEAELGGGKIVGF		0.689	NGSGKPIDNGPPIL		0.65308	SSPAAAAKPARGAGGRKGGD
0.51093	NGALHKGM		0.68885	FPVLH		0.65307	KSFPKR
0.51088	EDPSELPKWNYDGSSTG		0.68833	KDGPKTDVPGKKGPL		0.653	WGADKLGH
0.50966	YAQNPPPPPTTV		0.6883	IAYKPPSF		0.65254	LKHADFPGSNNGTGL
0.50937	LKLGPPPPSP		0.688	AIPNANSARGF		0.65205	DDEAPPSAGGAGPK
0.50892	SSVKDDDGSVKSGKQQQQIQDPPPPQLP		0.68796	FLKR		0.65195	RHSGRPGGM
0.50847	AGKATPAPPVGP		0.68759	GPPHGIQVERDKLNKYGRPL		0.65171	LCRPH
0.5079	SHEPIYSPG		0.68758	MFDGNLGPYANLGPR		0.65161	MMDHL
0.5076	GLKDGPPMKST		0.68738	NGPREPW		0.65158	DAQEWAGGGSM
0.5074	DAPKPGQPGQAARPA		0.6873	LPAPPH		0.65149	DKLHPGGPF
0.50739	GEIPIPKKP		0.68714	NPSWRVP		0.6513	KFPK
0.50729	SSSDGKPFDPVERI		0.68629	GDVGGGFRGIQITSGF		0.65122	KPKGPSGSPWY
0.50701	PGAPVGDNDNWEVPR		0.68609	ALPNANSARGF		0.65092	WVSLPGVLPVASGGIH
0.50665	FTNSNPFPPPQHP		0.68581	YDIGAGFGHFGIA		0.65084	WSKFVGH
0.50632	MDPDSDHPHLP		0.68521	LKVGPPPPP		0.65081	SIFIGHGPR
0.50623	IEEELGSEAVYAGANFRKPVEPY		0.68512	WHKNGL		0.65059	GDNGSPPKIPG
0.50614	NVEPAPKDPILG		0.68488	QGGLDYYHKL		0.65046	MRHL
0.50601	TGGFPQPEKTEPLGPI		0.68487	PRPKP		0.65035	PPTHLP
0.50581	DGQFDRLD		0.68482	ATAFPPGKMPN		0.65013	DENGGKLIGFHGRGGN
0.50567	EIDAPIISPGLLT		0.68479	NPNRLP		0.64963	SPRHL
0.50542	AGFNSLAPKRPTKP		0.68405	GKDGPGKVGPL		0.64925	GPPPPPSGGLPGTDNSD
0.50468	SDPEGTGGFIEPR		0.68378	APYQRNKLGL		0.64913	QHAGSGLGF
0.50456	GGGKSAAPVPVAAKKNDGGGFGGL		0.68339	VIIPAGVPRKPGM		0.64837	EHLPW
0.50413	AGFDSLAPKRPTKPT		0.68321	TGRAPF		0.64836	GQYGYGGYFPNRPT
0.5041	AIDAVEKAKSGHPGLP		0.68305	LSALDRLPLFGP		0.64827	PVASGGIHVWHMP
0.50402	DVHFAPIPTPGGGGSKPG		0.68285	GSMNPARSFGPA		0.64795	GGYNGGGHHGGGGY
0.50369	AGASSAALPPPPPPKAD		0.68252	GGFPQPEKTEPLGPIA		0.64762	ISDATAKAGMGL
0.50338	FGEKP		0.6824	TGQPLVYGGWPNHDF		0.64726	NRVPPAVPGIM
0.50299	GKVTDPFG		0.68113	RSYLPP		0.64664	KPWYRVH
0.50291	SKKKPAPPPK		0.68101	DPWHKNLGDLV		0.64645	DSNPSNPKRP
0.50239	SHEPIYSPGY		0.68078	GPLAAPVLQHL		0.64641	STAPVPVAPKKNDGGF
0.50234	GGKSNSGEGGEDPIRW		0.68078	KPQPPPEGRLPDAT		0.64632	WHLHPT
0.50223	YQGAGGEAGGPAGMD		0.68073	SFINPPSPPSPGVT		0.64602	YGGYFPNRPTT
0.50209	DRPVPIPGSG		0.68043	TPPEFASVGSKIFGT		0.64595	AHKGPFTG
0.50174	SDKALLDDPVF		0.68037	APAAAAATKPKPPPIGPKRG		0.64581	APKPGQPG
0.50123	SMYNQPGAGAAGAGPSPG		0.68032	DPSSGALSGLSRGGI		0.64568	GAPAPTPAPAPAPT
0.50111	SDGNGEFTGKLGV		0.6801	SQKHVPGF		0.64525	KRALF
0.50052	QSSPWNSQPAPH		0.68007	AYVPYHRLP		0.64525	SAKPHHPL
0.50043	AGKATPAPPVGPA		0.6799	WGLDH		0.64524	KQIDNWYNGPGYGDGSGW
0.50016	MDEAW		0.67932	QRKPW		0.64466	AIKVGPPPPP
0.49911	GMDDDAPPASGGAGPKIE		0.67915	AEAPPAIPKMRPLSPY		0.64455	YKPPSFGT
0.4985	KVAPGLL		0.67909	KPRLP		0.64436	GYPRDAKSKNGKL
0.49837	ELDFEPFNASVPRP		0.67899	DRPVPIPGSGL		0.64376	AHKGPFTNAGHKGL
0.49783	VGNLPWDVDNGR		0.67898	APVPVAPKKNDGGFAG		0.64375	AVKPFVNGGASGM
0.49768	ENPSELPKWN		0.67869	RAPGL		0.6437	VTINDNFFPGHF
0.49757	FKKAGP		0.67863	GGLDPVTGGL		0.64324	WVFVNP
0.49741	LAYKPPGALLT		0.67852	RRPPYLH		0.64295	NPFRRVP
0.49739	GLSDPEGTGGFIEPR		0.67843	LKPPYP		0.64277	YKGHPPP
0.49725	LPLQDVYKIGGIG		0.6783	ARYDPIGPG		0.64256	PRNAPL
0.49721	LAYKPLAFTGN		0.67803	MFNGNLGPYANLGPR		0.64234	FDRDLLGPA
0.49721	AHLPR		0.67774	GFLSNDPGRNPG		0.64223	IAYKPPSFTG
0.49699	MPKDQKPL		0.67761	GKMFSPGNL		0.642	DGMKFNP
0.49672	EFKSDRAPIPVG		0.6775	GSAFHRVLP		0.64193	REFPP
0.49624	APKPGQPGQ		0.67739	SLFMGHGPR		0.64193	PHLPR
0.49512	YNQPGAGAGAGPSPG		0.67728	PGVLPVASNLHVW		0.64192	MGPKGR
0.49511	DSGTPYTIIRAGGLLDKEGGAREL		0.67698	TIHFPPDYPFKPP		0.6418	RGPQEKPKLGPRGK
0.49464	DGGLDLPH		0.67647	NPELPFHGP		0.64096	VTGGPEIPFHPGREDKPQPPPEGRLP
0.49462	KLGYGDNGSPPKIPGGA		0.67645	DSSALAPGGVRIG		0.64083	GTYFPPSDNYGRPG
0.49429	KLCHL		0.67641	NWYNGPGYGDGSGW		0.64074	DSNPSNPKPR
0.49429	VSDRNPSNLPWGEL		0.67522	SNKNPF		0.64047	ANQSPKSGGQSSGSGGNKKP
0.49422	AGGLQDKEGGLREL		0.67521	KWLPK		0.64035	ANQDPLVTKGGSLVPL
0.49393	AAATKPKPPPIGP		0.6752	LAYKPPSF		0.63914	LPGLH
0.49345	TNKPF		0.67505	QYSLPPNEVGYPGGI		0.63846	AYKPPSFT
0.49302	NKNAVFGDSSALAPGGVR		0.67437	GGKSTAPVPVAPKKNDGGF		0.63827	KAKSGHPGLPM
0.49301	GMDDDEAPPSAGGAGPK		0.67428	FLLRNP		0.63766	DPWHNT
0.49262	PDSPGVPK		0.67389	DAPKDVPGAPRQW		0.63764	AHKGPFTGQGHKGL
0.4926	MTCSMLKPGP		0.67382	HPWGNAPGAV		0.6376	KHLAPFLPSHP
0.49245	SNSKNDPAKGAANF		0.67358	AAGDDVSYGSGGSSGGHGNL		0.63691	KQPTNPGNW
0.49222	AAKWPGEVAAGSGDPLE		0.67356	SSPPATKPARGGRRGGDRKKSVS		0.63686	PVNNNAWAFATNFVPGK
0.49187	YPQPSLKTPPEL		0.67335	DPAPLH		0.63659	MKVWPPVG
0.4918	GLSEKLPGIG		0.67333	FERFPQ		0.63628	LPYRFSP
0.49178	GNKVDYLPPILT		0.67332	QGGLNYYHKL		0.63626	VIIGGGSGGGFAAGGGA
0.49175	EGDTNPALGHPIEF		0.67332	NPREPW		0.63623	VPGWRTG
0.49135	VNGDSAAPIYKF		0.67315	SGRGLP		0.63621	SYLPLPQ
0.49094	GNDDLVIIGGGH		0.67276	FGQYGYGGYFPNRPT		0.63616	KRPLP
0.49055	SAGDVGGYNGSSGYATGN		0.67264	VPSNQHAGSGLGF		0.63616	ATKPKPPPLG
0.49044	RTLPGPVSDPSKLPKWN		0.67206	SSKISGKGKRPGKGGN		0.63597	DATRFP
0.4904	GRIPSAVGYQPTL		0.67173	CMLKPKL		0.63554	SDGNGEFTGKL
0.48996	VLDPPKP		0.67158	HYWTAP		0.63545	RMHL
0.4896	LYGVEPIESAILSGGKPGPH		0.67152	FHWGKHHR		0.63513	TGLYPAYHGIIMN
0.48917	LKVGPPPPSP		0.67098	TRRLW		0.63511	KGRPL
0.48871	ITGELPAGWEKALP		0.67097	GWANKLHG		0.63485	NADPRLP
0.48857	WGDKD		0.67064	RQHW		0.63403	GKVAPGWGTTP
0.48833	YGDNGSPPKIPGGAT		0.67025	AYAPPMKGQ		0.63393	GFLSNDPGRNPGRE
0.48775	SLGAKAGVVLNPGTP		0.6701	VIIPAGVPRKPGMT		0.63356	LPLRGP
0.48741	DPVKPP		0.66962	EPFMKGP		0.63345	GSSFLDPKGRNSTGY
0.48706	QAAPAPAAPPPTVQ		0.66927	THNGPF		0.63325	LPFHPQ
0.48698	PPSGGLPGTD		0.66908	KKGEWLPGLASPG		0.6332	DLRLPP
0.48694	DGGLDIPH		0.66863	GDDSVLQFGGGTLG		0.63293	SRGPR
0.48672	NADEDAAFRLVDGKPPPR		0.66859	SAGRTFP		0.63211	KVAPGWGTTPL
0.48667	NPLDGR		0.66832	FSADAPKDSQIAGF		0.632	TQRLFP
0.48639	RKGPKPP		0.66812	LSVPGVLPVASGGL		0.63194	SKRKPF
0.48618	KGVPFETVPVDLM		0.66808	GDSNPSNPKPR		0.63121	FKHL
0.48586	DLRIPPAY		0.66806	GDDVSYGSGGSSGGHGNL		0.63118	HPWGNAPGAVANRV
0.48543	EDFGHGHPDPNL		0.66789	TKPKPPPLGPK		0.63107	GAPAPTPAPAPAPTVV
0.48489	LAYKPPSFTGQ		0.66745	PGVLPVASGGLH		0.63088	YKPPSFTG
0.48449	LGYGDNGSPPKIPG		0.66708	GDQRHWGEFITPG		0.63066	LVIIPAGVPRKPGM
0.48448	AAAATKPKPPPIGP		0.66686	ARRPGP		0.63058	LPLGR
0.48422	LRLLGFD		0.66676	RWRDR		0.63037	IGPGDFLVHHA
0.48404	LRDQFPGAN		0.66646	IDNHIDPAGW		0.62959	GPKRPHDRVPL
0.484	DAPELIQPPKIL		0.66618	LGRGPL		0.62953	AGFGALLHT
0.48398	NPERLP		0.66615	NGLGPYANLGRP		0.62931	HPWGNAPGAVANR
0.48384	NSKNDPAKGAANF		0.66615	ADNNAPPPPR		0.6288	GGKLLGFHGRGGNAID
0.48371	DAAFRLVDGKPPPR		0.66604	KFATGGLAVPAFGL		0.62859	VPHQGAGMVGKL
0.4837	INEPVEGGAEGANLF		0.66598	FKGQPR		0.62827	SPDLGHR
0.48352	SGVKIIGGGGGGKKSY		0.66568	DSHVPLLAPLPIG		0.62792	WVRDP
0.48337	SVAPPPKAEGVG		0.66546	NTPSPIFAGSTGGL		0.62768	SDGNGEFTGKLG
0.48292	SIFSDDAAPPPQ		0.6651	RSLGPL		0.62758	PHRY
0.48108	IEEAGGPKLPM		0.6646	SGKVVPGYGHGVL		0.62751	RLRPPGR
0.48097	SSHPPYEEM		0.66439	RNRIPPAVPGIM		0.6275	EKAPAEKKPKAGKKLPK
0.48061	IKKAIKEESEGKLKGIL		0.66427	NGDVGGGFRGIQITSGF		0.62739	GGEEGARNGPSLMPGGSF
0.48041	RQPKGPKPG		0.66427	FLRNGL		0.62727	GPPHGIT
0.48033	GPKTPLPDVVIIHTP		0.66423	DYPVPKNPNGVL		0.62707	DGAPAPTPAPAPAPT
0.48003	GFTDNERLIG		0.66419	ENKPPW		0.6268	YFNHGGIL
0.47981	YVLKPPPYP		0.66413	ARLPP		0.62645	SSGPPARSHSEVHDESGNKIGEITSGGFSPN
0.47958	SGTEAELGGGKIVGF		0.66409	AATKPKPPPIGPKRGA		0.62638	GVSNFDPVKRG
0.47919	GWGKLVGGEGK		0.66393	GSPDKPLPTNY		0.62634	DPWHKNI
0.47896	SLSDSGPGLFEPIH		0.66387	IKVGPPPPP		0.62622	WVSLPGVLPVASGGI
0.4787	EGRLPDAGPPSPAN		0.66378	ATKPKPPPLGPK		0.62569	LRLPP
0.47848	VNDGFIIRKP		0.66372	GSSFLDPKGRGGSTGY		0.62566	KEGPGAPGGQSWTP
0.47828	LNPPGV		0.66341	APLLPK		0.62545	HGPLH
0.47823	SGVKIIGGGGGGKKS		0.66329	RLFNP		0.62519	KRPAPP
0.47816	SDDVGAGFIPGHGNQP		0.66285	SKISGKGKRPGKGGNR		0.62496	SQQSSPPPSQLP
0.47799	MDPDDSHPHLP		0.66244	KKGEWLPGLASPGY		0.62489	GDRGL
0.47791	TEYPNAFIRIIG		0.66227	GCLKPR		0.62438	FTSHPL
0.47728	DIGEKIEGTIGFGKP		0.66197	AYAPPMKQGKTGF		0.62427	SSIRVIPDFPKPG
0.47706	NPVRGP		0.66184	ALGAPP		0.62375	RQLYPPLN
0.47675	ALGHHL		0.66137	DKPQPPPEGRLPDAT		0.62369	LDPKPL
0.47625	KQKGQKPKGPL		0.66127	RFEPP		0.62366	IGPPPPPSGGLPGTDNSD
0.47614	SAFNSSGPSSKSPPPP		0.66124	ADDDAPPPP		0.62359	PRGH
0.47612	GGVSVFGGVGER		0.66119	DKPQPPPEGRLPD		0.62351	QAGGQAFTGKKR
0.47534	ANGAVRLDLDGKPIKPL		0.66077	VPKRAPF		0.62349	FDRDLIGPA
0.47533	KQATPAPPVGP		0.66027	GEGPKGGPGMPE		0.62341	YIGNNPAKGGL
0.47524	KPLHL		0.66018	LKSPF		0.62303	LAWDHP
0.47492	KGPGGDVAPATAPPAAA		0.65991	LAYKPPM		0.62241	AAGIPKKLAPTIG
0.47479	ARRPPPPPAVEKKDPNVS		0.65963	FFREPPT		0.62239	GGPEIPFHPGRED
0.47453	GEADGGVKGKVTDPFG		0.65954	AMNQAPNPW		0.62229	RLLPP
0.47428	ESYPPLGQ		0.65947	GSRPGLPTGRLIPV		0.62187	GELPAGWEKAL
0.47419	AVDSLVPIGRG		0.65938	AGSGISPSLKNF		0.62179	RMGPK
0.47403	ASHNPGGPTEDFGLK		0.65884	SLFKHL		0.62156	FSRVL
0.47356	EFKDENGGKLIG		0.65875	ADRTFP		0.62103	SPKPESPGASGSSPL
0.47337	GAGGEAGGPADDDEAPPAAGGAGPK		0.65875	IKVGPPPPPSG		0.62082	GGYQPHHL
0.47329	GNDDIVIIGGGH		0.65869	ISFIAYKPPSFTG		0.62035	KVAPGWGTTPLMGV
0.47283	SFRVTP		0.65868	WKH		0.61999	FLSNDPGRNPGRE
0.47229	GGSPYGAGTFAGDGSRQP		0.65867	AGAAIGIGNVF		0.61996	KLRMP
0.47228	EVDPNLDLVKGRGGAL		0.65862	KPKGPSGSPW		0.61967	SGPPARSHSEVHDESGNKIGEITSGGFSPN
0.47194	ETGKDGPGKVGPLG		0.65841	ATGGGGYGTGGGYGGGATGGTY		0.61964	RLPR
0.47107	AKWPGEVAAGSGDPLE		0.65834	KFHHM		0.61937	SSFLDPKGRGGSTGY
0.47081	YYDGR		0.65823	AGPPHGLQ		0.61936	FRDPV
0.47074	PELIQPPKIL		0.65798	YGDEDGKGVLGGL		0.61934	VAADPWVP
0.47057	VEAYGDEDGKGVLGGL		0.65755	DSQAYVPYHRL		0.61881	SRIIPRHL
0.47016	GGGGDFPEPPEEAK		0.65728	NNFFDT		0.6188	KPNRLP
0.47001	KGLRP		0.65724	DRPVPLPGSGL		0.61847	IFHLNPSGR
0.46992	KQLPQLP		0.6572	WVSLPGVLPVASGGIHV		0.61841	ASTFGWGKIV
0.46924	ESGLWPEHP		0.65707	AGLRLP		0.61757	GWQPGEKSMKPDP
0.46899	ADPNPKKTEKPAPKTH		0.65706	AAAAQPKKSWIP		0.6175	QSGLSPSLKNF
0.46871	MADGAPAPTPAPAPAPT		0.65699	LSHFLPIMNPGGA		0.61736	RLGLL
0.46867	EVDYLLRNKWIP		0.65678	KFAPR		0.6173	GSGKPIDNGPPI
0.46852	SDDVGAGFIPGHGNQPA		0.65649	AIDSMIPIGRG		0.6171	AGPGLSPSLKN
0.46793	DWRNV		0.65646	AVANPKKPF		0.61679	SPKRYP
0.46719	SISHGSGGGFGS		0.65627	YGSDAPSPYNPL		0.61677	SSNPLPEEGPHKPGSVG
0.46667	NARVPLL		0.65616	ASRFNP		0.61626	DAGFFIHGKDISGGS
0.46647	GPKTPLPDVVIIHSP		0.65613	GPFGLKQ		0.61621	DPQGKPILPPRGE
0.46627	ALEKPGGGEFGNY		0.65605	GPPHGLQ		0.6159	LPFKAP
0.46624	APKPGQPGQA		0.65594	AAVRPLPP		0.61569	YGFHAPT
0.46599	NGAIHKGM		0.65587	DAHIPDNFVPRIP		0.61567	GPFGIKQ
0.46599	GGDEGASWDDGAFDGVK		0.65556	KYGRPL		0.61565	CNLKPKL
0.46598	ASKRLL		0.65537	FARLVGGL		0.61541	SIKHAGGPW
0.46584	AMGQPGAPVPGPS		0.65492	PGSGL		0.61523	FDNPANPKIHY
0.46573	GHGEGEEPFEF		0.65485	ISAIDRLPLFPG		0.61489	AGGQAFTGKKRA
0.46547	ISDAEKKGLIKPG		0.65458	SAVPKMKPGFDPSKGERP		0.61457	PPKPKGP
0.46521	ISGPKRPH		0.65453	QVIIGGGSGGGFAAGGGAA		0.61447	PGVLPVASGGLHV
0.46487	FKDENGGKLIG		0.65413	GSSFLDPKGRGGST		0.61437	TGRAFP
0.46467	KLGYGEQGSPPTIPGGA		0.6541	KPIPGDWNGAGAHTN		0.61417	NPRHL
0.46464	ADPNPKKTEKPAPR		0.65353	FYDYIGNNPAKGGL		0.61413	LPYSRP
0.46413	LLKEGGVLPGLK		0.65351	HADFPGSNNGTGL		0.614	FFREPTP
0.46402	SEEPDDSPLHGK		0.6534	KLVGPPPPP		0.61388	TQDWVSLPGVLPVASGGIHV
0.4638	LPTGR		0.65336	GSAFHRVIPG		0.61381	KQKPF
0.46358	VLKPPYP		0.6533	VTGGPEIPFHPGREDKPQPPPEGRLPD		0.61357	KFTAPP
0.46348	WNQFSGSDRYH		0.65308	SSPAAAAKPARGAGGRKGGD		0.61354	VNRNPF
0.46338	VETQAPAPAFGRPP		0.65275	KSNDPVGF		0.6133	LDRLPL
0.46335	VPKEDFGGGHPDPN		0.65264	GRHTPGTF		0.61319	ADPWHKNIGD
0.46317	ASGTEAELGGGKIVGF		0.65254	LKHADFPGSNNGTGL		0.61317	EAASLPPPPP
0.46317	GSGEAGEDDHKKSGL		0.65205	DDEAPPSAGGAGPK		0.61313	AAFGQAGPPHGI
0.46295	VVAPPAPPSPT		0.65149	DKLHPGGPF		0.61309	DAPKPGQPGQAPRPA
0.46293	NGSGKPIDNGPPILPE		0.65129	GKRML		0.61268	RYHM
0.46293	KIKEKLPGGGGH		0.65122	KPKGPSGSPWY		0.6122	FEKFNP
0.46199	TGGGASLELLEGKPLPG		0.65092	WVSLPGVLPVASGGIH		0.61215	TPPHPPT
0.46195	VNAGPPPPKRE		0.65081	SIFIGHGPR		0.61208	WRQLA
0.46188	EARPPR		0.65062	GKPILPPRGE		0.61187	YDIGTGFGHF
0.46184	AIKEESEGKLKGIL		0.65059	GDNGSPPKIPG		0.61179	GWADKIHG
0.46183	EPTPGDMLRNP		0.65046	MRHL		0.61166	RRGL
0.46182	DLHDGEWGKVG		0.65035	PPTHLP		0.61151	ISGQNSWVGKGGA
0.4617	KGLPR		0.65018	QYGYGGYFPNRPT		0.61133	KIPSKRPYVPPP
0.46167	NKRPAPP		0.65013	DENGGKLIGFHGRGGN		0.61126	WDYKGTP
0.46142	GDEGASWDDGAFDGVK		0.6499	DPWHNTI		0.61123	AAATKPKPPPIGPKRGA
0.46131	KNNPSPL		0.64967	DANADAIGRGTF		0.6112	ADPERPL
0.46074	SGHIGGYSGDVWDPQPAP		0.64925	GPPPPPSGGLPGTDNSD		0.61109	GMGGGGGGHDPF
0.46057	QAEPPR		0.64913	QHAGSGLGF		0.61068	AAGTPPPAAGAPPPA
0.46026	DDFDPRGTS		0.64877	ISGGAGFIGSHL		0.60997	GIFPRHYDPP
0.45994	AKFDPPEGIIID		0.64864	KDLKPF		0.60967	GYFPNRPTT
0.4599	AAAAATKPKPPPIGP		0.64848	VHPFSPPN		0.60963	GIWGGKGQGKSF
0.45989	SKKKPAPPP		0.64836	GQYGYGGYFPNRPT		0.60961	AGANFRKPV
0.45988	DNGEDFFNNFPAKPD		0.64827	PVASGGIHVWHMP		0.60952	VIGGGGGGGIGGDKF
0.45957	VGPPGTGKTL		0.64827	SAAWYPIRSD		0.60938	QFDNPANPKIHY
0.45945	GGDFPEPPEEAK		0.64795	GGYNGGGHHGGGGY		0.60892	VNAGPPPPK
0.45919	YPDPSLKTPPEFA		0.64762	ISDATAKAGMGL		0.60885	ADGAPAPTPAPAPAPT
0.45843	SESPLGNPGHLDP		0.64732	TPQSIWYGPDRP		0.60846	GSGGGYGGGGGRRDG
0.45838	NSGEGGEDPIRW		0.64726	NRVPPAVPGIM		0.60831	MERKPF
0.45817	GGDDLFVHQ		0.64641	STAPVPVAPKKNDGGF		0.60805	PWHKNIG
0.45813	RRPPPPPAVE		0.64639	RFGVDPPR		0.60801	EGPERPF
0.45811	GVGLISPPPH		0.64632	AYFAPIASTPLKP		0.60796	LGPRGR
0.45811	TEYPNAFIRII		0.64632	WHLHPT		0.60765	SKKKPAPPPKAKTV
0.4575	GSGEGGEKKALG		0.64602	YGGYFPNRPTT		0.60763	VGPPPPPSGGLPGTDNSD
0.45744	ADPNPKKTEKPAPKAH		0.64595	AHKGPFTG		0.60753	APASEKKPAAKGGKAK
0.45732	VGKGPSPPVG		0.64595	GNDLWYGPDRV		0.6075	HNSLLPP
0.45724	DKPLHL		0.64569	SHRPL		0.60741	AGPLRVP
0.45714	VNGNSAAPLYKF		0.64568	GAPAPTPAPAPAPT		0.60709	FPVLGPQ
0.4571	FDERPH		0.64537	HTRF		0.60677	QIPPFEIPRLPD
0.45703	GHIGGYSGDVWDPQPAP		0.64537	ALDRLPL		0.60677	KNWLTP
0.45689	MRVGL		0.64525	KRALF		0.60673	DRRLP
0.45634	AYGEAANVFGKP		0.64525	SAKPHHPL		0.60668	TFQGPPHGL
0.4563	GDAFDEKSRIPDPH		0.64524	KQIDNWYNGPGYGDGSGW		0.60667	KPPALKGP
0.45614	MNPDPDHPQLP		0.64487	GKGPIIFNPPQ		0.60653	RYRGP
0.45595	SQVKPPSSF		0.64484	DSRSSLF		0.60648	TKPKPPPLGP
0.45595	GVDDPPSKETL		0.64474	SGSPFDPVEYNGKTY		0.60642	HHLPL
0.45592	GGSPYGAGTFAGDGSRQPT		0.64471	GSFADDAPPPPQ		0.6063	PLNRL
0.45578	VNAGPPPPKREDSF		0.64466	AIKVGPPPPP		0.60624	SPIDGQKPGTSGL
0.45576	SGDDEEGSYGRK		0.64455	YKPPSFGT		0.60619	QAWPGHPE
0.455	GVVMNPVDHPHGGGEGRAPIGRKKPVT		0.6445	LSGGAGFLGSHL		0.60608	DPRLPK
0.45495	VSPPTHP		0.6445	KPISEPGLTGM		0.60525	GLPDSPGVPK
0.45492	GKKLPL		0.64437	FLLRDP		0.60484	GGKLIGFHGRGGNAID
0.45455	TGSPKFTVGL		0.64417	MKFAAPP		0.60473	TTFHPPL
0.45443	ALSDLPPTHP		0.64412	LPPGYDPSKDGPLP		0.604	GMDDDAPPASGGAGPK
0.45438	SGGGGVAMASAPSAGGGGGAAPAE		0.64405	SLPGVLPVASGGIH		0.60392	VPRLLP
0.4543	GIKVDKGLVPLVG		0.64395	VAFPPGKMPNIY		0.60351	GPRGK
0.4542	TGGFPQPEKTEPLGPIA		0.64376	AHKGPFTNAGHKGL		0.60322	SAADQPKPRPLSPY
0.45412	SSTQPPRVP		0.6437	VTINDNFFPGHF		0.60316	STPQSIWYGPDRP
0.45406	FEEMQRPGTPL		0.64363	DSHVPLLAPLP		0.60311	KLRML
0.45385	GGKAVVVGGGYIGLE		0.64363	ASQRLML		0.603	DPYAPADRAHAIG
0.45369	VDSLVPIGRG		0.64337	RPKGVTPKFSLAPLVPR		0.60293	LLHPGP
0.45359	IDAPGHR		0.64334	KYPCVPP		0.60293	SKKKPAPPPKAKT
0.45348	AQNPPPPPTTVS		0.64298	GSAVKIAGGAGM		0.60161	SAAWYPIRSDYGVG
0.45317	QGSGEAGEDDHKKSGL		0.64295	NPFRRVP		0.60158	IYPNENKPVGSGGF
0.45317	DLRPH		0.64268	MANQAPNPWH		0.60155	QGAKPGEGGQLPG
0.45241	EDFGGGHPDPNLTY		0.64255	PVASGGIHVWHMPA		0.60136	SNPLPEEGPHKPGSVG
0.45236	QGPPHGIQ		0.64226	KKAPGF		0.60072	EPEPKASSGGGKPSNF
0.45207	ATKPKPPPLGPQ		0.64223	IAYKPPSFTG		0.60072	AAAATKPKPPPIGPKRGA
0.45194	AIRNDEELGKLL		0.64192	MGPKGR		0.60064	KDALPNANSARGF
0.4516	TAQSKPQGGEVVAVGEGRTIG		0.6418	RGPQEKPKLGPRGK		0.60036	KKKPAPPPKAKT
0.45143	DDDFDDFDPRGTS		0.6413	GVWPGDKLTGVTGGDQVAAAMGIYGPRTT		0.60032	QDERPF
0.45109	NLAGNPKLVLPVP		0.64096	VTGGPEIPFHPGREDKPQPPPEGRLP		0.60025	ATKPKPPPLGP
0.45108	AGVPRKGP		0.64076	RPVPIPGSGL		0.60019	GKVQPVNPAWG
0.45106	PSDENLGLVLGPH		0.64074	DSNPSNPKPR		0.6001	SRGPPLRPQPP
0.45103	GYGSSGGYGGYGAPPSGH		0.64054	STNGPAFNAGRSIW		0.59993	ADQPKPRPLSPY
0.45089	ETDDHFSPEF		0.64047	ANQSPKSGGQSSGSGGNKKP		0.59956	HPWGNAPGAVANRVA
0.45086	VFVPDEERLPGLN		0.64035	ANQDPLVTKGGSLVPL		0.59953	SLKHAGGPW
0.45083	LWDPEGK		0.64001	ANNGSGSSLGPGGL		0.59951	HADIDDGGKVVFVPW
0.45009	GLSEKLPGIGQ		0.63998	ARFPGVPGDL		0.59943	RVPMGGL
0.44951	VVDLLAPYRRG		0.63965	DTAPPAPAPAPAPAPAR		0.5992	DPWHKNLGD
0.44916	SEPAAEQVITEPRKTEEKPKSY		0.63918	KGSVVPGYGHGVL		0.59918	WKLPQ
0.44915	IEEAGGPKIPM		0.63914	LPGLH		0.59905	SSGAAGTPPPAAGAPPPA
0.44845	AYKPPSFTQ		0.63901	LATAKPGFQF		0.59898	AAANASHNKGF
0.44835	EAGKATPAPPVGPALG		0.6388	FADDIIAGKIKPPSSPR		0.59891	DPNGKPLLPPSNK
0.44831	GAAEPPKGGNPDSN		0.63846	AYKPPSFT		0.5988	SPRSNGGGLLPVP
0.44827	AAPPEEPPVGEK		0.63826	DSHVPILAPLPIG		0.59874	MAKFLH
0.44824	AGKATPAPPVGPALGS		0.63826	HPLRGP		0.59864	SQNIDPDPGHSF
0.44762	VGPKPR		0.63774	GSAVKLAGGAGM		0.59863	KPHRFRPGQ
0.44745	GVNPWLEVFKNHQ		0.63764	AHKGPFTGQGHKGL		0.59862	AGDVPEAPPVPPKP
0.44724	QDPGYILHPQ		0.6376	KHLAPFLPSHP		0.5981	SKKKPAPPPKAK
0.4468	GHIGGYSGDVWDPQPA		0.63737	HPYR		0.59794	DVLPIKRGPQEKPKLGPR
0.44678	EEGRLPDAGPPSPADHL		0.63691	KQPTNPGNW		0.59787	TYHPLP
0.44592	YPEPSLKTPPEL		0.63685	AWLLSR		0.5973	REPGPLPGLS
0.44583	SNKKAF		0.63669	SGISPSLKNF		0.59729	PGYHPK
0.44553	RIEEELGSEAVYAGANFRKPVEP		0.63659	MKVWPPVG		0.59714	SGPPGHLQ
0.44521	SGVTIAHGGVLP		0.63628	LPYRFSP		0.59695	GAPEDANRHAGDLG
0.44515	LSGPKRPH		0.63626	VIIGGGSGGGFAAGGGA		0.59644	KWDR
0.44492	EDFGHGHPDPNLT		0.63616	KRPLP		0.59641	SLHSW
0.44468	AAVRPLPPLKD		0.63616	ATKPKPPPLG		0.59636	DYRHM
0.44456	TNSNPFPPPQHP		0.63554	SDGNGEFTGKL		0.59635	TQRGFLP
0.44424	LAYKPP		0.6353	PKLWK		0.59609	DPAHVPL
0.44421	DVGAGFIPGHGNQP		0.63513	TGLYPAYHGIIMN		0.59588	SPEHPP
0.44414	APGKGDIPTYVVGVN		0.63491	KAGLIPADTALPW		0.5958	GHLPR
0.44385	PPAEL		0.63459	SEYGKVAPGWGTTPLMGVA		0.59568	DDISFWKKNGANPT
0.44375	NNAYPVPPGPGSY		0.63427	AAGIAPSVAPPPPPPP		0.59566	DGHVW
0.44369	DDDDGIKIL		0.63403	GKVAPGWGTTP		0.59565	GSNGGHDGPILPPPS
0.44357	SGHIGGYSGDVWDPQPA		0.63395	YLGNNPAKGGL		0.59565	SKISGKGKRPGKGGN
0.44325	FDTGVQEGFIKPGA		0.63377	KPISEPGVTGMG		0.59547	FAPPGSGGGGGGTPAKD
0.44297	AAKDPNKPKRPPS		0.63369	MCLKPR		0.59533	QFDNPANPKIH
0.44289	EGRLPDAGPPSPA		0.63357	AASTFGWGKIVGGEG		0.59493	ISGPPIKDPG
0.44205	LGHHL		0.63356	LPLRGP		0.59434	RARPP
0.44126	WSDPRDSPQPQ		0.63345	GSSFLDPKGRNSTGY		0.59424	DPNGKPILPPSNKAV
0.44036	AIKAPGFGEN		0.63336	RNPAGP		0.59378	DNRSSLF
0.44026	GWGKIVGGEGK		0.63333	PPFNNA		0.59342	TQDWVSLPGVLPVASGGIH
0.44005	TLDPKPIEGDWNGAG		0.63326	RPKPRPG		0.59326	PAKPL
0.44005	IADNPTNVQLPGMY		0.63325	LPFHPQ		0.59304	QNIDPDPGHSF
0.44004	SVSKNAPPEF		0.6332	DLRLPP		0.59282	AADQPKPRPLSPY
0.43994	NVEPAPKDPIL		0.63277	RRGHPPP		0.59254	SSFLDPKGRGGST
0.4396	WVSLPGVLPVASG		0.6325	LRTGF		0.59241	PAGVPRKPG
0.4388	TNPLLPK		0.63227	SGKPIDNGPPI		0.5923	RFKAP
0.43876	GEAAGMDDDAPPASGGAGPK		0.63211	KVAPGWGTTPL		0.59219	RPRAGP
0.43824	VEDPSELPKWN		0.63204	EHNLPF		0.59218	EDKLHPGGPF
0.43806	LRNPEDIPWGE		0.63169	VAINGFGRIGRNF		0.59205	DFKHL
0.43717	ASDGPTLPDPN		0.63159	AFQNLKPGT		0.59194	EWYPKNP
0.43679	GGLQDKEGGIREL		0.63118	HPWGNAPGAVANRV		0.5919	GYGDNGSPPKIPG
0.43673	GLDYPGVGPEHSF		0.6311	PGLLH		0.59186	DRRLLP
0.43631	LGRMSP		0.63088	YKPPSFTG		0.59183	SGGKKIKTDKPFGVN
0.43627	GTKFEFEDPGKKIVG		0.63066	LVIIPAGVPRKPGM		0.59177	SNGNGEFTGKL
0.43596	GKVPAFEDGDL		0.63051	APAEKKPKAGKKL		0.59164	STPQSIWYGPDR
0.43592	FGKEPR		0.63048	FQRKP		0.5916	YNLGAGFGHF
0.43435	TAQSKPQGGEVVAVGEGRTIGK		0.6304	DALPNANSARGF		0.59157	AVDPKSRHKGKL
0.43434	STGVFTDKDKAAAHLKGGA		0.63037	IGPGDFLVHHA		0.59156	GAHVPDNFVPKIP
0.4341	SHNPGGPTEDFGIKY		0.63003	RVKYLGPF		0.59131	HPRTM
0.43405	IGVKPPKGI		0.62997	RGFVGP		0.5911	PARLGP
0.43398	AKWPGEVAAGSGDP		0.62931	HPWGNAPGAVANR		0.59076	GSISKGWSVPG
0.43374	GSDHGKKTL		0.62914	PYSPRSNGGGLLPVPV		0.59066	KNAPNIPAKNF
0.43358	LAYKPPSFTQ		0.62901	GNLPWDVDNGR		0.59059	GQSGAGNNWAKGHY
0.43346	TKFAPPKTPG		0.6288	LPKPGYPSNL		0.59012	LRVHPF
0.43323	KLEPTPGDMIRNP		0.6288	GGKLLGFHGRGGNAID		0.59011	SKKSGKGKRPGKGGN
0.43288	IKEKLPGGGGH		0.62861	AFQR		0.58993	LKVGPPPPGSP
0.43287	DLAHLPFTD		0.62859	VPHQGAGMVGKL		0.58992	YAGLPDHPGHHL
0.43273	DVGDPDKDDELARPVIGG		0.62857	IGPGDFLVHH		0.58955	WHKNLG
0.43266	ADESQYSNKRKYEEQTAPPPPSTR		0.62843	KLPEAYAFLNPI		0.58941	GERVPF
0.43256	LGQLPPKKDLT		0.62839	EYGKVAPGWGTTPL		0.58924	QQFDNPANPKIHY
0.43229	DLAHLPFTDY		0.62792	WVRDP		0.5887	FERFSP
0.43211	VEGEPVLGENPGKM		0.62768	SDGNGEFTGKLG		0.58834	FEAGQGKTPLGALG
0.43165	DPVERLKQGF		0.6275	EKAPAEKKPKAGKKLPK		0.58832	HLAGLL
0.43102	IENPHAPSPDPSL		0.62749	RVPSALPLPAPP		0.58826	TGGPEIPFHPG
0.43085	PSDEDLGIVIGPH		0.62727	GPPHGIT		0.58814	PVNNNAWAFATNFVPG
0.4306	AARRPPPPPAVEKKDPNVS		0.62707	DGAPAPTPAPAPAPT		0.58793	TGPHFNPDGKQHGAPGDANRHAGDLG
0.43038	LRDGL		0.62676	ESRRPF		0.58774	LFHLN
0.43036	YPFVREGLVKGTL		0.62635	ALNLRPLSPYGPW		0.58765	KNWLPQ
0.43027	ASHNPGGPT		0.62634	DPWHKNI		0.58752	SPAPSSSPAKKGKGK
0.43018	SEEPNDSPLHGK		0.62622	WVSLPGVLPVASGGI		0.5875	RLGPR
0.43013	SDWKKDDNTAGEW		0.62603	RPDQPFPTGQGGDGVGL		0.58717	SKGPGLFSDIGKKAKD
0.43005	ASLSDSGPGLFEPIH		0.62598	LRRP		0.58698	FDNPANPKIH
0.42988	DAPELIQPPK		0.62583	PKWK		0.58688	VEPVIGGGGGGGIGGDK
0.42984	SDASGSGGDTPPPRLD		0.62569	LRLPP		0.58656	GDVPEAPPVPPKPV
0.42975	NGQFDRLD		0.62566	KEGPGAPGGQSWTP		0.58554	SSHGEKEKASSPAKKSPKKG
0.42932	DVGAGFIPGHGNQPA		0.62545	HGPLH		0.58495	IAIDSMIPIGRG
0.42926	SSSDGKPFDPVE		0.62519	KRPAPP		0.58482	ISIIPRGQAGGL
0.42917	GGDFTHGNGMGGES		0.62496	SQQSSPPPSQLP		0.58471	DQHVPGHGTIPL
0.42905	DPNKPKRPPS		0.62489	GDRGL		0.58413	PGLSPR
0.42904	LKDPGAL		0.62474	SNKSPF		0.58399	FPPVKTP
0.4284	ELLQPPKL		0.62463	VFAGSGSGIAFNKL		0.58362	DRNPSNLPWGE
0.42829	NVEPAPKDPILGVT		0.62441	KPLSEPGVTGMG		0.58326	LAKLHNAKLGMP
0.42788	REPVPPYERPA		0.62438	FTSHPL		0.58308	RLLPAP
0.42773	ANILLPKPGYPS		0.62436	SGPGTVLPARPSIP		0.58306	SDRAPIPVG
0.42761	AIDSMIPIGRGQ		0.62401	DAPQLLQPPK		0.58305	GSFNPGGDRPHDL
0.4276	LPLRPSP		0.62369	LDPKPL		0.58304	GPNFVPGEKKDL
0.42742	NPKLR		0.62366	IGPPPPPSGGLPGTDNSD		0.58297	GDDIPLAGLSQRPH
0.42731	NPERP		0.62362	REAGPLPGIG		0.58266	GPSILPSHP
0.42727	GLRNPEDIPWGEAG		0.62361	DPQGKPILPP		0.58252	DPQGKPLLPPRANT
0.42709	AGGEENTKPLIG		0.62359	PRGH		0.5825	PAGVPRKGP
0.42703	QIIGPVLDVAFPP		0.62351	DGAPAPTPAPAPAPTVV		0.5823	IIYPNENKPVGSGGF
0.42663	ALEKPGGGEFGN		0.62349	FDRDLIGPA		0.58173	GGMDDDVPAGGSGGAGPK
0.4266	PAVDPLDSTSRMLSPH		0.62341	YIGNNPAKGGL		0.58169	KYPGR
0.42611	GEAGEDDHKKSGL		0.62328	AMNQAPNPWH		0.58162	VQQSAYPGTGPL
0.4259	LKGTLAGGGVLPH		0.62303	LAWDHP		0.5816	SHRLGP
0.42567	LNAPGHR		0.62241	AAGIPKKLAPTIG		0.58141	FKDENGGKLIGFHGRGGNAID
0.42555	AKGPGGDVAPATAPPAAA		0.62239	GGPEIPFHPGRED		0.5814	SNGNGEFTGKLG
0.42553	EAELGDKPYFGGD		0.62229	RLLPP		0.58135	GPGAGKHL
0.42541	ASPAAPVVAPPVKE		0.62223	IGINGFGRIG		0.58135	AAATKPKPPPLGPK
0.4254	AAAKDPNKP		0.62216	DPSELPKWNYDGSSTG		0.58124	LPGVLPVASGGIH
0.42533	AGGLQDKEGGIREL		0.62187	GELPAGWEKAL		0.58122	RSHMP
0.42532	MDPDSDHPHLPT		0.62179	RMGPK		0.58119	GSLSKGWSVPG
0.42483	ASGQEAELGGGKIVG		0.62178	KPGRY		0.581	HWKPT
0.42482	KSPPTVL		0.62168	LSPSLKNF		0.5809	DDAPPASGGAGPKIE
0.42435	TKRQPKGPKPGF		0.62115	LRGLL		0.58088	RHLM
0.42381	ESAADQPKPR		0.62103	SPKPESPGASGSSPL		0.58077	SNGGHDGPILPPPS
0.42375	KYSPPDSPH		0.62068	ADEFVPWPSKGKTD		0.58077	RPKPRPGFRPGSAGGGHVQ
0.42304	NSSGPSSKSPPPP		0.62035	KVAPGWGTTPLMGV		0.58069	SDKDYKEPPPAPL
0.42282	TTFHPP		0.62007	DEAPPAAGGAGPK		0.58067	ASAEKFHHM
0.42278	VFGGAAEPPKGGNPD		0.61999	FLSNDPGRNPGRE		0.58067	MPEGPR
0.42269	DVGDPDKDPKL		0.61967	SGPPARSHSEVHDESGNKIGEITSGGFSPN		0.58066	DTGSQGGKGGGGSQTDVPGKKGPL
0.42245	LGKIIGGGLPVGAY		0.61964	RLPR		0.58055	SKKRFP
0.42241	DVGDPDKDDELARPVLG		0.61962	TAKPGFQFTVF		0.5805	GPPGTGKTL
0.42185	DRVPGILAPPPGSAA		0.61956	RGGHPL		0.58021	EGGGEPPKGAL
0.42175	DSPAASQPVPIGA		0.61949	KPERF		0.58011	STAPVPVAPKKNDGGFAG
0.42127	AAVAYEPNKPL		0.61937	SSFLDPKGRGGSTGY		0.58011	LEPFHGP
0.42114	NPKLVPGGGATEL		0.61936	FRDPV		0.58002	RLRGP
0.4206	LSNAEKKGLLKPG		0.61933	DAPKPGQPGQAARPAGGAPA		0.57994	GGTWLEPDPIHR
0.42056	EGAPKRL		0.61931	KMLWPPVGN		0.57981	SDRAPL
0.42054	IQSGVDDGAKLL		0.61896	DAGFFIHGKDISGG		0.5797	KPLHM
0.42049	IKVAQGAKPGEGGQLPG		0.6188	KPNRLP		0.5794	SQVPDKAPAGGGGSSIN
0.42045	SVDAPVSGGDLGAK		0.61848	ANLFNAGLRP		0.57938	QQFDNPANPKIH
0.42037	EYGNPIGGGGYGT		0.61803	RFRPS		0.57897	SVLHPKNPFAPT
0.4201	GIRNPEDIPWGEAG		0.61757	GWQPGEKSMKPDP		0.57847	NGDLLPPFNNA
0.42006	DIGIDLPKAPN		0.6175	QSGLSPSLKNF		0.57833	DLRIPPAYTKTF
0.41993	VSGPKRPH		0.6173	GSGKPIDNGPPI		0.57829	IPAGVPRKPG
0.41982	DPNKPKRPSP		0.6173	TGKFPP		0.57787	YKPPSFT
0.41936	GKIIGGGLPVGA		0.6171	AGPGLSPSLKN		0.57775	ASSDLAPVKGSVKTF
0.41933	STEPIAPPEAKIPK		0.61621	DPQGKPILPPRGE		0.57755	QGAHVPDNFVPKIP
0.41918	VIDGNGKLVPNL		0.61592	KRNF		0.57744	PPHGLQ
0.41889	AEKKKKGSDGRLG		0.6159	LPFKAP		0.5773	TGPHFNPDGKQHGAPEDANRHAGDLG
0.41887	GKEVDYLLRN		0.61569	YGFHAPT		0.57719	GPKGR
0.41854	PKLR		0.61567	GPFGIKQ		0.57716	GRLPDAGPPSPA
0.41804	GGGGIGGQKPKKE		0.61541	SIKHAGGPW		0.57687	SGRGKGGKGLG
0.41789	ADDDAPPPPRREQ		0.61527	SSRLLP		0.57663	ATKPKPPPIGPK
0.41768	EAIDDGRIGPR		0.61526	LPYKPGQPL		0.57647	SMNPARSFGPA
0.41755	VTGGPEIPFHPG		0.61523	FDNPANPKIHY		0.57632	EGMPGNRYYGGN
0.41743	GDFPEPPEE		0.61495	IFGFLSNDPGRNPG		0.57607	TGGPELPFHGP
0.41739	EVDYLIRNKWIP		0.61489	AGGQAFTGKKRA		0.5759	LFKHL
0.41735	IGGDKKGKGTSL		0.61475	YSLPPNEVGYPGGI		0.57576	GIPPAPRGTPQIE
0.41727	AVGPGSLDEEGKRQPL		0.6146	FALDLGRNLLH		0.57567	KPHRYRPGT
0.41717	NRQIYPPIN		0.61447	PGVLPVASGGLHV		0.57549	NPVDHPHGGGEGRAPIG
0.4169	IGGALPPKKD		0.61437	TGRAFP		0.57537	IAYKPPSFT
0.41683	TKFAPPKVPG		0.61425	VTGGPEIPFHPGREDKPQPPPEGR		0.57531	SLRHM
0.41613	VFGGAAEPPKGGNPDSN		0.61417	NPRHL		0.57528	AGKATPAPPVGPALG
0.41602	ASGPPTHPNAPQ		0.61413	LPYSRP		0.57524	YAGWADKIHG
0.41539	DDVGAGFIPGHGNQPA		0.61393	RPVMGGL		0.57519	AGIPKKLAPTIG
0.41498	GAGGEAGGPADDDEAPPAAGGAGPKIE		0.61388	TQDWVSLPGVLPVASGGIHV		0.57501	DENGGKLIGFHGRGGNA
0.41483	DGFAAGREIGKLE		0.61381	KQKPF		0.57501	TRVWPP
0.41469	KDWRNH		0.61364	AGKATPAPPVGPAL		0.57496	SADLFNAGIRPAIN
0.41449	AAYEDLKPPTSPIPA		0.61362	KPLRP		0.57444	FQGPPHGIQ
0.41444	FQKQAPGGGADVPA		0.61357	KFTAPP		0.57435	KGATPAPVPGPA
0.41442	SHSSGAAGTPPPAAG		0.61354	VNRNPF		0.5742	GQYGYGGYFPNRTP
0.41437	KLPR		0.61319	ADPWHKNIGD		0.57414	FEKYGP
0.41435	FTYGEGDDKPPTGM		0.61313	AAFGQAGPPHGI		0.57402	EWDTPRPPH
0.41426	SGDVVEAVVPHMG		0.61309	DAPKPGQPGQAPRPA		0.57397	TPFHAP
0.41425	SANPDEKAKPFSPE		0.61228	AFDPVENIKQGF		0.57392	KGRLP
0.41415	AAVRPLPPLKDN		0.61226	EGKPGAGAGGMPGGVD		0.5736	AGPGISPSLKN
0.41411	ASYPDLKPPTSPT		0.61208	WRQLA		0.57351	KNPPHY
0.4141	AKVLNNRFGLVEGL		0.61187	YDIGTGFGHF		0.57347	TGRLPL
0.41405	SVFGGAAEPPKGGNPDSNT		0.61179	GWADKIHG		0.57342	HGAVF
0.41396	ASHNPGGPTEDFGIKY		0.61166	RRGL		0.57281	DGFLLRKPT
0.41386	EDPSNPIFKPIPEPS		0.61151	ISGQNSWVGKGGA		0.5728	FYAGLSKKGL
0.41383	YRKGPKPP		0.6114	GADLVIIPAGVPRKPG		0.57249	RNKW
0.41353	GIKKDFEEPGHL		0.61133	KIPSKRPYVPPP		0.57242	AGMDDDAPPASGGAGPK
0.41304	DDDYDDDGSLSPR		0.6112	ADPERPL		0.57239	DPGNDDPVNPKPGT
0.41284	PGDSDIIKSLPGDQ		0.61113	KGFLNP		0.57238	FLPSHPVIPTGGFPQ
0.41266	DGGDDLFVHQ		0.61077	LIQGGLWLKPTGVT		0.57225	YFNHGGI
0.41235	GDGVYPYSGGGKVEPY		0.61068	AAGTPPPAAGAPPPA		0.57202	LPGVLPVASGGIHV
0.41195	TPKHDGSGSIVHW		0.61058	FRGGLDPVTGGL		0.57178	FLLNPHNGGP
0.41187	GGKPGPHKIQ		0.61022	YGKVAPGWGTTP		0.57156	LPGPVSDPSKLP
0.4118	GMDDDEAPPSAGGAGPKIE		0.61012	LASSLDKFL		0.57144	DEAPPSAGGAGPK
0.41165	AALGKL		0.61005	WDYKGPT		0.57119	ARRGP
0.41164	DLKPPTSPIPA		0.60985	SVIKNGGIAPGGF		0.57101	STGPHFNPDGKQHGAPGDANRHAGDLG
0.4116	IDAVEKAKSGHPGLP		0.60967	GYFPNRPTT		0.571	GKPDLIIGNYSDGNL
0.41149	KKKPAPPPQ		0.60963	GIWGGKGQGKSF		0.571	RGTMP
0.41139	GAVIRGKKGPG		0.60961	AGANFRKPV		0.57092	SSFLDPKGRGGSTGYDNA
0.41126	KPWHKQ		0.60952	VIGGGGGGGIGGDKF		0.57063	MTLCLPP
0.41115	TFQGPPHGLQ		0.60938	QFDNPANPKIHY		0.57062	GMDDDAPPASGGAGP
0.41105	NQPGAGAAGAGPSPGGED		0.60923	YSDSSRLPPLL		0.57061	ASTPPVKQGANRPL
0.41076	GEVVDRPPVW		0.60892	VNAGPPPPK		0.5706	LRDPL
0.41065	IDVSAGDKIPRKGGPGIT		0.60861	AGAAIGIGNVFSSL		0.57057	AAAATKPKPPPLGPK
0.40972	GKQAYFGET		0.60828	AAAATKPKPPPIGPKRGAKV		0.57035	SAMHHL
0.40961	WQFSGSDEGKAA		0.60821	IGVSSFEGPGGKF		0.57024	ISGKGKRPGKGGN
0.40958	ARRPPPPPAVE		0.60811	FGQYGYGGYFPNRTP		0.57022	GNETKSNGASSLGGGGGGF
0.40941	SGVTIAHGGVLPN		0.60801	EGPERPF		0.57021	AAHWMPGEPRPA
0.4093	KRQPKGPKPG		0.60801	DLLRPP		0.5701	FYFHNS
0.40904	KLPGH		0.60796	LGPRGR		0.56944	RQKF
0.4089	GDPEGPAEGFIDPSTEK		0.60792	NNRTFP		0.56942	GVWGGKGQGKSF
0.40875	EFQDPGKKLV		0.60787	APPHALT		0.56927	YGDNGSPPKIPGG
0.40871	ALEAGKATPAPPVGPA		0.60765	SKKKPAPPPKAKTV		0.56913	HLFLT
0.4085	ANGKLKLG		0.60763	VGPPPPPSGGLPGTDNSD		0.56907	LGVPIVMHDYLTGGF
0.40834	EAEGADILLVKPGLPY		0.60761	QSMYNQPGAGAGAGPSPGGE		0.56888	SKGPGLFADIGKKAKD
0.40828	IRNPEDIPWGE		0.60753	APASEKKPAAKGGKAK		0.56833	ESHWMT
0.40752	AIGVDDPPSKETL		0.6073	VPGRGL		0.56827	ADDIIAGKIKPPSSPR
0.40713	SEKKPLPG		0.60668	TFQGPPHGL		0.56822	DDEAPPSAGGAGPKIE
0.40712	SGGGGVAMASAPSAGGGGGAAPA		0.60667	KPPALKGP		0.56799	MGGYQPHHL
0.40709	GRGKGGKGL		0.60665	ACTNPP		0.56771	DKLKPF
0.40706	SADEAVRIGPPPA		0.6066	SADLFNAGIRPAINVG		0.5676	KGTEFEFKGENGGKL
0.40677	NLAGNPKIVLPVP		0.60653	RYRGP		0.56748	ADPDDLGKGGHEL
0.40658	LASGTEAELGGGKIVGF		0.60648	TKPKPPPLGP		0.56706	DYPGKIPKGI
0.40646	ALFDTGVEEGFIKPGA		0.60642	HHLPL		0.56703	QFNNPANPKLH
0.40641	ALFDTGVQEGFIKPGA		0.6063	PLNRL		0.56695	TQDWVSLPGVLPVASGGIHVWHMPA
0.406	ADDAPPPPQEQ		0.60624	SPIDGQKPGTSGL		0.56661	AYAPPMKQGKTGL
0.40599	GFKAGV		0.60619	QAWPGHPE		0.56648	PGPHGLQ
0.40567	EPTPGDMIRNP		0.60608	DPRLPK		0.56639	GISHDLPPALKPG
0.40556	VRKDWGVPGDL		0.60584	KKKPAPPPKAK		0.56617	KVFWHHVTM
0.40516	DDIGIDLPKAPN		0.6058	IPQLPASAKIPKVA		0.56613	ISGKGKRPGKGG
0.40485	KSLPY		0.60546	SSSDGKPFDP		0.56611	GDKGEPFDDVGFEG
0.4048	SRVTW		0.60525	GLPDSPGVPK		0.56588	ISHDLPPALKPGADVSRG
0.40471	SVFGGAAEPPKGGNPD		0.60484	GGKLIGFHGRGGNAID		0.5658	DSSRIPPI
0.40432	SNSGEGGEDPIRW		0.60443	SPNGRHL		0.56563	TGPHFNPDGKTHGAPEDANRHAGDLG
0.40418	ASNPEKNPPPPS		0.60431	AMNQAPNPWHV		0.56501	LGRNLL
0.40418	SGGFEVAPAPFEGKPETN		0.60414	KVAPGW		0.56492	SEDFPGKGHEF
0.40415	DWVSLPGVLPVAS		0.604	GMDDDAPPASGGAGPK		0.56488	ASPDGWSSNK
0.40401	GPGAGKHI		0.60389	HSPLR		0.56467	NRQLYPPLN
0.40384	SGVLDPH		0.60351	GPRGK		0.56456	SVHPRP
0.40336	PLPKHLN		0.60322	SAADQPKPRPLSPY		0.56412	KGGKFPH
0.4033	ILSGGKPGPH		0.60316	STPQSIWYGPDRP		0.56366	RGLRP
0.40325	VTGGPELPFHGP		0.603	DPYAPADRAHAIG		0.56351	AIDPKNGSLG
0.40315	AAPPEEPPVGEKS		0.60293	SKKKPAPPPKAKT		0.56328	GPKTPLPDVVIIHSPK
0.40315	EESELKQFGGGGGGDGSGS		0.60251	FIAAGPKPEAGGEDSSRSF		0.5632	GGKPGPHKI
0.40309	SVFGGAAEPPKGGNPDSN		0.60233	VASGGIHVWHMPA		0.56307	AAPAAAAATKPKPPPIGPK
0.40294	DASPAAPVVAPPVKE		0.60233	AFDRDLIGPA		0.56302	SADLFNAGIRPA
0.40254	TLKPVPIAIGGPGLS		0.60208	AAPAAAAATKPKPPPLGPK		0.56297	SLEHDLPGHL
0.40241	YQGAGGEAGGPADDDEAPPAAG		0.60161	SAAWYPIRSDYGVG		0.56285	SGAAKKATSRSSKAGL
0.40237	VSKNAPPDFQ		0.60158	IYPNENKPVGSGGF		0.56279	KSKKPAPPPKAK
0.40237	EYGNPLGRQTGGGGY		0.60155	QGAKPGEGGQLPG		0.56262	ADPEAFAKNR
0.40232	SGPPTHPNAPQ		0.60154	MKAFAPP		0.56254	AQSDKDYKEPPPAPL
0.40231	NNNGSSYDYGDKGF		0.60072	EPEPKASSGGGKPSNF		0.56242	VFDKDQNGF
0.40213	MDREWGSKPGGGGA		0.60072	AAAATKPKPPPIGPKRGA		0.56241	HPWGNAPGAVAN
0.40175	SRLIESPAPGII		0.60064	KDALPNANSARGF		0.56241	AAKWPGQ
0.4016	FDTGVEEGFIKPGA		0.60036	KKKPAPPPKAKT		0.56197	SSWKNPT
0.4015	NDIDLLNPPAEL		0.60032	QDERPF		0.5619	DPYTRIP
0.40124	HISTGGGASLELLEGKPLPG		0.60025	ATKPKPPPLGP		0.56181	WVSLPGVLPVASGG
0.40091	ADSVSKNAPPDF		0.60012	AATKPKPPPLGKP		0.56177	GYQPHHL
0.40051	SSGSDENDVVIIGGGPG		0.6	GIFPRHYDPPDG		0.56171	HDLPPALKPGADVSRGA
0.4005	GEAEGGVKGKVTDPFG		0.59956	HPWGNAPGAVANRVA		0.56131	RMLH
0.40025	GLSDPEGTGGFIEP		0.59951	HADIDDGGKVVFVPW		0.56127	EPPPATPPATKPEP
0.40015	KPDSPGVPK		0.59944	NRLFDP		0.56116	DSNFDAGNRKFV
0.39997	EFEDPGKKIVG		0.5992	DPWHKNLGD		0.56112	FLAYKPPS
0.39982	FDETAPPHEL		0.59918	WKLPQ		0.56102	ADYVLKPPP
0.39973	LKEGVGLPGLK		0.59905	SSGAAGTPPPAAGAPPPA		0.5607	AQNPDSSSHLF
0.39968	KAVDSLVPIGRG		0.59898	AAANASHNKGF		0.56045	DFEPFNASVPRPT
0.39963	ADPNPKKTEKPAPK		0.59891	DPNGKPLLPPSNK		0.56039	AATKPKPPPIGPK
0.39946	IKDPSAKKPEDWDDKEYIPDPE		0.59887	TGRAPFTNGL		0.55972	AAGPFSGGSMNPARSFGPAVAAGDFSGHW
0.39928	NMKPLT		0.59864	SQNIDPDPGHSF		0.55969	LGPGNFLVHHA
0.3992	DEEFGIVKGTM		0.59862	AGDVPEAPPVPPKP		0.55965	HPWGNAPGAVA
0.39911	IGPPGSGKGTQ		0.59841	QVGSALAYGKL		0.55929	MDQFKGQPRLP
0.39893	KNLDPPVLEPR		0.59833	TKPKPPPIGPK		0.5592	EFEFKDENGGKLIGFHGRGGNAID
0.3989	PADDLTDPAPATTF		0.5981	SKKKPAPPPKAK		0.55919	DAPPASGGAGPKIE
0.39873	DAPELIQPPKI		0.59806	NPLHL		0.55912	PATGGVKKPHRFRPGT
0.39857	MNPDPDHPQLPTIK		0.59801	DYRGL		0.55878	ISEEPAIQIGGNPRERNSRFKIE
0.39846	DAPKPGQPGQA		0.59794	DVLPIKRGPQEKPKLGPR		0.55867	NPYGHPN
0.39845	VSSEEDFSGKPG		0.59787	TYHPLP		0.55839	SHSPSPPTP
0.39827	QLHKGM		0.59786	DNAFQNLKPGTL		0.55833	EKLPFSGGG
0.39804	NKLVGF		0.59695	GAPEDANRHAGDLG		0.5582	AVAPYPGAETGAGGRIR
0.3977	FQGPPHGIQVE		0.59662	DYLGNNPAKGGL		0.55811	TKPKPPPIGP
0.39732	IGVDDPPSKETL		0.59636	DYRHM		0.55803	GWRDVPVNAPIVG
0.39684	KGYDDLPEQSF		0.59635	TQRGFLP		0.55776	FNNPANPKLHY
0.39678	NDKPPENPPPVKVD		0.5963	KFKP		0.55774	NLAPVNQGGGEPPKGALG
0.39657	VLISGPPIKDPG		0.59612	GPGHLPQ		0.55771	IPQLPASAKIPK
0.39655	QGEENTKPLLG		0.59609	DPAHVPL		0.55771	PTYRLLP
0.39644	GNLPWDVDNGRLEQ		0.59588	SPEHPP		0.5573	KQYSLPPNEVGYPG
0.39637	WKKNPDG		0.59565	SKISGKGKRPGKGGN		0.55727	FKDENGGKLLG
0.39624	STEPIAPPEAKIPKPE		0.59547	FAPPGSGGGGGGTPAKD		0.557	LGRFSP
0.3962	SAGELESGNAGEPAKL		0.59533	QFDNPANPKIH		0.55677	APYQRNKLG
0.39614	NLRLG		0.59506	LSGPPLKDGP		0.55636	QQFNNPANPKLH
0.39612	GIDIDPPVLEPK		0.59493	ISGPPIKDPG		0.55636	LLPLRGP
0.39601	VIGVEPTESAILAGGKPGPH		0.59481	DGAPAPTPAPAPAPTVVH		0.55604	GGDFDKGNGTGGKS
0.39586	AVKAPGFGEN		0.59455	FDPYTRIPA		0.55589	DTGSQGGKGGGGSQTDVPGKKGPLG
0.39584	YKGPDHPH		0.59447	SPDGRHL		0.55563	APYQRGGKIGL
0.39566	FASTEPIAPPEAKIPKPE		0.59446	GSDTPSPYNPL		0.5554	FPLKT
0.39563	SLAPKRPTKP		0.59424	DPNGKPILPPSNKAV		0.5554	DPQGKPLLPPRAD
0.3956	GLSEKLPGIGQIT		0.59423	GGDQVAAAMGIYGPR		0.55518	VAPYPGAETGAGGRI
0.39545	NASVPRPTLP		0.59411	EGLFNAGLRPALN		0.55491	AGAGGDEFVKGN
0.39536	EEFGWDKDL		0.59403	FFFDGRHNT		0.55477	KFKPR
0.39525	DFFEGKEPNKGVNP		0.59378	DNRSSLF		0.55462	KGKTPF
0.3952	EKPVEDPSELPKWN		0.59353	RPKGVTPKFSLKPLVP		0.55459	SHLPR
0.39499	ASKAAAAAKDPNKPKRP		0.59342	TQDWVSLPGVLPVASGGIH		0.55426	ELPLPKKGGP
0.39475	KLDDHPKLP		0.59304	QNIDPDPGHSF		0.55405	EIIHDPGRGAPL
0.39471	ASHNPGGPTEDFGIK		0.59297	VLHPKNPF		0.55382	RALPP
0.39467	GLVSSEEDFAGKPG		0.5929	YFNHNL		0.55374	AVLDPPKPKKG
0.39445	AERAPPH		0.59282	AADQPKPRPLSPY		0.55353	GGDHVHAGTVVGKLEGDRESTL
0.39439	SLPEELVAAGSRTPSP		0.59272	DSHVPILAPLP		0.55344	EKAPAEKKPKAGKKLP
0.39438	DNLKLP		0.59254	SSFLDPKGRGGST		0.55325	GKGPGLYTEIGKKARDL
0.39425	ALEAGKATPAPPVGP		0.59253	LNLRPLSPYGPW		0.55316	GPRGHHL
0.39405	SLREPL		0.59251	KGFLPV		0.5531	VLKPPLP
0.39374	DIKVGKGPSPPVGY		0.59241	PAGVPRKPG		0.55306	GPEIPFHPGRED
0.39365	GTGVFVDGPGAGK		0.59234	CCTLKPR		0.553	WNDPKGV
0.39361	AAGDDVSYGSGGSSGGH		0.59219	RPRAGP		0.55295	IKVGPPPPPS
0.39361	EHALPL		0.59216	FNNPANPKLH		0.55277	GPVSDPSKLP
0.39353	GHLDPASGA		0.59205	DFKHL		0.55264	VSNFDPVKRG
0.3934	AAAAAKDPNKP		0.59202	RSSW		0.55261	DPWHKNIGD
0.39317	LGGALPPKKD		0.5919	GYGDNGSPPKIPG		0.55249	YPRDAKSKNGKL
0.39299	SDYVSIPIEGPYKPG		0.59186	DRRLLP		0.55195	RGLR
0.39299	SAPGKSDYSSGGPDRP		0.59182	KVPFPLPSPQ		0.55171	FSEDYPNKPPT
0.39291	ESPGDATRNL		0.59181	KKKPAPPPKAKTV		0.55169	DLPPTHP
0.3929	EGPPVFEQPA		0.59173	AAFGQAGPPHGIT		0.55147	YRLNGPL
0.3929	SSAAKEPAIIIGGE		0.5916	YNLGAGFGHF		0.55145	VPVAPKKNDGGFAG
0.39249	EHHF		0.59157	AVDPKSRHKGKL		0.55136	GVKKPHRYRPG
0.39233	ESGLQYKDIKVGKGPSPP		0.59156	GAHVPDNFVPKIP		0.55122	FLHTGGL
0.39221	SSGSDENDVVVIGGGPGGY		0.59123	GSASDQKPGPVPF		0.55113	KFLKP
0.39184	KGPGGDVAPVTAPPAAA		0.59103	SSFLDPKGRNSTGY		0.55078	LPLSPR
0.39167	SMGGTNPDHPL		0.59101	GPKTPLPDVVIIHAPK		0.55075	FLAYKPSP
0.39164	EINPDHPIIKDL		0.59092	SEYGKVAPGWG		0.55033	RPRPPS
0.39159	ALFDTGVQEGFIKPG		0.59078	LPAGVPRKPG		0.55008	KMLNPL
0.39158	SSGSDENDVVVIGGGPG		0.59076	GSISKGWSVPG		0.54999	IEGYRIGGGPL
0.39144	PLVPPDEGGSPYAGQ		0.59066	KNAPNIPAKNF		0.54964	ISHDLPPALKPG
0.39134	GGGNHQHIG		0.59059	GQSGAGNNWAKGHY		0.54949	EPDPLHR
0.39113	MEGLLKGL		0.59054	ATQTVEDSSRSGPRSTTVGKLLKPL		0.5494	GSKPAGGKLP
0.39095	ADESQYSNKRKYEEQTAPPPPS		0.59026	DPNGKPLLPPSN		0.54925	GPGRHHL
0.3909	SYPDLKPPTSPTPSQP		0.59012	LRVHPF		0.54915	GKATPAPPVGP
0.39073	AEAQAAYDKAKKEEQSSSSRGGGFPG		0.58993	LKVGPPPPGSP		0.54909	KRSW
0.39065	GVPRKGP		0.58941	GERVPF		0.54896	AKGTPGDWSHL
0.39052	MDYMNGPGRHH		0.58924	QQFDNPANPKIHY		0.54886	KPDRL
0.38981	IKKDFEEPGHLAPTG		0.5886	GPHGDAGLTG		0.54886	FRKPQ
0.38955	GKIIGGGLPVGAY		0.58814	PVNNNAWAFATNFVPG		0.54876	LCNNPANPKLH
0.38913	EDFSGYPIHEPG		0.58793	TGPHFNPDGKQHGAPGDANRHAGDLG		0.5487	ENRMPL
0.38898	AVEKAKSGHPGLP		0.58792	EALGWHVIWVKNGNTGY		0.54868	TRFQPP
0.38897	NWSDPRDSPQPQ		0.58785	AKFDPPEGIIIDNGPA		0.54829	QSMYNQPGAGAAGAGPSPGGE
0.38883	IVFKNNAGFPH		0.58782	ISHQQNLPF		0.54811	QLPPEL
0.38875	LAYKPAP		0.58776	IAINGKFPGP		0.54805	APYRRNKLG
0.38848	EVEEDKPPWKPR		0.58774	LFHLN		0.54788	APAAAAATKPKPPPIGPK
0.3881	DWQFSGSDEGKAA		0.58773	WSSGPSILPSHPV		0.54773	ASPDGWSSNKNVV
0.38802	ASKAAAKDPNKPK		0.58752	SPAPSSSPAKKGKGK		0.54761	SMYNQPGAGAGAGPSPG
0.38793	GFADGKPGDVEQRP		0.5875	RLGPR		0.54741	APHAAL
0.38771	AAVEEGILPGGGVAL		0.58741	GAHVPDNFVP		0.5468	LPQKPL
0.38755	AGEPITADDLGVGGAL		0.58723	SAYAVKDGAEGPRGW		0.54652	KLHPGGPFDP
0.38752	GAKPLVLQLPIGAE		0.58719	GPHNHTITGL		0.54634	NPANPKIHY
0.38742	GKGGNQWDDSGNHNGVT		0.58717	SKGPGLFSDIGKKAKD		0.54632	HSPSPSPSPPATP
0.38736	VPKMKPGFDPSKGERPE		0.58715	EGRLPDAGPPSPANHL		0.54618	APASEKKPAAKGGK
0.38686	PWHVS		0.58698	FDNPANPKIH		0.54604	VPKMKPGFDPSKGERP
0.38665	ALIAGNSLVLKPPTQGA		0.58688	VEPVIGGGGGGGIGGDK		0.54597	GYFPNRTPT
0.38657	KSKKPAPPPQ		0.58656	GDVPEAPPVPPKPV		0.54583	APLVPR
0.38653	GDEELDTLIKGTIAGGG		0.58653	NCLKPKL		0.54574	LIYPNENKPVGSGGF
0.38648	AKDADVKLDPEGVF		0.58578	GPPHGLE		0.54566	KKSPF
0.38618	AEAIDDGRIGPR		0.58572	FPQPEKTEPLGPI		0.54537	LPVPR
0.38591	SFVPDEELGGHDG		0.58554	SSHGEKEKASSPAKKSPKKG		0.54528	DPNGKPILPPSN
0.38588	GVEPAESAVLSGGQPGPH		0.58528	SMSVPL		0.54518	HHAPL
0.38584	PLKGR		0.58528	AAAAATKPKPPPIGPKRGA		0.54508	LRIPPAYTKTF
0.3857	GVNPWIEVDGGVTPK		0.58482	ISIIPRGQAGGL		0.54469	ISYSSLVPGKL
0.38554	KTLADSPGLLN		0.58471	DQHVPGHGTIPL		0.5445	GPPHGIQ
0.38542	AEARPPH		0.58464	ALRGGL		0.54441	RSLLPRHL
0.38517	KGVPAFEDGDL		0.58433	AQPKKSWIP		0.54441	DGFSHR
0.3851	DGWMIKVKPSNP		0.58394	YKPP		0.54437	DRSFKVPNPM
0.38439	LAYKPTP		0.58374	TQDWVSLPGVL		0.5442	DPNGKPILPPSNKA
0.38399	MDPDSDHPH		0.58318	HAMAL		0.54393	GDDIPLAGISQRPH
0.38392	VKNPNPVPIPLID		0.58308	RLLPAP		0.54379	RTPPL
0.38389	ATGGGGYGTGGGYGGGATGG		0.58305	GSFNPGGDRPHDL		0.54348	HSLRLP
0.38346	STEADAGVVAETVEAAEVEEAKPPWKP		0.58304	GPNFVPGEKKDL		0.54293	RDDPL
0.38322	VEPIESAILSGGKPGPH		0.58301	PPSRAP		0.5428	LSFKPSP
0.38307	SATEGLKRGM		0.58297	GDDIPLAGLSQRPH		0.54279	ATKPKPPPIG
0.38289	ASTEPIAPPEAKIPKPE		0.58286	AAWYPIRSDYGVG		0.54278	KGGVVPF
0.38285	KKQAPGAGPSKP		0.58283	LASSIDKFL		0.54264	PGRQGP
0.38285	GAGKHVPR		0.58266	GPSILPSHP		0.54255	STPQSLWYGPDRP
0.38282	AAYEDLKPPTSPIP		0.58259	LATAKPGFQFTVF		0.54248	RFKDP
0.38258	AKEPAIIIGGE		0.58252	DPQGKPLLPPRANT		0.54243	FIHTGGL
0.38213	SGGTKDDLKLP		0.58252	GIIFPGASNHL		0.54237	SPDTGDSSPPHSGF
0.38196	DEPKLRP		0.5825	AAAATKPKPPPIGPKRGAK		0.54191	EKNHLPF
0.38193	GIRNPEDIPWGEA		0.5825	PAGVPRKGP		0.54188	ATKPKPPPIGP
0.38164	VGGDEGASWDDGAFDGVK		0.58231	LDQHVPGHGTIPL		0.54182	RSAGGLP
0.38156	SGEDDNFAPIAPVE		0.5823	IIYPNENKPVGSGGF		0.5417	FIAYKPPS
0.38138	MAAQQQHEAELAAAASQPLPD		0.58226	ERVWPP		0.54147	MCCTLKPK
0.38107	GGVSVFGGVGERT		0.58215	ADAPKDSQIAGF		0.54137	AQKNPPLSNL
0.38099	LPAEDPAAAKPSVPV		0.58197	ARVPSALPLPAPP		0.54129	KGPHL
0.38084	DENFERKHTGPGNL		0.58192	SAKFPGVPY		0.54127	RNQLYPPLN
0.38081	GYVGGGGRHGDSGDLERPR		0.58173	GGMDDDVPAGGSGGAGPK		0.5412	KTFQGPPHGL
0.38065	SSHSSGAAGTPPPAAG		0.58162	VQQSAYPGTGPL		0.54096	QAKNPPL
0.38064	ALHLG		0.5816	SHRLGP		0.54069	YGDNGSPPKIPGGA
0.38054	DVGDPDKDDELARPVIG		0.58141	FKDENGGKLIGFHGRGGNAID		0.54055	VSLPGVLPVASGGIHV
0.38027	EYGLLDKLVRPP		0.58137	AAAGIAPSVAPPPPPPP		0.53975	RVHF
0.38015	SNRDVL		0.58135	GPGAGKHL		0.53966	LPFKPQ
0.37976	PDKLR		0.58135	AAATKPKPPPLGPK		0.53938	WVSLPGVLPVASGGIHVWHMPA
0.3796	KEKAKSGHPGLP		0.58124	LPGVLPVASGGIH		0.53935	KPAPPPKAKTVS
0.37955	IKEESEGKLKGIL		0.58122	RSHMP		0.53931	DPQGKPILPPRGET
0.37932	SSDSGDVVEAVVPHMG		0.58119	GSLSKGWSVPG		0.53927	HNMPGQLG
0.37882	GFDPSKGERPE		0.5809	DDAPPASGGAGPKIE		0.53921	ANYVLKPPP
0.37859	KGKPDL		0.58077	RPKPRPGFRPGSAGGGHVQ		0.53917	EDKPQPPPEGRLPD
0.37859	KLGYGEQGSPPTIPG		0.58069	SDKDYKEPPPAPL		0.53886	SSFLDPKGSNRT
0.37844	SDEDSGGLRIP		0.58068	SDTPSPYNPL		0.53866	ATPKHDGSGSLVHW
0.37825	GGSKRNGSRPP		0.58067	ASAEKFHHM		0.5383	SKKKPAPPPKAKTVS
0.3782	GLRNPEDIPWGEA		0.58067	MPEGPR		0.53791	PRKPRGP
0.3782	QPSDTDLGAKVPK		0.58066	DTGSQGGKGGGGSQTDVPGKKGPL		0.53756	VPIVMHDYLTGGF
0.37818	KKQAPGAGPSKPT		0.5805	GPPGTGKTL		0.53737	GSAFHRVIP
0.37814	AGDPNLHFVESPA		0.58049	ATAKPGFQFTVF		0.53727	GSTPGYYDGRY
0.37797	AYEDLKPPTSPIP		0.58042	GPLPKELGDLT		0.53723	PGVLPVASGGIH
0.37796	LEAGKATPAPPVGPALG		0.58042	SKISGKGKRPGKGG		0.53699	FKAR
0.37774	SDVDSNGAGKGKEPR		0.58032	RGPQEKPKLGPR		0.53698	AATKPKPPPIGP
0.37712	TAPAPPAETASPAPAPA		0.58027	VVQPINGDPFIGSL		0.53694	KDYKEPPPAPL
0.37696	SKGLPAPAPVA		0.58021	EGGGEPPKGAL		0.53691	KWSPK
0.37685	DQFYETDPLLKKV		0.58011	STAPVPVAPKKNDGGFAG		0.5368	FNPKGNGDGRPHALP
0.37679	DFFEGKEPNKG		0.58011	LEPFHGP		0.5367	TGHSPPL
0.37674	GPKPPKKGQAE		0.57981	SDRAPL		0.53615	GSGEAGEDDHKKSGLG
0.37634	EFSKQGLKPGEL		0.57973	AGKKLPKEAGAGGDKK		0.53572	RLNLPP
0.37592	VGNLPWEVDNGR		0.5797	KPLHM		0.53558	LARLL
0.37585	ITLRPSPPPP		0.5796	SIVPGSLPSTGGGPI		0.53554	RFLHN
0.37583	ISVDAPVSGGDLGAK		0.57959	AAAGIAPSVAPPPPPPPA		0.53552	PNVGPR
0.37578	YNQPGAGAAGAGPSPGGED		0.57955	KYGRP		0.53526	SPRLPV
0.37567	EDEYPEPPLATPPEK		0.5794	SQVPDKAPAGGGGSSIN		0.53516	QGPPHGLQ
0.37561	VPKMKGP		0.57938	QQFDNPANPKIH		0.53505	FKRQP
0.37528	SDPIPEKN		0.57926	RTVWPP		0.53497	APYRRGGKIGL
0.37521	AKKLDAQGGRGGEVW		0.57897	SVLHPKNPFAPT		0.53452	KRPL
0.37516	DNSVLDPLH		0.57879	AQKPNLPGHEL		0.53451	DPNGKPILPPSNK
0.37512	DPVERIKQGF		0.57847	NGDLLPPFNNA		0.53448	LGPSSDGVGRSGAL
0.37506	EESEGKLKGLL		0.57833	DLRIPPAYTKTF		0.534	APLIPAKKLPS
0.37499	LAYKPDP		0.57829	IPAGVPRKPG		0.53399	KMLWPPVGS
0.37412	LGGNKKGKGTSL		0.57787	YKPPSFT		0.53334	GIDKNGKPHKL
0.37399	NKIKPISGGIPH		0.5778	RGLPR		0.53333	QGAKPGEGGQLPGKKVS
0.37368	EEKYPDPSLKTPPEF		0.57775	ASSDLAPVKGSVKTF		0.53323	VAKPKGPSGSPW
0.37364	NGDAGMVKMTP		0.57755	QGAHVPDNFVPKIP		0.53317	LQQQGPRTLGF
0.37356	MNYMNGPGRHH		0.57753	KLMWPPVGQ		0.53289	APPEQNGKTHF
0.37355	LGQLPKPKDLT		0.57744	PPHGLQ		0.53236	ERSGFP
0.37335	APLKDESGKVL		0.5773	TGPHFNPDGKQHGAPEDANRHAGDLG		0.53231	KKKPAPPPKAKTVS
0.37328	EAGKATPAPPVGPA		0.57719	GPKGR		0.53214	SNSKDDPAKGAANF
0.37326	FERKHTGPGNL		0.57716	GRLPDAGPPSPA		0.53211	DDEAPPSAGQGPK
0.37317	MNPDPDHPQLPTI		0.57709	GYDPSKDGPLP		0.53203	GRGKGGKGLG
0.37288	GNKVDYLPPILTT		0.57707	LAYKPPSFT		0.53202	IDRQKNHGMHF
0.37224	DKFAPDANSKIVP		0.57687	SGRGKGGKGLG		0.53192	STPQSIWYGPDRPK
0.3722	PHDR		0.57669	HPHGMPHQHLG		0.53156	SSGSDLPPHQEIG
0.37213	VSSEEDFAGKPG		0.57663	ATKPKPPPIGPK		0.53155	GVSNFDPVKR
0.37197	GPGAGKHLQ		0.57647	SMNPARSFGPA		0.53145	PGVLPVASGGIHV
0.37192	DGRTL		0.57632	EGMPGNRYYGGN		0.53133	TPRPHP
0.37152	QDIALSDLPPTHP		0.57622	SVTDTSLTPEESAADQPKPRPL		0.53083	VPKVPF
0.37146	YPDPSLKTPPE		0.57618	RTHF		0.53076	SAHKPL
0.37131	ALVSSEEDFSGKPG		0.57609	FPLTK		0.53072	SERIIPGYGGG
0.37127	NGGDDLFVHQ		0.57601	APSHHL		0.53057	LNRLFNP
0.37113	DKYHGP		0.57601	MGRAGP		0.53043	GKATPAPPVGPA
0.37113	EDPVENIGAKL		0.57576	GIPPAPRGTPQIE		0.53021	AHRSPL
0.37109	GYVGGGGRHGDSGDLERP		0.5757	DDSVLQFGGGTLG		0.53003	ASPDGWSSNKNV
0.37103	ALFDTGVEEGFIKPG		0.57567	KPHRYRPGT		0.52989	SAVPKMKPGFDPTKGGRPE
0.371	KELKEKLPGGGGH		0.57567	RSPYR		0.52976	RKFPD
0.37095	ADEYFEKHPEL		0.57549	NPVDHPHGGGEGRAPIG		0.52971	LEGYRLGGGPL
0.37081	GLRNPEDIPWGEAGA		0.57537	IAYKPPSFT		0.52965	GGANTVAPGYSKGSGLG
0.3708	SQVKPPSSFTPSE		0.57528	AGKATPAPPVGPALG		0.52955	DRQKNHGMHF
0.37068	GKYDDLPEQSF		0.57519	AGIPKKLAPTIG		0.5294	AANQPKPRPLSPY
0.37033	MESSPPATKP		0.57501	DENGGKLIGFHGRGGNA		0.52935	VSLPGVLPVASGGIH
0.37001	SVFGGAAEPPKGGNPDS		0.57496	SADLFNAGIRPAIN		0.52906	ATAVDPKNGSLGTIAPL
0.37001	LAYKPPELLN		0.57448	SENEDWNLKPGGR		0.52906	VLKPPPY
0.36989	ADPNPKKTEKPAP		0.57444	QNPQHWSPIHT		0.52903	FNPKGDGDGRPHAL
0.36958	ADLKPPTSPTPA		0.57444	FQGPPHGIQ		0.52876	RAVLPPP
0.36951	SGSDENDVVVIGGGPGGY		0.5742	GQYGYGGYFPNRTP		0.52872	KSHDLPPALKPG
0.36948	NARVPL		0.57413	ADLFNAGIRP		0.52868	DEFVPWPSKGKTD
0.36945	VEKPPLP		0.5741	EEAEAPPAIPKMRPL		0.52843	NGSGKPIDNGPPI
0.36907	AVDDEPQPPQAF		0.57402	EWDTPRPPH		0.5284	SQAPDKAPAAGGSSIN
0.36845	GLFEDGRFKSE		0.5736	AGPGISPSLKN		0.52825	LPSHPVIPTGGFPQ
0.36843	VGPGSLDEEGKVQPL		0.57351	KNPPHY		0.5282	DDSFEKEVGKDRGAL
0.36816	APIKDESGKVL		0.57347	TGRLPL		0.52798	AAGMDDDAPPASGGAGPK
0.36815	VSKNAPPDFQN		0.57342	HGAVF		0.52791	IGSKPAGGKLP
0.36811	ANGKAVVVGGGYIGLE		0.57321	TRHF		0.52748	DFGKLNP
0.36792	DILKEGGVLPGIK		0.57288	SEYGKVAPGWGTTP		0.52726	VPEPPPVHNNPY
0.36749	DLTDPAPATTF		0.57281	LPVASNLHVW		0.5272	LALNGKFPGP
0.3672	EAGKATPAPPVGP		0.57281	DGFLLRKPT		0.52683	IQQQGPRTIGF
0.36711	YQGAGGEAGGPADDDEAPPAAGGAGPK		0.57272	KPYGR		0.52674	GAIHKGMPH
0.36705	ATAIEEAGGPKLPM		0.57253	KLPGQNF		0.5266	YNQPGAGAGAGPSPGGEA
0.36677	EEGRLPDAGPPSPA		0.57249	RNKW		0.52655	KDRSRGF
0.36629	AVGPGSLDEEGKVQPL		0.57242	AGMDDDAPPASGGAGPK		0.52654	SRGPNPITPN
0.36625	GIRNPEEIPWGE		0.57238	FLPSHPVIPTGGFPQ		0.52644	LGLAPKL
0.36618	SGSDENDVVVIGGGPG		0.57202	LPGVLPVASGGIHV		0.52634	LLYPNENKPVGSGGF
0.36606	GLASGTEAELGGGK		0.57144	DEAPPSAGGAGPK		0.52628	KQGLPL
0.36583	GKKLPKEAGAGGDK		0.57117	TPFHPA		0.52623	DPTPR
0.36558	IEKGVPFETVPVDLM		0.57115	LSEQPALQLGLLSCH		0.52603	SGKVKPVVDPKGPF
0.36539	TEWDTPRPPHP		0.57109	WEYPKNP		0.52597	AVIDRQKNHGMHF
0.36528	AVGGDEGASWDDGAFDGV		0.57101	STGPHFNPDGKQHGAPGDANRHAGDLG		0.52587	KSWHTP
0.36518	VLLSGPPLKDGP		0.57092	SSFLDPKGRGGSTGYDNA		0.52576	RNSHF
0.36517	TEWDTPRPPH		0.5706	LRDPL		0.52567	LSHNLPPALKPG
0.36473	VVVAPPAPPSPT		0.57057	AAAATKPKPPPLGPK		0.52566	ADKYVSRPF
0.36471	NSPYGAGTFAGDGSRQTP		0.57042	SVNPGFGGQSF		0.52544	ATPHPAKKGGKSPM
0.3647	EDENFERKHTGPGNL		0.57039	FGADPNVIQPMNIR		0.52539	KMLWPPVGE
0.36446	VAEKPKAPSPPPPT		0.57035	SAMHHL		0.52519	GDVPEAPPVPPK
0.36444	DLGAGDQGHM		0.57029	LSSTNGPAFNAGRSIW		0.52517	LWNKSLP
0.36412	VLQGPKPGKPT		0.57024	ISGKGKRPGKGGN		0.52514	VGRLP
0.36392	VGQKGSGPGPR		0.57021	AAHWMPGEPRPA		0.52507	RQKNHGMHF
0.36368	DVGGKPYYY		0.57016	GSSFHRVLPN		0.52507	MTACMLKPGP
0.36335	ASGDFQKATP		0.5701	FYFHNS		0.52494	FKEFN
0.36329	VVVAPPAPPSP		0.57	SGLWNWQRYGAGID		0.5248	FPHNV
0.36318	EGRLPDAGPPSPAD		0.56962	VPKLPPTLP		0.52458	LERYFGP
0.36289	RKEDAPKPGQPG		0.56954	WIWDANRNNPV		0.52454	KLDRQKNHGMHF
0.36286	SLPEELVAAGSRTPS		0.56942	GVWGGKGQGKSF		0.52438	NQAPNPWHVS
0.36265	YAQNPPPPPTTVS		0.56921	AVAPYPGAETGAGGRI		0.52417	KKKPAPPPK
0.36239	NASVPRTPLP		0.56913	HLFLT		0.52413	FENPANPKLH
0.36238	ATAIEEAGGPKIPM		0.56888	SKGPGLFADIGKKAKD		0.52391	NKDNAWDDHW
0.36232	GDVDQKKFGGDTPY		0.56864	EFQRPP		0.52375	YNLGTGFGHF
0.36229	YIESGKVKPVVDPKGPF		0.56827	ADDIIAGKIKPPSSPR		0.52366	EGRVPF
0.36212	EHGFVY		0.56822	DDEAPPSAGGAGPKIE		0.52364	KMLWPPVGQ
0.36185	DGVTPWDQGRATP		0.56799	MGGYQPHHL		0.52354	GAGHVDPNKALNPG
0.36139	PGDSDIIKSIPGDQ		0.5676	KGTEFEFKGENGGKL		0.52349	MVPPFDKVKYGGVG
0.36138	IKVGKGPSPPVGY		0.56748	ADPDDLGKGGHEL		0.52339	ADSHLVPATMVGAKAGDQIRD
0.36116	GIRNPEDIPWGEAGA		0.56719	QQSVTLAGGPSWRVP		0.52334	APELIQPPKIL
0.36078	DVGDPDKDDELARP		0.56703	QFNNPANPKLH		0.52311	SLFPGHPQ
0.3607	LGPPGSGKGTQ		0.56693	KGTEFEFKDENGGKLIGFHGRGGNAID		0.52308	LPLPKHL
0.36066	ASYPDLKPPTSPTPSQP		0.56661	AYAPPMKQGKTGL		0.52307	GSVLPSERPNHM
0.36027	TKKPW		0.56639	GISHDLPPALKPG		0.52302	ISHDLPPALKPGA
0.36015	AKGPGGDVAPVTAPPAAA		0.56639	FGEKYPG		0.52296	FFAPPGSGGEGGGTPAKD
0.36013	GDGLMQEGSLVKATG		0.56613	ISGKGKRPGKGG		0.52272	FVPWPSKGKTD
0.36002	GGPPDGHGDEDDEHHH		0.56612	EVHFLPFNPT		0.52261	FDTGSQGGKGGGGSQTDVPGKKGPL
0.35994	AGRSKAAAKDPNKPK		0.56611	GDKGEPFDDVGFEG		0.52261	FLSNDPGRNPGQ
0.35945	GVDASGRKGKGY		0.56588	ISHDLPPALKPGADVSRG		0.52252	APHVRP
0.35931	ASHNPGGPTEDFGI		0.5658	DSSRIPPI		0.52241	VVVIPAGVPRKPGM
0.35915	DSGGTKDDLKLP		0.56563	TGPHFNPDGKTHGAPEDANRHAGDLG		0.52221	SQRLPR
0.35887	VYDQLPRAPPP		0.56543	DPLLKGGP		0.52206	DPAFQGAGQKPG
0.35859	GFHHLPDDEN		0.56501	LGRNLL		0.5218	LPRLNP
0.35851	SFVPDEELGGHDGAE		0.56492	SEDFPGKGHEF		0.52177	GSVIPSERPNHM
0.35834	ASGKPVPFTAE		0.56488	ASPDGWSSNK		0.52175	NPLDGRGKL
0.35813	VRRDAPPGQKVGL		0.56488	MSIPNGIPPALKPG		0.52171	YGPPGSGKTL
0.35807	INSVLLPKKSAKSSEDAAPKSPG		0.56484	ATPASKFPP		0.52171	PRKGP
0.35806	AVGGDEGASWDDGAFDGVK		0.56466	VVPSNQHAGSGLGF		0.52156	HEWY
0.35794	VGVPSKDDAFKTHP		0.56461	DYIGNNPAKGGL		0.52108	GGAAEPPKGGNPDSN
0.35791	KGKLP		0.56441	SSSTGQPKPPSPLP		0.52106	LRGR
0.35785	AVSGDSDKGIAGGA		0.56433	YLHGGL		0.52092	QHVPGHGTIPL
0.35764	LEDFGHGHPDPN		0.56408	RLPKP		0.52081	AAATKPKPPPIGPK
0.35757	SRLKP		0.56397	GSSPAPFPDIGRKAKD		0.52061	ADDAPGETW
0.35753	AEYKEGHPPGALN		0.56383	KMLWPPVGGQ		0.52059	KYKGGLL
0.35742	EAKELIEGLPKKF		0.56366	RGLRP		0.52044	VLHPKNPFAPT
0.35739	VRFGD		0.56344	PAAKPL		0.5204	RLYPGGK
0.35737	GDSDIIKSLPGDQ		0.56328	GPKTPLPDVVIIHSPK		0.5204	LGEQPLKGL
0.35721	ASSGSDENDVVIIGGGPG		0.5632	GGKPGPHKI		0.52018	SLRGSML
0.3572	DPEKLL		0.56307	AAPAAAAATKPKPPPIGPK		0.52015	KENLPF
0.35717	ADLKPPTSPTP		0.56302	SADLFNAGIRPA		0.52	KPISEPGVTGM
0.357	LVSSEEDFAGKPG		0.56297	SLEHDLPGHL		0.51984	HSPRLH
0.35678	NVFGKPK		0.56285	SGAAKKATSRSSKAGL		0.51983	ENKLHPGGFP
0.35674	KGEML		0.5627	GYSGDVWDPQPAPK		0.51957	LPAGVPRKGP
0.35673	MYNQPGAGAAGAGPSPGGED		0.56262	ADPEAFAKNR		0.51941	TPRPPH
0.35665	NLPWDVDNGRLEQ		0.56254	LPSDAQKAPILP		0.51915	RPLPVPN
0.35625	VGPGSIDEEGKVQPL		0.56254	AQSDKDYKEPPPAPL		0.5188	SPRLPS
0.35623	AAKEPAIIIGGE		0.56247	LPTPR		0.51875	GSVDPFHVN
0.35619	DEYPEPPLATPPEKA		0.56242	VFDKDQNGF		0.51841	QGSGEAGEDDHKKSGLG
0.35598	SSLAVEKPLY		0.56241	HPWGNAPGAVAN		0.51835	SFINPPSPPSPGVTE
0.35588	AARRPPPPPAVE		0.56241	AAKWPGQ		0.51833	AGATATKPKPPPLGPK
0.35546	SSFEGPGGKFDVE		0.5624	IIIDTYGGWGAHGGGA		0.51803	IIPAGVPRKPG
0.35534	LKDGDWIDVPPLNHS		0.56235	SHGKDYVDPPPAPF		0.51802	LNRLFPD
0.35525	DIALSDLPPTHP		0.56221	PYKGP		0.51797	LPRQGAGGL
0.35524	AAWKDGKAPLDPS		0.56197	SSWKNPT		0.51791	LLKPGLP
0.35513	ILGGNNYEAPPLSGR		0.56177	GYQPHHL		0.51785	KRTW
0.35481	ASSGSDENDVVIIGGGPGGY		0.56171	HDLPPALKPGADVSRGA		0.51761	FKRPQ
0.35428	EAGKATPAPPVGPALGS		0.56159	AQSAYWWVTPAPS		0.51753	EGRLPDAGPPSPADHL
0.3542	EQFQKQAPGGGADVP		0.56153	LNPYKP		0.51737	IGNLSFQNYRPN
0.35406	SDGNGEFTGKLGVE		0.56112	FLAYKPPS		0.51709	AAKWPGE
0.35391	VALVYGQMNEPPGARM		0.56102	ADYVLKPPP		0.51707	AADPKKGSLG
0.35356	FTDYLVGPIGK		0.56101	AVDTLAKPNANILLPKPGYPSNL		0.517	LAPLVPR
0.35348	SSGSEENDVVIIGGGPGGY		0.56072	RLLDPP		0.51693	EAHKGPFTGQGHKGL
0.35344	QDVYKIGGIGTVPVGR		0.5607	AQNPDSSSHLF		0.51676	AAAATKPKPPPIGPK
0.35327	LNSRGL		0.56058	VPLVMHDYLTGGF		0.51669	EPLQPL
0.35269	DYPGVGPEHSF		0.56054	ALNTGWLHPSLN		0.51654	RYHP
0.35269	EQFQKQAPGGGADVPA		0.56045	DFEPFNASVPRPT		0.51627	LPSHL
0.35261	QTTLGKGFQGGL		0.56039	AATKPKPPPIGPK		0.51568	RQIYPPIN
0.35236	AVGPGSIDEEGKVQPL		0.56003	GDFAIDIGRNIIH		0.51565	GPVRMTP
0.35223	IGISPGSPERPQ		0.55979	LDRLLP		0.51545	GHRAGL
0.35217	SVDWQFSGSDEGKAA		0.55972	AAGPFSGGSMNPARSFGPAVAAGDFSGHW		0.51515	AERAPPR
0.35202	GAKPLVLQIPIGAE		0.55944	GSFNPGGDRPH		0.51508	YAVYHGPAGL
0.35122	SGEGGEKKALG		0.55929	MDQFKGQPRLP		0.51493	LSHNLPPALKGP
0.35101	SGDEAAPAVVVPPV		0.55911	VIKNGGIAPGGF		0.51492	YGDNGSPPKIPG
0.35092	GFSDSGESGLGETGGTAG		0.55892	QLAPP		0.5149	LAKYPGP
0.35067	ASSGSDENDVVVIGGGPG		0.5589	ISLQPWQAFKPD		0.51485	HPWGNAPQVANR
0.35021	EKIKEKLPGGGGH		0.5586	RDRPVPIPGSGL		0.5147	LGPKGR
0.35009	SSYELGPGKVI		0.5582	AVAPYPGAETGAGGRIR		0.51457	DAPKPGQPGQAARP
0.34998	SSGSEENDVVIIGGGPG		0.55815	YKPPFSGT		0.51447	PGPWENAPQ
0.34987	TVPGDVSAMVPGGIR		0.55811	TKPKPPPIGP		0.51441	LFNAGLRPALNGV
0.34975	SDLPLPKDPS		0.55803	GWRDVPVNAPIVG		0.51428	TYHRLPL
0.34945	ASGKPASAPPAKGPPGAPAPPPA		0.55776	FNNPANPKLHY		0.51427	AFGDFQKATP
0.34939	SDQNSGGLRLTP		0.55774	NLAPVNQGGGEPPKGALG		0.51403	EGRSPW
0.34916	IGPPGSGKGTQSP		0.55771	IPQLPASAKIPK		0.51385	SSMPVGK
0.34908	KSKPETGEVIGVF		0.55771	PTYRLLP		0.5127	NPKSLRP
0.34846	GKFKDEILPVKT		0.557	LGRFSP		0.51234	AQGGTEGRVWNDGSF
0.34834	GDPNYDEEKIGGGGGGD		0.55636	QQFNNPANPKLH		0.51226	GNPKLVLPVP
0.34822	SKGLPAPAPVAAE		0.55622	EFRPH		0.51221	ASPNGWSSNK
0.34809	TGGGASLELIEGKPLPG		0.55589	DTGSQGGKGGGGSQTDVPGKKGPLG		0.51218	GPKPPKKGQA
0.34797	NPVHGFVYREH		0.55563	APYQRGGKIGL		0.51213	QSMYNQPGAGAAGAGPSPG
0.34788	WDETVAGPKPEHGL		0.5554	DPQGKPLLPPRAD		0.51178	LFKPK
0.3477	YNQPGAGAAGAGPSPGGEDA		0.55528	SAIAPHAPVPSTL		0.51178	YLGHQCL
0.34769	GRVVDAMGVPIDGR		0.55518	VAPYPGAETGAGGRI		0.51176	KRLPP
0.34768	SIVVRPPP		0.55515	APAGATATKPKPPPLGPK		0.51173	SVARNPSLAKQLF
0.34761	ASSGSDENDVVVIGGGPGGY		0.55498	GFLSNDPGRNPGQ		0.51143	SQVPEKAPGGGGGSSIN
0.34746	TSAVPKMKPGFDPSKGERPE		0.55491	AGAGGDEFVKGN		0.51143	DLLHM
0.34742	ARLRDP		0.55485	YLHPR		0.51138	NPPHGGV
0.34736	ISADPTPIPAKS		0.55481	EVRLPFP		0.51136	EWPQRGGANGSL
0.34728	ELIEGLPKKF		0.55471	YRVFPN		0.51088	EDPSELPKWNYDGSSTG
0.3472	LRKGL		0.55462	KGKTPF		0.51082	FVKQPL
0.34683	DDLTDPAPATTF		0.55459	SHLPR		0.51079	TGRLLP
0.34682	SFVPDEEIGGHDG		0.55452	HLRP		0.51075	IKPDGVQRGLIG
0.34674	WNPSREVEYPGQVL		0.55449	YDYIGNNPAKGGL		0.51055	GAAGMISNHL
0.34662	IKGGAAGGGY		0.55427	AYDVFGSPRPN		0.51024	NYRLG
0.34641	SVENDLKAGGLREG		0.55413	AGSMDNGDGIAVGW		0.51004	GGEFGKGPK
0.3464	GFSEVETQAPAPAFG		0.55405	EIIHDPGRGAPL		0.50978	SGDHLR
0.34639	KMKPGFDPSKGERPE		0.55372	QARVPSALPLPAPP		0.50976	SHPVIPTGGFPQ
0.34626	VPKKLIVIGAG		0.55353	GGDHVHAGTVVGKLEGDRESTL		0.50869	TLTPCLP
0.34624	SRGKALGKDVDFDKVA		0.55344	PALNQLNKM		0.5086	WKRAPN
0.34604	TKDDGSKFENPIL		0.55344	EKAPAEKKPKAGKKLP		0.50847	AGKATPAPPVGP
0.34601	FVDGPGAGKHLQ		0.55331	QSMYNQPGAGAGAGPSPG		0.50847	NAMNQAPNPWHV
0.34592	IKGTIAGGGVIPH		0.55327	PVASNLHVW		0.50842	YAQPKPNPYPS
0.34586	VNPVAEVNVPVLGGH		0.55325	GKGPGLYTEIGKKARDL		0.50833	SSSALEEPAILTGGKKRERNSW
0.3451	GDPNYDEEKIGGGGGGDDVA		0.55316	GPRGHHL		0.50833	HRSPL
0.34489	ADVSSEEDFSGKPG		0.55306	GPEIPFHPGRED		0.50832	GKDNPKKHDKDPGL
0.34485	EVSDPPKVEEKLGGHGGLSTD		0.553	WNDPKGV		0.50799	AVAPYPGAETGAGGR
0.34457	WGMLKVKPSNP		0.55295	IKVGPPPPPS		0.50788	GFSVADRSFKVPN
0.34418	GSKTPGHPENFETPG		0.55277	GPVSDPSKLP		0.50781	ASGDVYKGGVTGL
0.3441	GSDENDVVVIGGGPGGY		0.55271	FKLH		0.50763	ASVPRPTLP
0.34398	SSSSENSRPTKIQELNVYEFNEGDRHSPA		0.55264	VSNFDPVKRG		0.50762	VPFKNP
0.34391	ADAAKDLASGTVGG		0.55261	DPWHKNIGD		0.5074	DAPKPGQPGQAARPA
0.3439	VSEEPDDSPLHGK		0.55249	YPRDAKSKNGKL		0.50724	DAGAGGKGNVPM
0.34386	GVRKPPGGE		0.55238	ESAADQPKPRPL		0.50713	DENGGKLLGFHGRNN
0.3438	ASKAAAKDPNKP		0.55195	RGLR		0.50708	ALRNLL
0.34363	GSDENDVVIIGGGPGGY		0.55182	AIIPGGSSVPLIPK		0.50705	SKASNPFVN
0.34362	IDIDPPVLEPK		0.55171	FSEDYPNKPPT		0.50694	GTFQGPPHGLQ
0.34343	DLRKP		0.55147	YRLNGPL		0.5069	MQRHL
0.34341	AEYKPR		0.55145	VPVAPKKNDGGFAG		0.50681	APTDNAFQNLKPGTL
0.34338	GEMKGSAITGPIG		0.55138	DAGFFLHGKDLSN		0.50671	KAHGGVSVFGGVG
0.34333	MDPSLSAPNDPH		0.55136	GVKKPHRYRPG		0.5065	SSRSGPRSTTVGKLLKPL
0.34327	ELLEGLPKKF		0.55124	WSPGGDVYKGGVT		0.50648	VPRTPLP
0.34317	DDSFEKEVGKDRGA		0.55122	FLHTGGL		0.50644	ASSSPPSHKP
0.34303	KVVVAPPAPPSPT		0.55086	TAEGWAKFTNF		0.50632	MDPDSDHPHLP
0.34292	KGLHL		0.55075	FLAYKPSP		0.5063	MMNLKGP
0.3428	ADDLTDPAPATTF		0.55069	QPAGNTGNNGGGLVPL		0.50613	RGFVPN
0.34274	DLKPPTSPTPA		0.55044	KNWLSP		0.50611	EWDNPPQ
0.34273	SSGDGVKLIVEPAEGG		0.55033	RPRPPS		0.50601	TGGFPQPEKTEPLGPI
0.34266	QKLPQLPGTSIEGVEKGGYTIS		0.55025	MVPLR		0.50597	RGIRGPPR
0.34265	GDGMMVPPQPHQP		0.54999	IEGYRIGGGPL		0.50594	PGPPPSPNLPGTDNSD
0.34207	CCTYPEKDP		0.54979	PGLSRP		0.50567	LSYSSLVPGKL
0.34197	GDAFDEKSRTPDPH		0.54964	ISHDLPPALKPG		0.50566	FKNKYNNPL
0.34189	GASADILDAAQKYGKLDEKSGTGQ		0.54938	ENGGKLLGFHGRGGNAID		0.50559	LAGYSVLKGR
0.34186	PVRNP		0.54925	GPGRHHL		0.50553	SGGDHVHAGTVVGKL
0.34185	SEPAAEQVITEPSKTEEKPKSY		0.54915	GKATPAPPVGP		0.50548	KSKKPAPPPK
0.34165	SRDFESLGSDGGPGPQ		0.54896	AKGTPGDWSHL		0.50547	SPLNGQKPGTSGL
0.34137	KGPGGDVAPAT		0.54886	FRKPQ		0.50515	FGGKITREPGPLPG
0.34127	EFASQGVKPGEL		0.54881	GDVPEAPPVPPKPVA		0.50484	IGSKPAGGKLPV
0.34122	VIQGPKPGKPT		0.54875	PPTSPLPSPVINH		0.50463	GTNFGRTSGGPF
0.34103	GSGEGGEKKAL		0.5487	ENRMPL		0.50446	GWQPGEKSMKPD
0.34044	SVSKNAPPDFQ		0.54858	MGHLH		0.5044	GNQLLRLH
0.34032	AERSNVPKFGN		0.54829	QSMYNQPGAGAAGAGPSPGGE		0.50424	LNRLP
0.34026	SSDKKAFDPVENI		0.54788	APAAAAATKPKPPPIGPK		0.50408	AATKPKPPPIG
0.34003	FVESPALAPPEVHLD		0.54773	ASPDGWSSNKNVV		0.50389	AGVDPKEIPLPHEF
0.33996	VPAKWNPSREV		0.54737	VPQQVIAINGKFPGPT		0.50382	TEVFYF
0.3396	AEVEEAKPPWKP		0.54681	VVVSFDPKPIPGDW		0.5037	GKSGFHIDPYHGD
0.3395	GAGGEAGGPADDDEAPPAAG		0.54652	KLHPGGPFDP		0.50369	WSVAPK
0.33859	YPEPSLKTPPELA		0.54634	NPANPKIHY		0.50355	FENPANPKIHY
0.33845	KGIYPAVDPLDSTSTM		0.54618	APASEKKPAAKGGK		0.50355	YQIGSKPAGGKLP
0.33823	LPLKDP		0.54611	GPVRMPT		0.50355	AARRPPPPPAVEKKDPNVSG
0.33813	GRGGEVWDDGGVY		0.54604	VPKMKPGFDPSKGERP		0.50339	KMRPH
0.33811	LAYKPPS		0.54583	APLVPR		0.50329	KVAPGWGTTP
0.33804	EGPHKGP		0.54574	LIYPNENKPVGSGGF		0.5032	ISAPSKDAPM
0.33797	HNRQIYPPIN		0.54551	WSASGDVYKGGVTGL		0.50304	LNTKPF
0.33776	FESLQPSDTDLGAKVPK		0.54537	LPVPR		0.50302	GTEFEFKGENGGKL
0.33773	GVETDKGGRIL		0.54528	DPNGKPILPPSN		0.50291	SKKKPAPPPK
0.33758	GNRNGY		0.54526	ISHQQNIPF		0.50246	SWDDGKHTKVKKIQL
0.33756	IQPSDTDLGAKVPK		0.54526	DSGPGLFEPIHGSAPD		0.5024	NAAGNDKLPDGL
0.33755	SKAAAKDPNKP		0.54508	LRIPPAYTKTF		0.50209	DRPVPIPGSG
0.33738	LRNPEDIPWGEA		0.54508	KMLWPPVGGD		0.50206	REPGPLPGIS
0.33723	LKEGGVLPGIK		0.5445	GPPHGIQ		0.50199	VSNFDPVKR
0.33711	LEKGPLP		0.54441	RSLLPRHL		0.50185	KNRPAPP
0.3371	EDGWMIKVKPSNP		0.54441	DGFSHR		0.50184	SAEAKPAAARKKSGY
0.337	VIGVEPTESAILSGGKPGPH		0.54396	DFEPFNASVPRPTLP		0.50183	APKPGQPGQAP
0.33678	GFSDSGESGLGETGGTAGA		0.54393	GDDIPLAGISQRPH		0.50126	GIFPRHYDPPD
0.33658	FESIQPSDTDLGAKVPK		0.5439	PLLH		0.50123	SMYNQPGAGAAGAGPSPG
0.33653	TVGAGGGGGGAPVAAAAPAAGGGAAAAAPAKEEKKDEPA		0.54387	DANADAIGRGT		0.50105	RARLP
0.33651	SSTQPPRVPN		0.54375	NNGDLLPPFNNA		0.50081	NPSWRVPQ
0.33642	EYDGWMLKVKPSNP		0.54316	DLKPGDEAKLTGPVG		0.50057	SAVPKMKPGFDPSKGERPE
0.3364	KKAPGFGEN		0.54293	RDDPL		0.50043	AGKATPAPPVGPA
0.33638	GGGKSAAPVPVA		0.54279	ATKPKPPPIG		0.50009	PAAAAATKPKPPPIGPK
0.33633	YEQGWMLKVKPSNP		0.54278	KGGVVPF		0.50001	SHNVPL
0.33628	AAGRSKAAAKDPNKPK		0.54277	GDFAIDIGRNIIHGS		0.49966	EKAPAEKKPKAGKKL
0.33627	ALQTGTSSDKKAFDPVENIKQGF		0.54248	RFKDP		0.49965	AAATGKGPLNNW
0.33624	FVDKPPTGE		0.5421	FLSDDSTLRPV		0.49948	LGTRPL
0.33618	EAELGGGKIVGF		0.54205	ADKKIKIGINGF		0.49936	ASPNGWSSNKNV
0.33612	MEGLIKGL		0.54195	ETVFYF		0.49932	MCLKPH
0.33607	AKVINDRFGIVEGL		0.54191	EKNHLPF		0.49904	GAGGMDDDVPAGGAGPK
0.33605	TRLPR		0.54188	ATKPKPPPIGP		0.49845	NPPVLNPLSGSGHVE
0.33605	IDGKEAGRVVIGL		0.5417	FIAYKPPS		0.49818	EYGKVAPGWGTTP
0.33587	QNGKLKLG		0.54155	FLHLQ		0.49818	LHGLR
0.33563	ASESRLIESPAPGII		0.54143	SMYNQPGAGAAGAGPSPGGED		0.49817	RLPDAGPPSPA
0.33531	AESVSKNAPPDF		0.5414	ADPETFARNR		0.49813	GGRGNWGTPEDDIPPPT
0.33528	GPPHGIQVE		0.54137	AQKNPPLSNL		0.49811	IAAGPKPEAGGEDSSRSF
0.33525	AIDIDEERNPIL		0.54127	RNQLYPPLN		0.49798	QFENPANPKIH
0.33521	GWMIKVKPSNP		0.54121	ESRQGIPLITGRF		0.49791	ASLFPGHPQ
0.33518	SVDQENPGNGHL		0.5412	KTFQGPPHGL		0.49777	DPWHKNIGDIVIP
0.3351	AGTTIGKGFQGGI		0.54103	SLQPNAGASGEYTGL		0.49777	LSFKHL
0.33499	AEEKKVAPIGVW		0.54072	GPNPNALNALRGSN		0.49767	AAAKPARGAGGRKGGD
0.33483	ENPPQR		0.54069	YGDNGSPPKIPGGA		0.49721	AHLPR
0.33482	HPHLQ		0.5406	LSADLFNAGIRPA		0.49705	FGHVH
0.33477	DDLTNPAPATTF		0.54055	VSLPGVLPVASGGIHV		0.49705	NLAPVNQGGGEPPKGAL
0.33474	KVSSEEDFAGKPG		0.54019	AGVGSAIAYGKL		0.49694	FNPKGDGDGRPHALP
0.33452	AVSRIPRVPGGGT		0.53966	LPFKPQ		0.49678	KPLSEPGVTGM
0.33444	GSDENDVVVIGGGPG		0.5395	LAYKPGP		0.4967	GLTPGPH
0.3344	LAYKPPQ		0.53938	WVSLPGVLPVASGGIHVWHMPA		0.49638	KFLHY
0.33428	EFEFKDENGGK		0.53931	DPQGKPILPPRGET		0.49638	RPIPVPN
0.33421	AKGIYPAVDPLDSTSTM		0.53924	FYDYIGNNPAKGG		0.49631	YLHPKDGVYPEKANAGREGVG
0.33407	DSSLEKGLP		0.53921	ANYVLKPPP		0.49631	LAPVNQGGGEPPKGAL
0.33406	FIHEGEEDTPIGAMPG		0.53917	APPEQNKGTHF		0.49624	APKPGQPGQ
0.33399	KSDDSAPPAAPT		0.53917	EDKPQPPPEGRLPD		0.49622	AHLKKPNRPL
0.33378	GRGGEVWDDGGV		0.5391	APKKPL		0.4957	ASLAGGGVLPHLH
0.33376	FKKQPN		0.53897	GSGEAGEDNHKKSGLG		0.49568	LHRGL
0.33363	ASGTEAQLGGGKLVG		0.53868	KQHF		0.49558	DENFVKKHTGPGIL
0.3335	VGPGTLDEEGKVQPL		0.53866	ATPKHDGSGSLVHW		0.49514	VSLPGVLPVASGGI
0.33325	SFVPDEEIGGHDGAE		0.53835	TAQPPLP		0.49512	YNQPGAGAGAGPSPG
0.33312	VPADDLTDPAPATTF		0.5383	SKKKPAPPPKAKTVS		0.49502	SAAHRLPK
0.33311	SSESGDVVEAVVPHMG		0.53823	GPDRPKYLGPFSENTPS		0.49471	AVAPAGATATKPKPPPLGPK
0.33279	DPNYDEEKIGGGGGGDDVA		0.53822	VAQGAKPGEGGQLPGKKVS		0.49462	AQKPNIPGHEL
0.33275	KEGGVLPGI		0.53784	DPSNPIFKPIPEPS		0.49459	LRLPAP
0.33275	SLAPKRPTKPT		0.53756	VPIVMHDYLTGGF		0.49436	LAYKFSPP
0.33265	YQGAGGEAGGPADDDEAPPAAGGAGPKIE		0.53737	GSAFHRVIP		0.49415	IPRGQAGGL
0.33232	EVEEDKPPWKP		0.5373	SAAWYPIRSDYGVGV		0.49409	KFTDPISGEVFNKGLDPK
0.33208	SGGQDSLEKHR		0.53727	GSTPGYYDGRY		0.49401	AGKKLPKEAGAGGDK
0.33197	VSDDDDGIKIL		0.53723	PGVLPVASGGIH		0.49393	AAATKPKPPPIGP
0.33193	ARTLPGPVSDPSELPKWNYDGSSTG		0.53699	FKAR		0.49391	GNPKIVLPVP
0.3315	NKLGL		0.53698	AATKPKPPPIGP		0.49389	QCYKPK
0.33139	LKAAPL		0.53694	KDYKEPPPAPL		0.49365	NSHPKKYGPGSR
0.33125	AKLPR		0.53691	KWSPK		0.49348	GPSILPSHPV
0.33114	DPNPKKTEKPAPR		0.53652	SEYGKVAPGWGT		0.49328	NHSLPR
0.33086	FDDELAHGANNG		0.53622	FAVQAAATGKGPLNNW		0.4931	AQRVW
0.33085	DASPAPVVAPPVEEAHPA		0.53615	GSGEAGEDDHKKSGLG		0.49304	TNGKNNAFPWPSPDGK
0.33075	ADEAAPEPAAPEGAPATT		0.53572	RLNLPP		0.49301	GMDDDEAPPSAGGAGPK
0.3306	SIITGELPAGWE		0.5357	EHQWL		0.493	ASFDEAPPGNSKAGEK
0.33057	VNRNPL		0.53558	LARLL		0.49283	LGRNL
0.33034	FVESPALAPPEVH		0.53554	RFLHN		0.49282	NQGPNPWHVS
0.33015	ASYPDLKPPTSPTPSQ		0.53545	SENFPGKGHEF		0.4927	VTLAGGPSWRVPL
0.3301	GSDENDVVIIGGGPG		0.53526	SPRLPV		0.4927	FPHEH
0.33002	SAPATGGVKKPH		0.53516	QGPPHGLQ		0.49265	AAKNLMPGGVN
0.32995	KGNQLLLKN		0.53516	RPPGREAYPGDVF		0.49262	DENGGKLIGFHGRGGNAID
0.32989	VEYQNGSQKVVGDGHGKQSPL		0.53509	GPKTPLPDVVIIHTPK		0.4926	MTCSMLKPGP
0.32924	FGDFQKATPEER		0.53498	YDNSRGEFLGPL		0.49257	RPVLGGL
0.32907	NVGAGGGGGGAPVAAAAPAAGGGAAAAAPAKEEKKDEPA		0.53481	AIGGSPDKPLPTNY		0.49253	TGRIPLWVIGT
0.32894	APVRPQ		0.53452	KRPL		0.49245	SNSKNDPAKGAANF
0.32875	RYHGLQ		0.53451	DPNGKPILPPSNK		0.49236	GSFEKPSEKKKG
0.32866	GEPVDNLGPVDTL		0.53448	LGPSSDGVGRSGAL		0.49195	GSAITGPIGK
0.32857	TFQGPPHGIQ		0.5344	DSHFPIQN		0.49193	DGKKQIELKPGF
0.32826	SPIREEPPPPYSY		0.53427	DRNPSNLPWGELGID		0.49183	KGVPAPP
0.32824	TLGPKGR		0.534	APLIPAKKLPS		0.49168	RPTPR
0.32821	SSHPPYEE		0.53399	KMLWPPVGS		0.49157	DTGSQGGDGGDVPSKDGPKTDVPGKKGPLG
0.32816	YKRSPP		0.53361	VTGGPEIPFHPGREDKPQPPPEGRLPDAT		0.49135	NAPGAVANRVAL
0.32782	EDAPKPGQPGQA		0.53339	RNLPL		0.49118	LGRVMP
0.3278	SIIGPALIGKDPT		0.53334	GIDKNGKPHKL		0.49089	LLNKSPW
0.32779	AEAIDEGRIGPR		0.53333	QGAKPGEGGQLPGKKVS		0.49051	EGRVFP
0.32756	SDSKPEEPDHNKPVEG		0.53323	VAKPKGPSGSPW		0.49023	QLLRP
0.32741	KVVVAPPAPPSP		0.53317	LQQQGPRTLGF		0.49008	YNQPGAGAAGAGPSPGGE
0.32741	IDESGGYADKPL		0.53268	ASASLPPPPPSST		0.49008	LSNDPGRNPGRE
0.32704	YEDGWMLKVKPSNP		0.53246	AAVAPSPPPPATSSPAPA		0.49006	EGYRIGGGPL
0.32696	AGELESGNAGEPAKL		0.53241	IMSVNPGFGGQ		0.48984	KLGPR
0.32687	EAIDDGRIGPRDDPKIR		0.53231	KKKPAPPPKAKTVS		0.48974	SPPGDHKPHKEKPQ
0.32676	SDYVSIPIEGPYK		0.53221	AGSGSGIAFNKI		0.48966	VFNKDQNGF
0.32676	GGDTAIKEGDLVKRTG		0.53215	GDFAIDIGRNVIHG		0.48955	FRKPV
0.32667	AADEAAPEPAAPEGAPATT		0.53214	SNSKDDPAKGAANF		0.48951	SKFDKSGGRNR
0.3266	SDEDSGGLRIPT		0.53192	STPQSIWYGPDRPK		0.48947	FVKKHTGPGLL
0.32657	GKIPVLDTPEGPI		0.53156	SSGSDLPPHQEIG		0.4894	YRHL
0.32654	LGVNPWIEVDGGVTPK		0.5315	AVQAAATGKGPLNNW		0.48929	EFKDENGGKLIGFHGRGGNAID
0.32638	SFYKEPPPKVE		0.53145	PGVLPVASGGIHV		0.48917	LKVGPPPPSP
0.32605	INDRFGIVEGL		0.53133	TPRPHP		0.4888	VPEPPPVHNNP
0.32588	SLDFGERNGY		0.5311	VEAYGDENGKGVLGGL		0.48867	LGGFHPQTQSL
0.32577	DFESSHSSGAAGTPPPA		0.53088	LAGAPP		0.48854	EGMGGGGGGHDPF
0.32563	TPESPGDATRNL		0.53083	VPKVPF		0.48853	EGNEPPKGAL
0.32543	EAAPEPAAPEGAPATT		0.53072	SERIIPGYGGG		0.48833	YGDNGSPPKIPGGAT
0.32516	SVFGGAAEPPKNNPD		0.53057	LNRLFNP		0.4883	LGNLSFQNYRPN
0.32505	DTHFGSLEGL		0.53046	NPPALNPVSGSGHVE		0.48823	AARLGP
0.32478	GRSKAAAKDPNKPK		0.53043	GKATPAPPVGPA		0.48821	KGPKPPKKGQAEG
0.32462	GIKVDKGLVPLVGS		0.53022	AYEDLKPPTSPLP		0.48821	VEPVIGGGGGGGIGGD
0.324	TVYAPLPPLPPD		0.53012	AAPAAAAATKPKPPPIGP		0.48821	QAGMLSNHL
0.32394	AAWKDGKAPIDPS		0.53004	APATRP		0.48808	RRLR
0.32391	GDTFDEKSRLPDPN		0.53003	ASPDGWSSNKNV		0.48771	HPRLD
0.32376	AAEEAGLDLPY		0.52993	VRVPF		0.48771	AGDVPEAPPVPPK
0.32371	DGPGAGKHLQ		0.52989	SAVPKMKPGFDPTKGGRPE		0.48758	VAPAGATATKPKPPPLGPK
0.32354	QGGDFTAGNGTGGESIYGDK		0.52971	LEGYRLGGGPL		0.48739	IANAAYIGTPGKGIL
0.32349	DSQVVDTAAAVPVTEKTAEHPEEK		0.52965	GGANTVAPGYSKGSGLG		0.48719	AHHGL
0.32348	SDDDDGLKLLE		0.52947	LPVASGGIHVW		0.48706	RAPPGQ
0.32331	TTLPKPGGGEFG		0.5294	AANQPKPRPLSPY		0.4868	ASGKPASAPAKGPPGAPAPPPAP
0.32324	GGAEIVKSDPVVSF		0.52935	VSLPGVLPVASGGIH		0.48672	ANAGNDKLPDGL
0.32323	GVEKQVIRPGTGAKPAPG		0.52908	RNPTPR		0.48667	NPLDGR
0.32314	DYKHNL		0.52906	VLKPPPY		0.48644	DRLYPN
0.32298	AFDPFAEAQESDAPGTK		0.52903	FNPKGDGDGRPHAL		0.48639	RKGPKPP
0.3228	VAEKPKAPSPPPPTKQ		0.52901	NAMNQAPNPW		0.4863	LHMAR
0.32244	NQDPGYILHPQ		0.52893	GGAAEPPKGGNPD		0.48561	GGEEGARNGPSLMPGGS
0.32237	VVDLLAPYQRG		0.52886	DKGDSIKASYLHHL		0.48561	AAGNTTAALGKGF
0.32236	SRGKAIGKDVDFDKVA		0.52881	GPKTPLPDVVIIHT		0.48558	LSDGNGEFTGKLG
0.32221	DKFAPDANSKVVP		0.52876	RAVLPPP		0.48541	KQLWH
0.32208	GIGTVPVGR		0.52868	DEFVPWPSKGKTD		0.48516	LLPAGVPRKGP
0.32207	FTREPR		0.52858	SVGAYFAPIASTPLKPS		0.48512	NLRNPL
0.322	GDTFDEKSRIPDPN		0.52855	KDRWNR		0.48503	TQDWVSLPGVLP
0.32181	NPRASP		0.52843	NGSGKPIDNGPPI		0.48494	DPEKKKYPGGA
0.32154	SDYVSIPVEGPYKP		0.5284	SQAPDKAPAAGGSSIN		0.48489	DGEWNSHGSLK
0.32151	TMCVR		0.52833	GNITLLRGL		0.48489	LAYKPPSFTGQ
0.32142	DDDDDEPAPVKP		0.5282	DDSFEKEVGKDRGAL		0.48467	EGRTWP
0.32121	DEQFGLVKGT		0.52798	NGDRL		0.48448	AAAATKPKPPPIGP
0.32117	FKDDDVPDLT		0.52798	AAGMDDDAPPASGGAGPK		0.48442	RDVGPL
0.3211	QNQDPGYILHPQ		0.52791	IGSKPAGGKLP		0.48422	LRLLGFD
0.32109	SIQPSDTDLGAKVPK		0.52779	RGKPL		0.48401	RHYP
0.32099	PKLQP		0.52732	DSRGLGP		0.48398	NPERLP
0.32063	DLKPPTSPTPSHP		0.5272	LALNGKFPGP		0.48382	DPRHAP
0.32049	TEIIHDPGRGAPL		0.52699	RALDWGPGGGPD		0.48341	LEHGF
0.32043	RPKVGP		0.52683	IQQQGPRTIGF		0.48329	SFEHPK
0.3204	ANVPVAEVNVPVIGGH		0.5266	YNQPGAGAGAGPSPGGEA		0.48319	AQGGKGGNQWDDSGDRSM
0.32028	LVRGPR		0.52655	KDRSRGF		0.48309	KQYSLPPN
0.31995	ASNPDKNLSPSDEKTGSTESPKPE		0.52654	SRGPNPITPN		0.48296	AGKKLPR
0.31993	VVVAPPAPPSPTQ		0.52633	MTPAKLTCPC		0.48284	MVSPPKGP
0.31971	GKKLPKDPSAVA		0.52603	SGKVKPVVDPKGPF		0.4827	GSSFHRVIPN
0.31952	DRSAPIYTQP		0.52597	AVIDRQKNHGMHF		0.48258	MVLHGFN
0.31949	SQAPPPTKVS		0.52595	SQAYVPYHRLPS		0.48228	DNAFQNLKPGT
0.31934	GLGDQIIIKN		0.52576	RNSHF		0.48206	ALGDANADAIGRGT
0.31932	DSALERLLAGP		0.52567	LSHNLPPALKPG		0.48188	LAAGPKPEAGGEDSSRSF
0.31903	VHISEPVPEVKHEEEGEEKKH		0.52544	ATPHPAKKGGKSPM		0.48161	AHHNNHHEGF
0.31896	DSGNGEFTGKLGVE		0.52519	QFENPANPKIHY		0.4816	KFATGGL
0.31872	GIRNPEEIPWGEAGA		0.52519	GDVPEAPPVPPK		0.48125	LGPPHGLQ
0.3187	MGIDIDPPVLEPK		0.52517	LWNKSLP		0.48113	SGVKKIKTDKPFGVN
0.31866	SDYVSIPIEGPYKP		0.52514	VGRLP		0.48096	ESSQPLSPSVGTKG
0.31863	MEGLQNPLHR		0.52507	RQKNHGMHF		0.48058	RSLMR
0.31835	QDIAAADMAPTHP		0.52494	FKEFN		0.48051	KRSVPPL
0.31821	NAVPVAEVNVPVLGGH		0.5248	FPHNV		0.48049	KVAGPLL
0.31811	VYNQLPRAPPP		0.52464	KVAPGWGTTPLMGVA		0.48041	RQPKGPKPG
0.31793	QTSDETTKAADLKKEESVEETKPGGGN		0.52458	LERYFGP		0.48038	NRLPR
0.31769	EKIKEKLPGGGGHH		0.52457	AGLPPEDKPR		0.48027	GSKPGGTGDSGSGSNSGSSPQK
0.31766	SHLDR		0.52454	KLDRQKNHGMHF		0.48014	AGLPRLSP
0.31749	LEAGKATPAPPVGPA		0.52447	PQASGAYVFRPD		0.48003	RLLQPP
0.31746	LGGLGTVVPRGV		0.52438	NQAPNPWHVS		0.47996	MGARHL
0.3171	DTGVQEGFIKPGA		0.52417	KKKPAPPPK		0.47978	KNLAPVNQGGGEPPKGAL
0.31664	DAREPDL		0.52416	DRLPR		0.47962	AKPPLQ
0.31658	LNKKAW		0.52413	FENPANPKLH		0.47962	IDDGRIGPR
0.31643	ANGKIKIG		0.52394	FIPGIDGPSEGVPR		0.47957	GDRESTLGF
0.31624	ALGELKPPGVE		0.52391	NKDNAWDDHW		0.47947	KRLP
0.31606	GTEVPIKMG		0.52369	MDKPPN		0.47945	KDPEKKKYPGGA
0.31602	GLVPESTNPNPKP		0.52366	EGRVPF		0.47937	MHLH
0.31578	AAPAKDEGKKKTY		0.52364	KMLWPPVGQ		0.47912	RSLQAF
0.31567	DFFEGKEPNKGVNPD		0.52364	SKKGSAGPPSKSSGL		0.47898	TPRHLP
0.31563	AFGDFQKATPE		0.52354	GAGHVDPNKALNPG		0.47874	VLKPPGEF
0.31547	DDDDDEPAPVKPA		0.52349	MVPPFDKVKYGGVG		0.4787	EGRLPDAGPPSPAN
0.31539	DMKVEIGSGRGLPT		0.52345	DPWHKNIGDIV		0.47864	DPQGKPILPPRGETA
0.31538	GKLDPVVRGQP		0.52339	ADSHLVPATMVGAKAGDQIRD		0.47853	HNLLP
0.31534	GDDPEVKQGKPAPD		0.52337	DKQYLVPPPP		0.47842	DFTRH
0.31532	KNLDPPVLEPK		0.52334	APELIQPPKIL		0.47826	APIGDGTPPPNTK
0.31524	VPKEDFGNHPDPN		0.52311	SLFPGHPQ		0.47792	VGAVSSPKRPF
0.3152	DLKPPTSPTP		0.52308	LPLPKHL		0.47752	KPLR
0.31512	APAPEVIAEPPQHA		0.52302	ISHDLPPALKPGA		0.47749	GVIWKGDKL
0.31508	EVYAGGSRGSVPLP		0.52296	FFAPPGSGGEGGGTPAKD		0.47742	LPANNKGKHSLG
0.31493	DQFYETDPILKKV		0.52283	KSKKPAPPPKA		0.47733	SHSSGAAGTPPPAAGAPPP
0.31488	GFITPEDGGEDLFVHQ		0.52272	FVPWPSKGKTD		0.47727	RAVGGPL
0.31482	AGIAGGTGVMPGGNVGAD		0.52261	FDTGSQGGKGGGGSQTDVPGKKGPL		0.47716	LPYSHP
0.3148	DEDDTLLPKIN		0.52261	FLSNDPGRNPGQ		0.47711	WYQVH
0.31477	AGFDIRIPPSVD		0.52241	VVVIPAGVPRKPGM		0.47702	LGRSPL
0.31474	IRNPEDIPWGEA		0.5218	LPRLNP		0.47687	AKKSPF
0.31452	EVTGGPEIPFHPG		0.52175	NPLDGRGKL		0.47675	ALGHHL
0.31447	MDPSLSSDPHR		0.52171	YGPPGSGKTL		0.47652	YGPDRPQ
0.31428	FGGQEPGSNPEIKQ		0.52171	PRKGP		0.47651	LGPKVMP
0.31405	SVSKNAPPDFQN		0.52157	ELQLGF		0.4764	QPKPNPYPSET
0.31403	NRKLGL		0.52141	DEFVPWPSKGKTDKDGWYPPGHGD		0.47625	KQKGQKPKGPL
0.31381	DFESSHSSGAAGTPPPAAG		0.5213	PSNPIFKPIPEPS		0.47608	VNQLRPLLPG
0.31371	QIGQSMYNQPGAGAGAG		0.52109	RQWGV		0.47599	LNPKAPL
0.31367	YFEDNAGVIVNPKG		0.52108	GGAAEPPKGGNPDSN		0.47584	FKDLTL
0.31361	SAFVGKYADELIKTAK		0.52081	AAATKPKPPPIGPK		0.47525	QKATPAPPVGP
0.31353	KQVIRPGTGAKPAPG		0.52044	VLHPKNPFAPT		0.47524	KPLHL
0.31345	GSDENDVVVIGGGPGGYV		0.5204	RLYPGGK		0.47513	FSVADRSFKVPN
0.31342	VGSMGGTNPNHLP		0.52011	PSELPKWNYDGSSTG		0.475	AGSGLSPSLKN
0.3133	SVSKNAPPDFQNT		0.52	KPISEPGVTGM		0.47479	ARRPPPPPAVEKKDPNVS
0.31323	TKQDQFYETDPLL		0.51995	AGFAGDDAPRAVFPS		0.47435	GFSVADRSFKVPNP
0.31315	DPNPKKTEKPAPKAH		0.51966	DMKPPTSPLP		0.47433	VPNPR
0.31292	SIVDPGDSDIIKSLPGDQ		0.51957	LPAGVPRKGP		0.47423	KPKGKAAAPAKTKPA
0.31282	SGDVVEAVVPHMGE		0.51941	TPRPPH		0.47419	LNSMLPLRGGQ
0.31246	QSDYVSIPVEGPYKP		0.51915	RPLPVPN		0.47403	KGKGPL
0.31245	EESEGKLKGIL		0.51915	IVYPNGNKNDNGAGFL		0.474	VPHQGAGMVGKLT
0.3124	DVYKLGGLGTVPVGR		0.51907	KPDRP		0.4736	KFAPK
0.31236	DDNDGLKLLE		0.5189	LHSPL		0.47356	NRGGR
0.31214	YPDPSLKTPEP		0.5188	SPRLPS		0.47356	EFKDENGGKLIG
0.31206	VYGQMNEPPGAR		0.51875	GSVDPFHVN		0.47353	KDPLR
0.31202	VEVTGGPEIPFHPGREDKPQPPPEGRLPD		0.51867	YSAAANASHNKGF		0.4734	AGAAGIIVSNHGARQL
0.31199	LNESGGYADKLP		0.51835	GGPDISFQPGRKDSN		0.47337	GAGGEAGGPADDDEAPPAAGGAGPK
0.31185	EVVGPGGPPDGH		0.51833	AGATATKPKPPPLGPK		0.47337	VTALPGLPVGF
0.31183	EEGWMLKVKPSNP		0.51803	IIPAGVPRKPG		0.47327	PERLP
0.31178	LGVNDPPSKETL		0.51791	LLKPGLP		0.47319	VLPVASGGIHVW
0.31172	KMELKPPYP		0.51774	LSGGDHVHAGTVVGKLEGDRESTL		0.47296	PPYERAP
0.31171	AELVLTEPAKGMTGA		0.5175	SEYGKVAPGWGTT		0.47281	KFSR
0.31158	IGGIGTVPVGRV		0.51737	MGNPLSVPVGGATLGR		0.4728	LGPRGK
0.31152	LPKEAGAGGDKK		0.51737	IGNLSFQNYRPN		0.47208	DKLNKYGRLP
0.31144	WLSKGEYNESGPSLVH		0.51714	DSRAPLPV		0.47199	RKGPKPPK
0.31132	LKPPTSPTPSHP		0.51707	AADPKKGSLG		0.47174	APKPSSGGGSHVK
0.31129	ALGVNDPPSKETL		0.51697	EEWSPGGDVYKGGVTGL		0.47142	GDKGEPFDDVGFEGVKKIT
0.31128	AVANPKKP		0.51681	NLWGDT		0.47118	GGGVIPHIH
0.31101	HISTGGGASLELIEGKPLPG		0.5168	KTEPLGPIAAAPWGS		0.47109	ANYVLKPPPY
0.31098	QKLPQLPGTSIEG		0.51676	AAAATKPKPPPIGPK		0.47106	PGGLHPQ
0.31097	DGGDLEIRIKPDPD		0.51672	GAKLIGAGAATIAL		0.47073	PTRL
0.31053	SVTEPEPKASSGGGKPS		0.51669	EPLQPL		0.47068	AAAPAAGGGAAAAAPAKEE
0.31047	EFVNPKDHQKPLQ		0.51664	KYRP		0.47057	DSEKAPF
0.31036	SQPPPSSAPYGAPPSAPYASPPGDHKPH		0.51658	GPKTPLPDVVIIH		0.47045	DEAPPSAGGAGPKIE
0.31029	IKDAEDKGLISPG		0.51627	LPSHL		0.4704	DNEENPRKGLLLN
0.31006	DSLKPGDLVGVN		0.51624	AELFKKAGM		0.4702	KYGHL
0.31001	GGKSTAPVPVAP		0.51612	VFTGSPKTFVGL		0.47001	KGLRP
0.30994	AVDVSSSAAKEPAIIIGGE		0.51605	LAVQVDAAPFKQW		0.46992	AARDNKKNRINPRHL
0.30991	AIRADPNPKKTEKPAPKTH		0.51576	AIIWAGYPGQAGGA		0.46989	GSKPGGTGDSGSGSNSGSSPQ
0.30988	LEAGKATPAPPVGP		0.51568	RQIYPPIN		0.46986	TGSQGGKGGGGSQTDVPGKK
0.30978	GGKSTAPVPVAPK		0.51567	GATATKPKPPPLGPK		0.46983	YKTPGPL
0.30951	DVVKAIEKVGSSSGKPSKP		0.51559	SANLFNAGLRAP		0.46972	TGGFPQPEKTEPLGP
0.30949	SREGPPVFEQP		0.51545	GHRAGL		0.46972	GAKPGEGGQLPGKKVS
0.30945	SWDPKSTYIHEPPY		0.51515	AERAPPR		0.46962	SGNRPH
0.30921	AFIRIIGFDNN		0.51508	YAVYHGPAGL		0.46958	SSSALEEPAILTGGKKRERNS
0.30911	ARTLPGPVSDPSELPKWNYDGSSTGQAPGED		0.51493	LSHNLPPALKGP		0.46954	ANKFPERQPIGT
0.30899	FGLRNEP		0.51492	YGDNGSPPKIPG		0.46933	GPKRPHDR
0.30898	AKWPGEVA		0.51485	HPWGNAPQVANR		0.46904	GKGPGLYTDIGKKARDL
0.30893	TGAPITVPVGRATLG		0.51477	DAKVPW		0.46901	NRIPPAVPGI
0.30891	EFEDPGKKIV		0.51477	GKVQPVNPAWGVEG		0.46894	PHLLH
0.30881	SGGQDSIEKHR		0.51474	KPYR		0.46871	MADGAPAPTPAPAPAPT
0.30877	RADPNPKKTEKPAPKTH		0.5147	LGPKGR		0.46857	QYAQPKPNPYPS
0.30863	GFADGKPGDVE		0.51464	ANAQQPKLFVG		0.46852	LQHQW
0.30855	YGSDLPLPKDPS		0.51457	DAPKPGQPGQAARP		0.46828	YGHLH
0.30834	AIDEGRIGPRDDPKIR		0.51428	LPDSFRPPSNPGTGD		0.4682	DSNFDAGNRKFVT
0.30783	TGLKAVDSLVPIGR		0.51427	AFGDFQKATP		0.46817	QSQGNMVARGL
0.30757	IVVRPPP		0.51403	EGRSPW		0.46808	PRVP
0.30748	EFSKQGLKPGELA		0.51375	FLKKLPPN		0.468	NSHRLGP
0.30745	GTDAPPARPAEPT		0.5134	SKKKPAPPPKA		0.46791	ASWAHEPV
0.30737	YASYPDLKPPTSPT		0.51336	KTRW		0.46788	LNPLPLKSP
0.3071	VGSMGGTNPDHPL		0.51308	LRR		0.46785	LLPRGQAGGL
0.30708	ESRLIESPAPGII		0.51234	AQGGTEGRVWNDGSF		0.46776	DSSRSGPRSTTVGKLLKPLNSE
0.30707	LGSGNPEEGELRPQ		0.51221	ASPNGWSSNK		0.46726	KSPYR
0.30677	SGIAVEKPIYNHV		0.51218	GPKPPKKGQA		0.46725	SGQIGVLPNHAPIA
0.30674	GIRNPEDIPWAEA		0.51213	SPTNPR		0.46725	RLHPR
0.30656	GGKAVDGEGNFVEPT		0.51213	QSMYNQPGAGAAGAGPSPG		0.46715	CCTLKPH
0.30643	LAYKPSP		0.51187	TGRLP		0.46703	FENPANPKIH
0.30626	KANPKKP		0.5118	PVASGGIHVW		0.46693	DLKPGDEAKITGPVG
0.30621	AASQPLPDDDDDTFE		0.51178	LFKPK		0.46671	TSAVPKMKPGFDPSKGERP
0.30577	IRNPEDIPWAE		0.51173	SVARNPSLAKQLF		0.46667	NARVPLL
0.30575	KHTGPGNL		0.5116	MDPNSDHPHL		0.46635	GEKGVGKKGKPL
0.30567	DASPAPVVAPPVEEAHP		0.51143	SQVPEKAPGGGGGSSIN		0.4662	RAKML
0.30556	SGTEAQLGGGKLV		0.51136	EWPQRGGANGSL		0.46598	ASKRLL
0.30552	AVEEGIVPGGGVAL		0.51118	FKEFGGKVKHW		0.46574	GTVSGLKPGL
0.30525	ILKEGGVLPGIK		0.51114	HFGAPPGVPHSH		0.46562	AFAKNR
0.30525	SGSEKDKDKKKQPIT		0.51088	EDPSELPKWNYDGSSTG		0.46521	ISGPKRPH
0.30512	LLKENVLPGLK		0.51082	FVKQPL		0.46514	AHDPYAPADRAHAIG
0.30512	DPVLSQHVPIGA		0.51079	TGRLLP		0.46506	SPKYR
0.30482	DASPAPVVAPPVEEAH		0.51075	IKPDGVQRGLIG		0.46504	IIPRGQAGGL
0.30474	EGWMIKVKPSNP		0.51069	GILLKPSMVTPGAESKDRATPE		0.46487	FKDENGGKLIG
0.30473	GLASGTEAELGGGKIVG		0.51058	KFNR		0.46465	RPDQPFPTGQGGDGVG
0.30461	SYENLKPPSSPTP		0.51055	GAAGMISNHL		0.46428	MVALRLL
0.30453	ETDDHFSPEFSGPKER		0.51011	LIEGYRIGGGPL		0.46426	LPCQLT
0.30449	KNDPSKL		0.5101	GPKPPKKGQ		0.46391	SYIPIPQRQ
0.30433	DVGDPDKDDELARPV		0.51004	GGEFGKGPK		0.4638	LPTGR
0.3041	FRNLPGVE		0.50997	LPEGFELAPPDRISPE		0.46367	SSAPEELPNHL
0.30407	DNQQDLTRGK		0.50976	SHPVIPTGGFPQ		0.46364	SSNFKHFNAGVS
0.30403	EALSRWKAK		0.50957	QPLKP		0.46358	VLKPPYP
0.30392	ALVYGQMNEPPGAR		0.509	KGARPL		0.46351	SFRVPT
0.30388	VAGTTIGKGFQGGI		0.509	LRLLGL		0.46331	RDSGRSKGF
0.30384	HKKEPF		0.50893	YGPPGTGKTL		0.4632	TPLRGP
0.30372	NDEELGKLLHG		0.5089	RRAPP		0.46317	GSGEAGEDDHKKSGL
0.30365	SDYVSIPVEGPYKPA		0.5088	AAKWDAP		0.4628	HADFPGSNNGTG
0.30356	SNFEKDLAGGGD		0.50879	DPQGTGGFLEPR		0.46273	VLRGPL
0.30351	DQQDLTRGK		0.50847	AGKATPAPPVGP		0.46267	HHHAMDL
0.30348	GYNGLELGQVR		0.50842	YAQPKPNPYPS		0.46264	PPVGH
0.30343	HGFVYREH		0.50833	SSSALEEPAILTGGKKRERNSW		0.4623	KEGLPPPPPAVD
0.30335	KWNPSREVEYPGQVL		0.50833	HRSPL		0.46217	LKMSPL
0.3033	DLPYDYSALEPAIS		0.50832	GKDNPKKHDKDPGL		0.46187	KPHDNHLP
0.30308	KTFQGPPHGIQ		0.50807	AGVPRKPG		0.46175	GSLGHLH
0.30293	KGPGGDVAPVT		0.50788	GFSVADRSFKVPN		0.46171	RSPNVAYLPGGQ
0.30292	TSSHPPYEEM		0.50785	LSDGNGEFTGKL		0.46156	AGLRPALN
0.3029	AQGGRGGEVWDDGGV		0.50781	ASGDVYKGGVTGL		0.46152	NSHPKKYGPGS
0.30285	ELRDGGSDYLG		0.50764	NKWLPQ		0.46147	EAWSSGPSILPSHPV
0.30279	KGVNPWIEVDGGVTP		0.50763	ASVPRPTLP		0.46146	ANKFPERQPIG
0.30271	YEDGWMIKVKPSNPA		0.5074	DAPKPGQPGQAARPA		0.46132	LFNAGIRPAINVG
0.30269	DWTGDGFVKE		0.50726	FLGTLIGPSPPSPR		0.46119	AGINISGTNGEVMPGQW
0.30241	TAIEEAGGPKIPM		0.50725	EFSVDYPNDSITEVGGTYKHNY		0.4609	EEEWSPGGDVYKGGVTGL
[truncated: 7,602 more rows]

## Sheet: Functional prediction-NC
Functional prediction-NC
PeptideRankerr Score	Sequence	Lenth	AIPpred	AHTP	AntiCP	DPPIV	immunoregulation
0.85092	PPPPK	5	AIP	AHTP	AntiCP	DPPIV	IM
0.835	LPFKP	5	AIP	AHTP	AntiCP	DPPIV	IM
0.76704	KVWPP	5	AIP	AHTP	AntiCP	DPPIV	IM
0.61362	KPLRP	5	AIP	AHTP	AntiCP	DPPIV	IM
0.94406	LPWRPP	6	AIP	AHTP	AntiCP	DPPIV	IM
0.92609	PKYWPP	6	AIP	AHTP	AntiCP	DPPIV	IM
0.89507	KMLWPP	6	AIP	AHTP	AntiCP	DPPIV	IM
0.8909	YPFKPP	6	AIP	AHTP	AntiCP	DPPIV	IM
0.74293	SHHF	4	AIP	Non-AHTP	AntiCP	DPPIV	IM
0.70006	NPWHV	5	AIP	Non-AHTP	AntiCP	DPPIV	IM
0.79209	KNWLP	5	AIP	AHTP	Non-AntiCP	DPPIV	IM
0.67909	KPRLP	5	AIP	AHTP	Non-AntiCP	DPPIV	IM
0.98146	KPFWPP	6	AIP	AHTP	Non-AntiCP	DPPIV	IM
0.79354	AFLLR	5	AIP	Non-AHTP	AntiCP	non-DPPIV	IM
0.6325	LRTGF	5	AIP	Non-AHTP	AntiCP	non-DPPIV	IM
0.59205	DFKHL	5	AIP	Non-AHTP	AntiCP	non-DPPIV	IM
0.85874	GFGRLG	6	AIP	Non-AHTP	AntiCP	non-DPPIV	IM
0.85311	AFLRLL	6	AIP	Non-AHTP	AntiCP	non-DPPIV	IM
0.83699	SNGKPF	6	AIP	AHTP	Non-AntiCP	non-DPPIV	IM
0.81446	KWGR	4	AIP	Non-AHTP	Non-AntiCP	non-DPPIV	IM
0.57249	RNKW	4	AIP	Non-AHTP	Non-AntiCP	non-DPPIV	IM
0.80334	KWR	3	AIP	AHTP		non-DPPIV	IM
0.63356	LPLRGP	6	AIP	AHTP	AntiCP	DPPIV	Non-IM
0.51941	TPRPPH	6	AIP	AHTP	AntiCP	DPPIV	Non-IM
0.89137	DYPFKPP	7	AIP	AHTP	AntiCP	DPPIV	Non-IM
0.86108	FPPPQHP	7	AIP	AHTP	AntiCP	DPPIV	Non-IM
0.6963	FLAYKPP	7	AIP	AHTP	AntiCP	DPPIV	Non-IM
0.5395	LAYKPGP	7	AIP	AHTP	AntiCP	DPPIV	Non-IM
0.51515	AERAPPR	7	AIP	AHTP	AntiCP	DPPIV	Non-IM
0.75839	NPPGDRPR	8	AIP	AHTP	AntiCP	DPPIV	Non-IM
0.6752	LAYKPPSF	8	AIP	AHTP	AntiCP	DPPIV	Non-IM
0.65594	AAVRPLPP	8	AIP	AHTP	AntiCP	DPPIV	Non-IM
0.64639	RFGVDPPR	8	AIP	AHTP	AntiCP	DPPIV	Non-IM
0.55075	FLAYKPSP	8	AIP	AHTP	AntiCP	DPPIV	Non-IM
0.92924	KPPPPPPPH	9	AIP	AHTP	AntiCP	DPPIV	Non-IM
0.79308	AAVRPLPPL	9	AIP	AHTP	AntiCP	DPPIV	Non-IM
0.68521	LKVGPPPPP	9	AIP	AHTP	AntiCP	DPPIV	Non-IM
0.67647	NPELPFHGP	9	AIP	AHTP	AntiCP	DPPIV	Non-IM
0.66387	IKVGPPPPP	9	AIP	AHTP	AntiCP	DPPIV	Non-IM
0.6534	KLVGPPPPP	9	AIP	AHTP	AntiCP	DPPIV	Non-IM
0.60892	VNAGPPPPK	9	AIP	AHTP	AntiCP	DPPIV	Non-IM
0.57402	EWDTPRPPH	9	AIP	AHTP	AntiCP	DPPIV	Non-IM
0.53399	KMLWPPVGS	9	AIP	AHTP	AntiCP	DPPIV	Non-IM
0.85769	GGPEIPFHPG	10	AIP	AHTP	AntiCP	DPPIV	Non-IM
0.75138	TAAFPPGKMP	10	AIP	AHTP	AntiCP	DPPIV	Non-IM
0.64466	AIKVGPPPPP	10	AIP	AHTP	AntiCP	DPPIV	Non-IM
0.55295	IKVGPPPPPS	10	AIP	AHTP	AntiCP	DPPIV	Non-IM
0.54279	ATKPKPPPIG	10	AIP	AHTP	AntiCP	DPPIV	Non-IM
0.77549	DVAFPPGKMPN	11	AIP	AHTP	AntiCP	DPPIV	Non-IM
0.75661	DKNPFFPSDPY	11	AIP	AHTP	AntiCP	DPPIV	Non-IM
0.71574	NRIPPAVPGIM	11	AIP	AHTP	AntiCP	DPPIV	Non-IM
0.70944	APELLQPPKLL	11	AIP	AHTP	AntiCP	DPPIV	Non-IM
0.64726	NRVPPAVPGIM	11	AIP	AHTP	AntiCP	DPPIV	Non-IM
0.60025	ATKPKPPPLGP	11	AIP	AHTP	AntiCP	DPPIV	Non-IM
0.59304	QNIDPDPGHSF	11	AIP	AHTP	AntiCP	DPPIV	Non-IM
0.54188	ATKPKPPPIGP	11	AIP	AHTP	AntiCP	DPPIV	Non-IM
0.52334	APELIQPPKIL	11	AIP	AHTP	AntiCP	DPPIV	Non-IM
0.96471	GPPPPPSGGLPG	12	AIP	AHTP	AntiCP	DPPIV	Non-IM
0.64471	GSFADDAPPPPQ	12	AIP	AHTP	AntiCP	DPPIV	Non-IM
0.57716	GRLPDAGPPSPA	12	AIP	AHTP	AntiCP	DPPIV	Non-IM
0.57663	ATKPKPPPIGPK	12	AIP	AHTP	AntiCP	DPPIV	Non-IM
0.53043	GKATPAPPVGPA	12	AIP	AHTP	AntiCP	DPPIV	Non-IM
0.50847	AGKATPAPPVGP	12	AIP	AHTP	AntiCP	DPPIV	Non-IM
0.95015	IGPPPPPSGGLPG	13	AIP	AHTP	AntiCP	DPPIV	Non-IM
0.94331	VGPPPPPSGGLPG	13	AIP	AHTP	AntiCP	DPPIV	Non-IM
0.71676	VSFDPKPVPGDWN	13	AIP	AHTP	AntiCP	DPPIV	Non-IM
0.94183	IGPPPPPSGGLPGT	14	AIP	AHTP	AntiCP	DPPIV	Non-IM
0.93423	VGPPPPPSGGLPGT	14	AIP	AHTP	AntiCP	DPPIV	Non-IM
0.90958	GPPPPPSGGLPGTD	14	AIP	AHTP	AntiCP	DPPIV	Non-IM
0.64568	GAPAPTPAPAPAPT	14	AIP	AHTP	AntiCP	DPPIV	Non-IM
0.53784	DPSNPIFKPIPEPS	14	AIP	AHTP	AntiCP	DPPIV	Non-IM
0.89065	IKVGPPPPPSGGLPGT	16	AIP	AHTP	AntiCP	DPPIV	Non-IM
0.8815	AIKVGPPPPPSGGLPG	16	AIP	AHTP	AntiCP	DPPIV	Non-IM
0.85087	KIGPPPPPSGGLPGTD	16	AIP	AHTP	AntiCP	DPPIV	Non-IM
0.85086	KVGPPPPPSGGLPGTD	16	AIP	AHTP	AntiCP	DPPIV	Non-IM
0.80651	SAPPPPAPAAASPAPS	16	AIP	AHTP	AntiCP	DPPIV	Non-IM
0.79799	IKIGPPPPPSGGLPGTD	17	AIP	AHTP	AntiCP	DPPIV	Non-IM
0.53246	AAVAPSPPPPATSSPAPA	18	AIP	AHTP	AntiCP	DPPIV	Non-IM
0.89236	MAFRP	5	AIP	AHTP	AntiCP	DPPIV	Non-IM
0.84261	PPPPQ	5	AIP	AHTP	AntiCP	DPPIV	Non-IM
0.73198	TPPPR	5	AIP	AHTP	AntiCP	DPPIV	Non-IM
0.66943	RAPPR	5	AIP	AHTP	AntiCP	DPPIV	Non-IM
0.57141	YCECG	5	AIP	AHTP	AntiCP	DPPIV	Non-IM
0.53797	SFEHP	5	AIP	AHTP	AntiCP	DPPIV	Non-IM
0.53637	KPKKF	5	AIP	AHTP	AntiCP	DPPIV	Non-IM
0.54119	FPEVPR	6	AIP	AHTP	AntiCP	DPPIV	Non-IM
0.85235	NGGRPGF	7	AIP	AHTP	AntiCP	DPPIV	Non-IM
0.82829	NWDRLPL	7	AIP	AHTP	AntiCP	DPPIV	Non-IM
0.69997	HPPPPHQ	7	AIP	AHTP	AntiCP	DPPIV	Non-IM
0.87936	GGGGRPGF	8	AIP	AHTP	AntiCP	DPPIV	Non-IM
0.84019	NPPPPQHM	8	AIP	AHTP	AntiCP	DPPIV	Non-IM
0.78738	QVWPPIGK	8	AIP	AHTP	AntiCP	DPPIV	Non-IM
0.76321	QGRNPPPP	8	AIP	AHTP	AntiCP	DPPIV	Non-IM
0.71414	KPPLPGPQ	8	AIP	AHTP	AntiCP	DPPIV	Non-IM
0.68263	GGGHHYPP	8	AIP	AHTP	AntiCP	DPPIV	Non-IM
0.58481	LAYKFNPP	8	AIP	AHTP	AntiCP	DPPIV	Non-IM
0.55078	KKKPPGGL	8	AIP	AHTP	AntiCP	DPPIV	Non-IM
0.94145	PRPPPPPPP	9	AIP	AHTP	AntiCP	DPPIV	Non-IM
0.89706	PPPPPPHQG	9	AIP	AHTP	AntiCP	DPPIV	Non-IM
0.82438	ARRPPPPPP	9	AIP	AHTP	AntiCP	DPPIV	Non-IM
0.8083	ASVPPWTRP	9	AIP	AHTP	AntiCP	DPPIV	Non-IM
0.79625	AARRPPPPP	9	AIP	AHTP	AntiCP	DPPIV	Non-IM
0.74358	PPIKDPGAL	9	AIP	AHTP	AntiCP	DPPIV	Non-IM
0.72066	GDRPRGPPR	9	AIP	AHTP	AntiCP	DPPIV	Non-IM
0.70422	SSSKPKPGL	9	AIP	AHTP	AntiCP	DPPIV	Non-IM
0.68611	WSDGPKPLS	9	AIP	AHTP	AntiCP	DPPIV	Non-IM
0.66963	FGGGHPDPN	9	AIP	AHTP	AntiCP	DPPIV	Non-IM
0.54432	AKLEPPPPP	9	AIP	AHTP	AntiCP	DPPIV	Non-IM
0.5079	SHEPIYSPG	9	AIP	AHTP	AntiCP	DPPIV	Non-IM
0.50739	GEIPIPKKP	9	AIP	AHTP	AntiCP	DPPIV	Non-IM
0.87883	AAMVWPPLGK	10	AIP	AHTP	AntiCP	DPPIV	Non-IM
0.86835	FGGPPGDRPR	10	AIP	AHTP	AntiCP	DPPIV	Non-IM
0.86711	DVAFPPKGMP	10	AIP	AHTP	AntiCP	DPPIV	Non-IM
0.8545	QGGPPPPQHM	10	AIP	AHTP	AntiCP	DPPIV	Non-IM
0.81247	SNPFPPPQHP	10	AIP	AHTP	AntiCP	DPPIV	Non-IM
0.77042	CKVWPPLGKQ	10	AIP	AHTP	AntiCP	DPPIV	Non-IM
0.76288	AARRPPPPPP	10	AIP	AHTP	AntiCP	DPPIV	Non-IM
0.75391	DAPPPGPPQY	10	AIP	AHTP	AntiCP	DPPIV	Non-IM
0.73212	ATAFPPNFAP	10	AIP	AHTP	AntiCP	DPPIV	Non-IM
0.68875	PPPIHPPAPS	10	AIP	AHTP	AntiCP	DPPIV	Non-IM
0.67151	QNPPPPPTTV	10	AIP	AHTP	AntiCP	DPPIV	Non-IM
0.65497	VNNGFLLRKP	10	AIP	AHTP	AntiCP	DPPIV	Non-IM
0.57876	IKIGPPPPPS	10	AIP	AHTP	AntiCP	DPPIV	Non-IM
0.56744	MDPDSDHPHL	10	AIP	AHTP	AntiCP	DPPIV	Non-IM
0.50937	LKLGPPPPSP	10	AIP	AHTP	AntiCP	DPPIV	Non-IM
0.50239	SHEPIYSPGY	10	AIP	AHTP	AntiCP	DPPIV	Non-IM
0.82631	ASDPPPPAAVF	11	AIP	AHTP	AntiCP	DPPIV	Non-IM
0.72756	AARRPPPPPPK	11	AIP	AHTP	AntiCP	DPPIV	Non-IM
0.71164	ALPPPPPPKAD	11	AIP	AHTP	AntiCP	DPPIV	Non-IM
0.68859	NSNPFPPPQHP	11	AIP	AHTP	AntiCP	DPPIV	Non-IM
0.53358	AIKVGPPPPPS	11	AIP	AHTP	AntiCP	DPPIV	Non-IM
0.52124	MDPMSDHPHLP	11	AIP	AHTP	AntiCP	DPPIV	Non-IM
0.88912	SGPPIKDPGALL	12	AIP	AHTP	AntiCP	DPPIV	Non-IM
0.77824	ISGPPIKDPGAL	12	AIP	AHTP	AntiCP	DPPIV	Non-IM
0.74595	ASSPPPSPPSPA	12	AIP	AHTP	AntiCP	DPPIV	Non-IM
0.68413	NSSKPPPTPSPL	12	AIP	AHTP	AntiCP	DPPIV	Non-IM
0.64426	DNGSPPKIPGGA	12	AIP	AHTP	AntiCP	DPPIV	Non-IM
0.62939	GELPAGWEKALP	12	AIP	AHTP	AntiCP	DPPIV	Non-IM
0.56694	NKAPIAAPPTLP	12	AIP	AHTP	AntiCP	DPPIV	Non-IM
0.50614	NVEPAPKDPILG	12	AIP	AHTP	AntiCP	DPPIV	Non-IM
0.84991	SPGPGEPPFIKVG	13	AIP	AHTP	AntiCP	DPPIV	Non-IM
0.8462	GGGGPGMGPIGVK	13	AIP	AHTP	AntiCP	DPPIV	Non-IM
0.84067	ISGPPIKDPGALL	13	AIP	AHTP	AntiCP	DPPIV	Non-IM
0.82907	LSGPPLKDGPALL	13	AIP	AHTP	AntiCP	DPPIV	Non-IM
0.71667	HGGGGPGMGPIGV	13	AIP	AHTP	AntiCP	DPPIV	Non-IM
0.59525	GFDSLAPKRPTKP	13	AIP	AHTP	AntiCP	DPPIV	Non-IM
0.53578	KEDFGGGHPDPNL	13	AIP	AHTP	AntiCP	DPPIV	Non-IM
0.90137	PGPPPPSGGLPGTD	14	AIP	AHTP	AntiCP	DPPIV	Non-IM
0.76846	GIAPGPIGGTPGMS	14	AIP	AHTP	AntiCP	DPPIV	Non-IM
0.74662	GGHDGPILPPPSEM	14	AIP	AHTP	AntiCP	DPPIV	Non-IM
0.59215	ISFIAYKPPSFTGA	14	AIP	AHTP	AntiCP	DPPIV	Non-IM
0.56197	GAKAGVVLNPGTPL	14	AIP	AHTP	AntiCP	DPPIV	Non-IM
0.53535	KSDPEGTGGFLEPR	14	AIP	AHTP	AntiCP	DPPIV	Non-IM
0.82937	VSFDPKPVPGDWNGAG	16	AIP	AHTP	AntiCP	DPPIV	Non-IM
0.74574	GLSDPEGTGGFIEPRW	16	AIP	AHTP	AntiCP	DPPIV	Non-IM
0.73383	VFDPPSPPEGFVPAPY	16	AIP	AHTP	AntiCP	DPPIV	Non-IM
0.64533	SSGSDLPPHQEIGMPS	16	AIP	AHTP	AntiCP	DPPIV	Non-IM
0.59774	GLEEDPAGPGGGSSYL	16	AIP	AHTP	AntiCP	DPPIV	Non-IM
0.5634	DLAHLPFTDYLVGPIG	16	AIP	AHTP	AntiCP	DPPIV	Non-IM
0.54269	KGPGGDVAPATAPPAA	16	AIP	AHTP	AntiCP	DPPIV	Non-IM
0.86068	LAIKVGPPPPPSGGLPG	17	AIP	AHTP	AntiCP	DPPIV	Non-IM
0.69749	GMGGGPGMGGGYGPPPQ	17	AIP	AHTP	AntiCP	DPPIV	Non-IM
0.6969	AVFDPPSPPEGFVPAPY	17	AIP	AHTP	AntiCP	DPPIV	Non-IM
0.60024	SSPYEDGWMIKVKPSNP	17	AIP	AHTP	AntiCP	DPPIV	Non-IM
0.52709	IIKKNPAFKPPADYRPP	17	AIP	AHTP	AntiCP	DPPIV	Non-IM
0.58434	ARTLPGPVSDPSKLPKWN	18	AIP	AHTP	AntiCP	DPPIV	Non-IM
0.53896	VPKMKPGFDPSKGERPEF	18	AIP	AHTP	AntiCP	DPPIV	Non-IM
0.50402	DVHFAPIPTPGGGGSKPG	18	AIP	AHTP	AntiCP	DPPIV	Non-IM
0.61437	TGRAFP	6	AIP	Non-AHTP	AntiCP	DPPIV	Non-IM
0.9338	PPPPR	5	AIP	Non-AHTP	AntiCP	DPPIV	Non-IM
0.6917	LGRLP	5	AIP	Non-AHTP	AntiCP	DPPIV	Non-IM
0.65136	GFHLD	5	AIP	Non-AHTP	AntiCP	DPPIV	Non-IM
0.5423	LGDRL	5	AIP	Non-AHTP	AntiCP	DPPIV	Non-IM
0.52644	HGPLK	5	AIP	Non-AHTP	AntiCP	DPPIV	Non-IM
0.70953	FGLRNP	6	AIP	Non-AHTP	AntiCP	DPPIV	Non-IM
0.60752	DRGLFD	6	AIP	Non-AHTP	AntiCP	DPPIV	Non-IM
0.58438	MKKGGF	6	AIP	Non-AHTP	AntiCP	DPPIV	Non-IM
0.78721	SLALWGP	7	AIP	Non-AHTP	AntiCP	DPPIV	Non-IM
0.72053	SDKLKPF	7	AIP	Non-AHTP	AntiCP	DPPIV	Non-IM
0.74853	GSSFLDPK	8	AIP	Non-AHTP	AntiCP	DPPIV	Non-IM
0.65502	AAGLPKKL	8	AIP	Non-AHTP	AntiCP	DPPIV	Non-IM
0.51093	NGALHKGM	8	AIP	Non-AHTP	AntiCP	DPPIV	Non-IM
0.69105	GSVDPFHGN	9	AIP	Non-AHTP	AntiCP	DPPIV	Non-IM
0.66358	DFGKLPDMK	9	AIP	Non-AHTP	AntiCP	DPPIV	Non-IM
0.60456	LADWQSFHLE	10	AIP	Non-AHTP	AntiCP	DPPIV	Non-IM
0.54682	MDYMNGPGRH	10	AIP	Non-AHTP	AntiCP	DPPIV	Non-IM
0.73922	GGPKLGGGGGK	11	AIP	Non-AHTP	AntiCP	DPPIV	Non-IM
0.66081	GDLFGALPGRQ	11	AIP	Non-AHTP	AntiCP	DPPIV	Non-IM
0.61215	LGGALPPKKDL	11	AIP	Non-AHTP	AntiCP	DPPIV	Non-IM
0.61	FTGSPKVTFGL	11	AIP	Non-AHTP	AntiCP	DPPIV	Non-IM
0.50174	SDKALLDDPVF	11	AIP	Non-AHTP	AntiCP	DPPIV	Non-IM
0.65287	SNPESDPLFRNN	12	AIP	Non-AHTP	AntiCP	DPPIV	Non-IM
0.59363	IDAPIISPGLLT	12	AIP	Non-AHTP	AntiCP	DPPIV	Non-IM
0.52414	NSGEGGEDPLRW	12	AIP	Non-AHTP	AntiCP	DPPIV	Non-IM
0.78758	AQAGDKRWFKGAN	13	AIP	Non-AHTP	AntiCP	DPPIV	Non-IM
0.58389	KAFDPVENIKQGF	13	AIP	Non-AHTP	AntiCP	DPPIV	Non-IM
0.5399	GSTPGYYDGRYWT	13	AIP	Non-AHTP	AntiCP	DPPIV	Non-IM
0.50468	SDPEGTGGFIEPR	13	AIP	Non-AHTP	AntiCP	DPPIV	Non-IM
0.65268	GDDPEVKQGKPAPDGF	16	AIP	Non-AHTP	AntiCP	DPPIV	Non-IM
0.57806	EYGNPIGRGATGGGGY	16	AIP	Non-AHTP	AntiCP	DPPIV	Non-IM
0.60537	EYGNPIGRGATGGGGYG	17	AIP	Non-AHTP	AntiCP	DPPIV	Non-IM
0.51576	ISSGGSGGGGSGSPRSGS	18	AIP	Non-AHTP	AntiCP	DPPIV	Non-IM
0.81279	FPVRGP	6	AIP	AHTP	Non-AntiCP	DPPIV	Non-IM
0.67332	NPREPW	6	AIP	AHTP	Non-AntiCP	DPPIV	Non-IM
0.58941	GERVPF	6	AIP	AHTP	Non-AntiCP	DPPIV	Non-IM
0.79212	GGPREPW	7	AIP	AHTP	Non-AntiCP	DPPIV	Non-IM
0.78309	AYKPPSF	7	AIP	AHTP	Non-AntiCP	DPPIV	Non-IM
0.86741	KPKPPPLGP	9	AIP	AHTP	Non-AntiCP	DPPIV	Non-IM
0.82764	KPKPPPIGP	9	AIP	AHTP	Non-AntiCP	DPPIV	Non-IM
0.8349	DVAFPPGKMP	10	AIP	AHTP	Non-AntiCP	DPPIV	Non-IM
0.7615	GKGPIIFNPP	10	AIP	AHTP	Non-AntiCP	DPPIV	Non-IM
0.62401	DAPQLLQPPK	10	AIP	AHTP	Non-AntiCP	DPPIV	Non-IM
0.55811	TKPKPPPIGP	10	AIP	AHTP	Non-AntiCP	DPPIV	Non-IM
0.65875	IKVGPPPPPSG	11	AIP	AHTP	Non-AntiCP	DPPIV	Non-IM
0.74827	SFINPPSPPSPG	12	AIP	AHTP	Non-AntiCP	DPPIV	Non-IM
0.53698	AATKPKPPPIGP	12	AIP	AHTP	Non-AntiCP	DPPIV	Non-IM
0.51658	GPKTPLPDVVIIH	13	AIP	AHTP	Non-AntiCP	DPPIV	Non-IM
0.68073	SFINPPSPPSPGVT	14	AIP	AHTP	Non-AntiCP	DPPIV	Non-IM
0.53917	EDKPQPPPEGRLPD	14	AIP	AHTP	Non-AntiCP	DPPIV	Non-IM
0.54881	GDVPEAPPVPPKPVA	15	AIP	AHTP	Non-AntiCP	DPPIV	Non-IM
0.85562	VGPPPPPSGGLPGTDN	16	AIP	AHTP	Non-AntiCP	DPPIV	Non-IM
0.68252	GGFPQPEKTEPLGPIA	16	AIP	AHTP	Non-AntiCP	DPPIV	Non-IM
0.50601	TGGFPQPEKTEPLGPI	16	AIP	AHTP	Non-AntiCP	DPPIV	Non-IM
0.88418	AIKVGPPPPPSGGLPGT	17	AIP	AHTP	Non-AntiCP	DPPIV	Non-IM
0.8064	IKVGPPPPPSGGLPGTD	17	AIP	AHTP	Non-AntiCP	DPPIV	Non-IM
0.71348	APAKGPPGAPAPPPAPS	17	AIP	AHTP	Non-AntiCP	DPPIV	Non-IM
0.69973	VGPPPPPSGGLPGTDNS	17	AIP	AHTP	Non-AntiCP	DPPIV	Non-IM
0.64925	GPPPPPSGGLPGTDNSD	17	AIP	AHTP	Non-AntiCP	DPPIV	Non-IM
0.79805	IKVGPPPPPSGGLPGTDN	18	AIP	AHTP	Non-AntiCP	DPPIV	Non-IM
0.79202	AIKVGPPPPPSGGLPGTD	18	AIP	AHTP	Non-AntiCP	DPPIV	Non-IM
0.62366	IGPPPPPSGGLPGTDNSD	18	AIP	AHTP	Non-AntiCP	DPPIV	Non-IM
0.60763	VGPPPPPSGGLPGTDNSD	18	AIP	AHTP	Non-AntiCP	DPPIV	Non-IM
0.78215	AIKVGPPPPPSGGLPGTDN	19	AIP	AHTP	Non-AntiCP	DPPIV	Non-IM
0.82114	GGPEIPFHPGREDKPQPPPEGRLPD	25	AIP	AHTP	Non-AntiCP	DPPIV	Non-IM
0.6533	VTGGPEIPFHPGREDKPQPPPEGRLPD	27	AIP	AHTP	Non-AntiCP	DPPIV	Non-IM
0.50338	FGEKP	5	AIP	AHTP	Non-AntiCP	DPPIV	Non-IM
0.84361	RKWPRP	6	AIP	AHTP	Non-AntiCP	DPPIV	Non-IM
0.77973	RKWRPP	6	AIP	AHTP	Non-AntiCP	DPPIV	Non-IM
0.64123	NKWLPH	6	AIP	AHTP	Non-AntiCP	DPPIV	Non-IM
0.58765	KNWLPQ	6	AIP	AHTP	Non-AntiCP	DPPIV	Non-IM
0.60297	VRKWRPP	7	AIP	AHTP	Non-AntiCP	DPPIV	Non-IM
0.59194	EWYPKNP	7	AIP	AHTP	Non-AntiCP	DPPIV	Non-IM
0.55688	SGPKRPH	7	AIP	AHTP	Non-AntiCP	DPPIV	Non-IM
0.79802	WPFKPPVGQ	9	AIP	AHTP	Non-AntiCP	DPPIV	Non-IM
0.67383	KMLWPPVGK	9	AIP	AHTP	Non-AntiCP	DPPIV	Non-IM
0.61419	LGVKPPKGL	9	AIP	AHTP	Non-AntiCP	DPPIV	Non-IM
0.57541	GVPPPYDKV	9	AIP	AHTP	Non-AntiCP	DPPIV	Non-IM
0.51268	DNPPPWEDQ	9	AIP	AHTP	Non-AntiCP	DPPIV	Non-IM
0.77956	LGVKPPKGLL	10	AIP	AHTP	Non-AntiCP	DPPIV	Non-IM
0.76897	APKPAPPFTS	10	AIP	AHTP	Non-AntiCP	DPPIV	Non-IM
0.68683	DPKPVPGDWN	10	AIP	AHTP	Non-AntiCP	DPPIV	Non-IM
0.66977	SPPPQPPHEV	10	AIP	AHTP	Non-AntiCP	DPPIV	Non-IM
0.66942	IGVKPPKGIL	10	AIP	AHTP	Non-AntiCP	DPPIV	Non-IM
0.64403	DSNPSNKPRP	10	AIP	AHTP	Non-AntiCP	DPPIV	Non-IM
0.63415	IEGKPLPGVL	10	AIP	AHTP	Non-AntiCP	DPPIV	Non-IM
0.5799	LEGKPLPGVL	10	AIP	AHTP	Non-AntiCP	DPPIV	Non-IM
0.8649	SGPPLKNPGAL	11	AIP	AHTP	Non-AntiCP	DPPIV	Non-IM
0.79208	SYSRPKPRPGF	11	AIP	AHTP	Non-AntiCP	DPPIV	Non-IM
0.69533	KRQPKGPKPGF	11	AIP	AHTP	Non-AntiCP	DPPIV	Non-IM
0.6674	LKVGPPPPPSG	11	AIP	AHTP	Non-AntiCP	DPPIV	Non-IM
0.62794	DSGPGLFEPIH	11	AIP	AHTP	Non-AntiCP	DPPIV	Non-IM
0.61568	LIEGKPLPGVL	11	AIP	AHTP	Non-AntiCP	DPPIV	Non-IM
0.59676	IRVIPDFPKPG	11	AIP	AHTP	Non-AntiCP	DPPIV	Non-IM
0.74684	IKGALPGKPGNL	12	AIP	AHTP	Non-AntiCP	DPPIV	Non-IM
0.71544	DAPELLQPPKLL	12	AIP	AHTP	Non-AntiCP	DPPIV	Non-IM
0.6935	ASGPAAPTPTRP	12	AIP	AHTP	Non-AntiCP	DPPIV	Non-IM
0.62313	AIKVGPPPPPSG	12	AIP	AHTP	Non-AntiCP	DPPIV	Non-IM
0.61148	DFEPFNASVPRP	12	AIP	AHTP	Non-AntiCP	DPPIV	Non-IM
0.59807	GFDPSKGERPEF	12	AIP	AHTP	Non-AntiCP	DPPIV	Non-IM
0.59164	IKGALPGKPGNI	12	AIP	AHTP	Non-AntiCP	DPPIV	Non-IM
0.54856	FGDPTKGGRPEF	12	AIP	AHTP	Non-AntiCP	DPPIV	Non-IM
0.59306	DDEAPPSAGGAGP	13	AIP	AHTP	Non-AntiCP	DPPIV	Non-IM
0.55275	GWKPGEKSMKPDP	13	AIP	AHTP	Non-AntiCP	DPPIV	Non-IM
0.55243	SDPFEEKNGVKLP	13	AIP	AHTP	Non-AntiCP	DPPIV	Non-IM
0.54762	DNPVFRPEPPTWQ	13	AIP	AHTP	Non-AntiCP	DPPIV	Non-IM
0.54927	AGFDSLAPKRPTKP	14	AIP	AHTP	Non-AntiCP	DPPIV	Non-IM
0.93115	APPPNPFGDAFKGPEM	16	AIP	AHTP	Non-AntiCP	DPPIV	Non-IM
0.80819	GAPPPQQPGYGYMQPG	16	AIP	AHTP	Non-AntiCP	DPPIV	Non-IM
0.73577	LKVGPPPPPSNLPGTD	16	AIP	AHTP	Non-AntiCP	DPPIV	Non-IM
0.76974	GGGDAPPPKPAPAPSAPPA	19	AIP	AHTP	Non-AntiCP	DPPIV	Non-IM
0.553	WNDPKGV	7	AIP	Non-AHTP	Non-AntiCP	DPPIV	Non-IM
0.63022	RGGR	4	AIP	Non-AHTP	Non-AntiCP	DPPIV	Non-IM
0.79555	FRNGL	5	AIP	Non-AHTP	Non-AntiCP	DPPIV	Non-IM
0.77184	SMLCR	5	AIP	Non-AHTP	Non-AntiCP	DPPIV	Non-IM
0.68204	GNKRW	5	AIP	Non-AHTP	Non-AntiCP	DPPIV	Non-IM
0.67311	AGDKRW	6	AIP	Non-AHTP	Non-AntiCP	DPPIV	Non-IM
0.60631	WSLDGK	6	AIP	Non-AHTP	Non-AntiCP	DPPIV	Non-IM
0.64425	DGFIIRKP	8	AIP	Non-AHTP	Non-AntiCP	DPPIV	Non-IM
0.61655	GWDIGIKT	8	AIP	Non-AHTP	Non-AntiCP	DPPIV	Non-IM
0.53313	LDGNPRLNL	9	AIP	Non-AHTP	Non-AntiCP	DPPIV	Non-IM
0.66621	GWGKIVGGKG	10	AIP	Non-AHTP	Non-AntiCP	DPPIV	Non-IM
0.65634	LGDKPYFGGD	10	AIP	Non-AHTP	Non-AntiCP	DPPIV	Non-IM
0.57394	AIDDGRIGPR	10	AIP	Non-AHTP	Non-AntiCP	DPPIV	Non-IM
0.75478	SGGGDNKPRPG	11	AIP	Non-AHTP	Non-AntiCP	DPPIV	Non-IM
0.72261	GSSYDYGDKGF	11	AIP	Non-AHTP	Non-AntiCP	DPPIV	Non-IM
0.56002	VVSRVCLPGGL	11	AIP	Non-AHTP	Non-AntiCP	DPPIV	Non-IM
0.5076	GLKDGPPMKST	11	AIP	Non-AHTP	Non-AntiCP	DPPIV	Non-IM
0.75802	GKDDDELIGGGF	12	AIP	Non-AHTP	Non-AntiCP	DPPIV	Non-IM
0.66497	GDKSALVPGGIR	12	AIP	Non-AHTP	Non-AntiCP	DPPIV	Non-IM
0.58376	DPKPIEGDWNGA	12	AIP	Non-AHTP	Non-AntiCP	DPPIV	Non-IM
0.53117	DHFSPEFSGPKER	13	AIP	Non-AHTP	Non-AntiCP	DPPIV	Non-IM
0.51404	NNGSSYDYGDKGF	13	AIP	Non-AHTP	Non-AntiCP	DPPIV	Non-IM
0.74263	SGRGKGGKGLGKGG	14	AIP	Non-AHTP	Non-AntiCP	DPPIV	Non-IM
0.62776	SGKGEGPAIGIDLG	14	AIP	Non-AHTP	Non-AntiCP	DPPIV	Non-IM
0.52299	LADGGVAAGLPREL	14	AIP	Non-AHTP	Non-AntiCP	DPPIV	Non-IM
0.63567	NSVPGDKSALVPGGIR	16	AIP	Non-AHTP	Non-AntiCP	DPPIV	Non-IM
0.62646	SLGAKAGVVLNPGTPL	16	AIP	Non-AHTP	Non-AntiCP	DPPIV	Non-IM
0.79927	GGGYQGFGGSEGGFDGR	17	AIP	Non-AHTP	Non-AntiCP	DPPIV	Non-IM
0.70587	GEADGGVKGKVTDPFGF	17	AIP	Non-AHTP	Non-AntiCP	DPPIV	Non-IM
0.54587	GEIVLPTKKSKGAGKGK	17	AIP	Non-AHTP	Non-AntiCP	DPPIV	Non-IM
0.91299	GIGLGGGGVGGGGLGGGGGG	20	AIP	Non-AHTP	Non-AntiCP	DPPIV	Non-IM
0.90405	SGGDARSPGLGGLGGIGGLG	20	AIP	Non-AHTP	Non-AntiCP	DPPIV	Non-IM
0.6883	IAYKPPSF	8	AIP	AHTP	AntiCP	non-DPPIV	Non-IM
0.71473	AYKPPSFGT	9	AIP	AHTP	AntiCP	non-DPPIV	Non-IM
0.68963	AYKPPSFTG	9	AIP	AHTP	AntiCP	non-DPPIV	Non-IM
0.5805	GPPGTGKTL	9	AIP	AHTP	AntiCP	non-DPPIV	Non-IM
0.57707	LAYKPPSFT	9	AIP	AHTP	AntiCP	non-DPPIV	Non-IM
0.52417	KKKPAPPPK	9	AIP	AHTP	AntiCP	non-DPPIV	Non-IM
0.51875	GSVDPFHVN	9	AIP	AHTP	AntiCP	non-DPPIV	Non-IM
0.82807	GGGPPGDRPR	10	AIP	AHTP	AntiCP	non-DPPIV	Non-IM
0.6895	LAYKPPSFGT	10	AIP	AHTP	AntiCP	non-DPPIV	Non-IM
0.64223	IAYKPPSFTG	10	AIP	AHTP	AntiCP	non-DPPIV	Non-IM
0.50291	SKKKPAPPPK	10	AIP	AHTP	AntiCP	non-DPPIV	Non-IM
0.84194	SGPPIKDPGAL	11	AIP	AHTP	AntiCP	non-DPPIV	Non-IM
0.67899	DRPVPIPGSGL	11	AIP	AHTP	AntiCP	non-DPPIV	Non-IM
0.5134	SKKKPAPPPKA	11	AIP	AHTP	AntiCP	non-DPPIV	Non-IM
0.74715	SFIAYKPPSFTG	12	AIP	AHTP	AntiCP	non-DPPIV	Non-IM
0.65869	ISFIAYKPPSFTG	13	AIP	AHTP	AntiCP	non-DPPIV	Non-IM
0.60293	SKKKPAPPPKAKT	13	AIP	AHTP	AntiCP	non-DPPIV	Non-IM
0.5919	GYGDNGSPPKIPG	13	AIP	AHTP	AntiCP	non-DPPIV	Non-IM
0.90656	FGGGPPGDRPRGPR	14	AIP	AHTP	AntiCP	non-DPPIV	Non-IM
0.70548	APIPTPGGGGSKPG	14	AIP	AHTP	AntiCP	non-DPPIV	Non-IM
0.53231	KKKPAPPPKAKTVS	14	AIP	AHTP	AntiCP	non-DPPIV	Non-IM
0.57057	AAAATKPKPPPLGPK	15	AIP	AHTP	AntiCP	non-DPPIV	Non-IM
0.58785	AKFDPPEGIIIDNGPA	16	AIP	AHTP	AntiCP	non-DPPIV	Non-IM
0.89235	SRGSPGGMGGPGGGGPL	17	AIP	AHTP	AntiCP	non-DPPIV	Non-IM
0.73969	EKGFAGSGDPAYPGGPF	17	AIP	AHTP	AntiCP	non-DPPIV	Non-IM
0.54143	SMYNQPGAGAAGAGPSPGGED	21	AIP	AHTP	AntiCP	non-DPPIV	Non-IM
0.65841	ATGGGGYGTGGGYGGGATGGTY	22	AIP	AHTP	AntiCP	non-DPPIV	Non-IM
0.76678	MDPY	4	AIP	AHTP	AntiCP	non-DPPIV	Non-IM
0.80732	FPKDP	5	AIP	AHTP	AntiCP	non-DPPIV	Non-IM
0.64193	PHLPR	5	AIP	AHTP	AntiCP	non-DPPIV	Non-IM
0.93313	GPKPGF	6	AIP	AHTP	AntiCP	non-DPPIV	Non-IM
0.83854	NAGFPR	6	AIP	AHTP	AntiCP	non-DPPIV	Non-IM
0.53907	NSPPQR	6	AIP	AHTP	AntiCP	non-DPPIV	Non-IM
0.74001	AGDRPTW	7	AIP	AHTP	AntiCP	non-DPPIV	Non-IM
0.69701	FIAYKPP	7	AIP	AHTP	AntiCP	non-DPPIV	Non-IM
0.55409	TSSHPLM	7	AIP	AHTP	AntiCP	non-DPPIV	Non-IM
0.52856	KLDPPKP	7	AIP	AHTP	AntiCP	non-DPPIV	Non-IM
0.66722	SAKKPPPP	8	AIP	AHTP	AntiCP	non-DPPIV	Non-IM
0.90099	GGPPPPQHM	9	AIP	AHTP	AntiCP	non-DPPIV	Non-IM
0.88841	CKVWPPLGK	9	AIP	AHTP	AntiCP	non-DPPIV	Non-IM
0.87802	DVAFPPGKM	9	AIP	AHTP	AntiCP	non-DPPIV	Non-IM
0.85488	DPSPPLPPH	9	AIP	AHTP	AntiCP	non-DPPIV	Non-IM
0.6622	KNPPPPPNQ	9	AIP	AHTP	AntiCP	non-DPPIV	Non-IM
0.59717	RPPPPPAVE	9	AIP	AHTP	AntiCP	non-DPPIV	Non-IM
0.53387	PELLQPPKL	9	AIP	AHTP	AntiCP	non-DPPIV	Non-IM
0.84362	VPPPPPPHQG	10	AIP	AHTP	AntiCP	non-DPPIV	Non-IM
0.79316	FGGGHPDPNL	10	AIP	AHTP	AntiCP	non-DPPIV	Non-IM
0.78114	DPKPIPGDWN	10	AIP	AHTP	AntiCP	non-DPPIV	Non-IM
0.69728	EGPPPGPPQY	10	AIP	AHTP	AntiCP	non-DPPIV	Non-IM
0.62535	ASPPGDHKPH	10	AIP	AHTP	AntiCP	non-DPPIV	Non-IM
0.62111	PELLQPPKLL	10	AIP	AHTP	AntiCP	non-DPPIV	Non-IM
0.60903	AYKPPSFTGA	10	AIP	AHTP	AntiCP	non-DPPIV	Non-IM
0.56706	DYPGKIPKGI	10	AIP	AHTP	AntiCP	non-DPPIV	Non-IM
0.55336	GSVKLPHIPR	10	AIP	AHTP	AntiCP	non-DPPIV	Non-IM
0.88973	GPPIKDPGALL	11	AIP	AHTP	AntiCP	non-DPPIV	Non-IM
0.83166	NSPFPPHAPGP	11	AIP	AHTP	AntiCP	non-DPPIV	Non-IM
0.78155	SSKPPPTPSPL	11	AIP	AHTP	AntiCP	non-DPPIV	Non-IM
0.70928	FGGGADNPHLP	11	AIP	AHTP	AntiCP	non-DPPIV	Non-IM
0.69996	GNGSIIPRAPF	11	AIP	AHTP	AntiCP	non-DPPIV	Non-IM
0.69939	DSGPGLFEPLH	11	AIP	AHTP	AntiCP	non-DPPIV	Non-IM
0.62666	FKSDRAPIPVG	11	AIP	AHTP	AntiCP	non-DPPIV	Non-IM
0.6057	AQNPPPPPTTV	11	AIP	AHTP	AntiCP	non-DPPIV	Non-IM
0.59034	VIERLPPPPPL	11	AIP	AHTP	AntiCP	non-DPPIV	Non-IM
0.58798	AAKDPNKPKRP	11	AIP	AHTP	AntiCP	non-DPPIV	Non-IM
0.58218	IAYKPPSFTGA	11	AIP	AHTP	AntiCP	non-DPPIV	Non-IM
0.56687	ANILLPKPGYP	11	AIP	AHTP	AntiCP	non-DPPIV	Non-IM
0.51359	SVVKRPPGRPR	11	AIP	AHTP	AntiCP	non-DPPIV	Non-IM
0.50632	MDPDSDHPHLP	11	AIP	AHTP	AntiCP	non-DPPIV	Non-IM
0.82053	SFDPKPVPGDWN	12	AIP	AHTP	AntiCP	non-DPPIV	Non-IM
0.80056	LSGPPLKDPGAL	12	AIP	AHTP	AntiCP	non-DPPIV	Non-IM
0.74695	SDKNPFFPSDPY	12	AIP	AHTP	AntiCP	non-DPPIV	Non-IM
0.74523	GPGEPPFIKVGD	12	AIP	AHTP	AntiCP	non-DPPIV	Non-IM
0.73419	TQAPAPAFGRPP	12	AIP	AHTP	AntiCP	non-DPPIV	Non-IM
0.71006	YPEPPLLPPDLH	12	AIP	AHTP	AntiCP	non-DPPIV	Non-IM
0.69205	GADILLVKPGLP	12	AIP	AHTP	AntiCP	non-DPPIV	Non-IM
0.64986	ATKPKPPPLGKP	12	AIP	AHTP	AntiCP	non-DPPIV	Non-IM
0.59451	YPDPSLKTPPEF	12	AIP	AHTP	AntiCP	non-DPPIV	Non-IM
0.58932	SSAPVRPPPESL	12	AIP	AHTP	AntiCP	non-DPPIV	Non-IM
0.57719	YPNPSLKTPPEF	12	AIP	AHTP	AntiCP	non-DPPIV	Non-IM
0.55078	AAAKDPNKPKRP	12	AIP	AHTP	AntiCP	non-DPPIV	Non-IM
0.54376	EDFGGGHPDPNL	12	AIP	AHTP	AntiCP	non-DPPIV	Non-IM
0.50966	YAQNPPPPPTTV	12	AIP	AHTP	AntiCP	non-DPPIV	Non-IM
0.90382	FGGPPGDRPRGPR	13	AIP	AHTP	AntiCP	non-DPPIV	Non-IM
0.86467	AEDPFKGFRPGPG	13	AIP	AHTP	AntiCP	non-DPPIV	Non-IM
0.80148	SDKNPFFPSDPYG	13	AIP	AHTP	AntiCP	non-DPPIV	Non-IM
0.68508	SFIAYKPPSFTGA	13	AIP	AHTP	AntiCP	non-DPPIV	Non-IM
0.60715	DAVPIKIGPPPPP	13	AIP	AHTP	AntiCP	non-DPPIV	Non-IM
0.59775	APIPTPGGGGSKP	13	AIP	AHTP	AntiCP	non-DPPIV	Non-IM
0.58774	LAIKVGPPPPPSG	13	AIP	AHTP	AntiCP	non-DPPIV	Non-IM
0.58526	KATPAPPVGPALG	13	AIP	AHTP	AntiCP	non-DPPIV	Non-IM
0.55394	GGHDGPILPPPSE	13	AIP	AHTP	AntiCP	non-DPPIV	Non-IM
0.53828	SNPLPEEGPHKPG	13	AIP	AHTP	AntiCP	non-DPPIV	Non-IM
0.50665	FTNSNPFPPPQHP	13	AIP	AHTP	AntiCP	non-DPPIV	Non-IM
0.76914	SDPEGTGGFIEPRW	14	AIP	AHTP	AntiCP	non-DPPIV	Non-IM
0.72848	AKGPPGAPAPPPAP	14	AIP	AHTP	AntiCP	non-DPPIV	Non-IM
0.64195	VPKEDFGGGHPDPNL	15	AIP	AHTP	AntiCP	non-DPPIV	Non-IM
0.57874	DAVPIKIGPPPPPSG	15	AIP	AHTP	AntiCP	non-DPPIV	Non-IM
0.79382	APPAKGPPGAPAPPPA	16	AIP	AHTP	AntiCP	non-DPPIV	Non-IM
0.75356	SQGSSDPPPPPPPPQT	16	AIP	AHTP	AntiCP	non-DPPIV	Non-IM
0.71067	TAPPAPAPAPAPAPAR	16	AIP	AHTP	AntiCP	non-DPPIV	Non-IM
0.5298	LGYGDNGSPPKIPGGA	16	AIP	AHTP	AntiCP	non-DPPIV	Non-IM
0.52822	SSASDLPPHQEIGMPS	16	AIP	AHTP	AntiCP	non-DPPIV	Non-IM
0.52014	AEALAIKVGPPPPPSG	16	AIP	AHTP	AntiCP	non-DPPIV	Non-IM
0.5041	AIDAVEKAKSGHPGLP	16	AIP	AHTP	AntiCP	non-DPPIV	Non-IM
0.64051	AAGTPPPAAGAPPPASK	17	AIP	AHTP	AntiCP	non-DPPIV	Non-IM
0.62486	SSPYEEGWMIKVKPSNP	17	AIP	AHTP	AntiCP	non-DPPIV	Non-IM
0.54375	YNQPGAGAGAGPSPGGE	17	AIP	AHTP	AntiCP	non-DPPIV	Non-IM
0.50369	AGASSAALPPPPPPKAD	17	AIP	AHTP	AntiCP	non-DPPIV	Non-IM
0.51467	SEKTAPVQLGKLPTKPLPPS	20	AIP	AHTP	AntiCP	non-DPPIV	Non-IM
0.75977	VAKKPAKAAGRSKAAAKDPNKP	22	AIP	AHTP	AntiCP	non-DPPIV	Non-IM
0.52907	GSPGGYGSSGGYGGYGAPPSGH	22	AIP	AHTP	AntiCP	non-DPPIV	Non-IM
0.70214	QVSEPPAFVAKHEEEEEREHKPT	23	AIP	AHTP	AntiCP	non-DPPIV	Non-IM
0.70465	MADTPGFSEVETQAPAPAFGRPPR	24	AIP	AHTP	AntiCP	non-DPPIV	Non-IM
0.57742	GMADTPGFSEVETQAPAPAFGRPPR	25	AIP	AHTP	AntiCP	non-DPPIV	Non-IM
0.57159	WQFYGDNVGDSVLFGDSNPSNPKPR	25	AIP	AHTP	AntiCP	non-DPPIV	Non-IM
0.77421	LRLLGF	6	AIP	Non-AHTP	AntiCP	non-DPPIV	Non-IM
0.5816	SHRLGP	6	AIP	Non-AHTP	AntiCP	non-DPPIV	Non-IM
0.60546	SSSDGKPFDP	10	AIP	Non-AHTP	AntiCP	non-DPPIV	Non-IM
0.53727	GSTPGYYDGRY	11	AIP	Non-AHTP	AntiCP	non-DPPIV	Non-IM
0.74781	AKKNDGGGFGGL	12	AIP	Non-AHTP	AntiCP	non-DPPIV	Non-IM
0.61228	AFDPVENIKQGF	12	AIP	Non-AHTP	AntiCP	non-DPPIV	Non-IM
0.59864	SQNIDPDPGHSF	12	AIP	Non-AHTP	AntiCP	non-DPPIV	Non-IM
0.57632	EGMPGNRYYGGN	12	AIP	Non-AHTP	AntiCP	non-DPPIV	Non-IM
0.55405	EIIHDPGRGAPL	12	AIP	Non-AHTP	AntiCP	non-DPPIV	Non-IM
0.51612	VFTGSPKTFVGL	12	AIP	Non-AHTP	AntiCP	non-DPPIV	Non-IM
0.62241	AAGIPKKLAPTIG	13	AIP	Non-AHTP	AntiCP	non-DPPIV	Non-IM
0.64795	GGYNGGGHHGGGGY	14	AIP	Non-AHTP	AntiCP	non-DPPIV	Non-IM
0.51088	EDPSELPKWNYDGSSTG	17	AIP	Non-AHTP	AntiCP	non-DPPIV	Non-IM
0.67358	AAGDDVSYGSGGSSGGHGNL	20	AIP	Non-AHTP	AntiCP	non-DPPIV	Non-IM
0.56702	EHGF	4	AIP	Non-AHTP	AntiCP	non-DPPIV	Non-IM
0.8627	DGRYW	5	AIP	Non-AHTP	AntiCP	non-DPPIV	Non-IM
0.849	FLLRL	5	AIP	Non-AHTP	AntiCP	non-DPPIV	Non-IM
0.79905	SPWHD	5	AIP	Non-AHTP	AntiCP	non-DPPIV	Non-IM
0.63245	ERLLF	5	AIP	Non-AHTP	AntiCP	non-DPPIV	Non-IM
0.57988	LLRGL	5	AIP	Non-AHTP	AntiCP	non-DPPIV	Non-IM
0.50016	MDEAW	5	AIP	Non-AHTP	AntiCP	non-DPPIV	Non-IM
0.5805	SNRNPL	6	AIP	Non-AHTP	AntiCP	non-DPPIV	Non-IM
0.57689	GHGRLG	6	AIP	Non-AHTP	AntiCP	non-DPPIV	Non-IM
0.76328	DGFLLRKP	8	AIP	Non-AHTP	AntiCP	non-DPPIV	Non-IM
0.50581	DGQFDRLD	8	AIP	Non-AHTP	AntiCP	non-DPPIV	Non-IM
0.84235	ATAFPPGKM	9	AIP	Non-AHTP	AntiCP	non-DPPIV	Non-IM
0.66728	KNDGGFAGLG	10	AIP	Non-AHTP	AntiCP	non-DPPIV	Non-IM
0.74748	IDAPIISPGLL	11	AIP	Non-AHTP	AntiCP	non-DPPIV	Non-IM
0.73215	FGGGHPDPNLT	11	AIP	Non-AHTP	AntiCP	non-DPPIV	Non-IM
0.71716	SWDDGAFDGVK	11	AIP	Non-AHTP	AntiCP	non-DPPIV	Non-IM
0.67097	IGGALPPKKDL	11	AIP	Non-AHTP	AntiCP	non-DPPIV	Non-IM
0.66173	SLEHDLPGHLL	11	AIP	Non-AHTP	AntiCP	non-DPPIV	Non-IM
0.59978	EIDAPIISPGL	11	AIP	Non-AHTP	AntiCP	non-DPPIV	Non-IM
0.58963	GDKSALVPGGI	11	AIP	Non-AHTP	AntiCP	non-DPPIV	Non-IM
0.54366	SSSDGKPFDPV	11	AIP	Non-AHTP	AntiCP	non-DPPIV	Non-IM
0.53565	SSEEDFAGKPG	11	AIP	Non-AHTP	AntiCP	non-DPPIV	Non-IM
0.51765	FALRLLGFNNN	11	AIP	Non-AHTP	AntiCP	non-DPPIV	Non-IM
0.70704	ALDDPFASHLGN	12	AIP	Non-AHTP	AntiCP	non-DPPIV	Non-IM
0.69855	GIGGALPPKKDL	12	AIP	Non-AHTP	AntiCP	non-DPPIV	Non-IM
0.6758	GSTPGYYDGRYW	12	AIP	Non-AHTP	AntiCP	non-DPPIV	Non-IM
0.66315	SDPESDPIFRNN	12	AIP	Non-AHTP	AntiCP	non-DPPIV	Non-IM
0.6581	EIDAPIISPGLL	12	AIP	Non-AHTP	AntiCP	non-DPPIV	Non-IM
0.6405	DFGGGHPDPNLT	12	AIP	Non-AHTP	AntiCP	non-DPPIV	Non-IM
0.63727	IGGALPPKKDLT	12	AIP	Non-AHTP	AntiCP	non-DPPIV	Non-IM
0.58621	GNTPGYYDGRYW	12	AIP	Non-AHTP	AntiCP	non-DPPIV	Non-IM
0.55016	GDLFGALPGRQT	12	AIP	Non-AHTP	AntiCP	non-DPPIV	Non-IM
0.5364	SDRNPSNLPWGE	12	AIP	Non-AHTP	AntiCP	non-DPPIV	Non-IM
0.60681	GSFLEDDHLEKGF	13	AIP	Non-AHTP	AntiCP	non-DPPIV	Non-IM
0.57845	EKSFDLIVLPGGL	13	AIP	Non-AHTP	AntiCP	non-DPPIV	Non-IM
0.51892	EDFGGGHPDPNLT	13	AIP	Non-AHTP	AntiCP	non-DPPIV	Non-IM
0.50567	EIDAPIISPGLLT	13	AIP	Non-AHTP	AntiCP	non-DPPIV	Non-IM
0.69549	GSTPGYYDGRYWTM	14	AIP	Non-AHTP	AntiCP	non-DPPIV	Non-IM
0.68594	GLSDDVGAGFIPGH	14	AIP	Non-AHTP	AntiCP	non-DPPIV	Non-IM
0.57865	VLISGPPIKDPGAL	14	AIP	Non-AHTP	AntiCP	non-DPPIV	Non-IM
0.57239	DPGNDDPVNPKPGT	14	AIP	Non-AHTP	AntiCP	non-DPPIV	Non-IM
0.56526	SISHGSGGGFGSGP	14	AIP	Non-AHTP	AntiCP	non-DPPIV	Non-IM
0.54075	GFDSLAPKRPTKPT	14	AIP	Non-AHTP	AntiCP	non-DPPIV	Non-IM
0.51897	KEDFGGGHPDPNLT	14	AIP	Non-AHTP	AntiCP	non-DPPIV	Non-IM
0.85739	GQEPDPALGNGGLGR	15	AIP	Non-AHTP	AntiCP	non-DPPIV	Non-IM
0.50223	YQGAGGEAGGPAGMD	15	AIP	Non-AHTP	AntiCP	non-DPPIV	Non-IM
0.55326	SIITGELPAGWEKALP	16	AIP	Non-AHTP	AntiCP	non-DPPIV	Non-IM
0.52111	NAVFGDSSALAPGGVR	16	AIP	Non-AHTP	AntiCP	non-DPPIV	Non-IM
0.78171	GDDPEVKQGKPAPDGFL	17	AIP	Non-AHTP	AntiCP	non-DPPIV	Non-IM
0.5323	SESPLGNPGHLDPASGA	17	AIP	Non-AHTP	AntiCP	non-DPPIV	Non-IM
0.57489	TAPPAPAPAPAPAPAREK	18	AIP	Non-AHTP	AntiCP	non-DPPIV	Non-IM
0.51726	EYGNPIGRGATGGGGYGT	18	AIP	Non-AHTP	AntiCP	non-DPPIV	Non-IM
0.6115	IKIMDILAKLGKVLAHVG	19	AIP	Non-AHTP	AntiCP	non-DPPIV	Non-IM
0.53658	EYGNPIGRGATGGGGYGTG	19	AIP	Non-AHTP	AntiCP	non-DPPIV	Non-IM
0.92121	SGGDARSPGLGGLGGLGGLG	20	AIP	Non-AHTP	AntiCP	non-DPPIV	Non-IM
0.72584	GGGGYGGGSYGAGGGDGGGY	20	AIP	Non-AHTP	AntiCP	non-DPPIV	Non-IM
0.56776	EYGNPIGRGATGGGGYGTGG	20	AIP	Non-AHTP	AntiCP	non-DPPIV	Non-IM
0.90515	REGGGYGGGDGGGYGGGGGGGW	22	AIP	Non-AHTP	AntiCP	non-DPPIV	Non-IM
0.70798	EYGNPIGRGATGGGGYGTGGGY	22	AIP	Non-AHTP	AntiCP	non-DPPIV	Non-IM
0.70738	EYGNPIGRGATGGGGYGTGGGYG	23	AIP	Non-AHTP	AntiCP	non-DPPIV	Non-IM
0.72315	EYGNPIGRGATGGGGYGTGGGYGGG	25	AIP	Non-AHTP	AntiCP	non-DPPIV	Non-IM
0.91686	GGGRREGGGYGGGDGGGYGGGGGGGW	26	AIP	Non-AHTP	AntiCP	non-DPPIV	Non-IM
0.66108	ATGGGGYGTGGGYGGGATGGTYGTGGEGYGAGTG	34	AIP	Non-AHTP	AntiCP	non-DPPIV	Non-IM
0.68886	ATGGGGYGTGGGYGGGATGGTYGTGGEGYGAGTGALGAGAGDRHH	45	AIP	Non-AHTP	AntiCP	non-DPPIV	Non-IM
0.72756	KPPSFTG	7	AIP	AHTP	Non-AntiCP	non-DPPIV	Non-IM
0.57537	IAYKPPSFT	9	AIP	AHTP	Non-AntiCP	non-DPPIV	Non-IM
0.64074	DSNPSNPKPR	10	AIP	AHTP	Non-AntiCP	non-DPPIV	Non-IM
0.50209	DRPVPIPGSG	10	AIP	AHTP	Non-AntiCP	non-DPPIV	Non-IM
0.66808	GDSNPSNPKPR	11	AIP	AHTP	Non-AntiCP	non-DPPIV	Non-IM
0.85413	SLDPKPIPGDWNGAG	15	AIP	AHTP	Non-AntiCP	non-DPPIV	Non-IM
0.51676	AAAATKPKPPPIGPK	15	AIP	AHTP	Non-AntiCP	non-DPPIV	Non-IM
0.66409	AATKPKPPPIGPKRGA	16	AIP	AHTP	Non-AntiCP	non-DPPIV	Non-IM
0.65092	WVSLPGVLPVASGGIH	16	AIP	AHTP	Non-AntiCP	non-DPPIV	Non-IM
0.604	GMDDDAPPASGGAGPK	16	AIP	AHTP	Non-AntiCP	non-DPPIV	Non-IM
0.56822	DDEAPPSAGGAGPKIE	16	AIP	AHTP	Non-AntiCP	non-DPPIV	Non-IM
0.80286	EYGNPIGGGGYGTGGGL	17	AIP	AHTP	Non-AntiCP	non-DPPIV	Non-IM
0.57242	AGMDDDAPPASGGAGPK	17	AIP	AHTP	Non-AntiCP	non-DPPIV	Non-IM
0.60072	AAAATKPKPPPIGPKRGA	18	AIP	AHTP	Non-AntiCP	non-DPPIV	Non-IM
0.55774	NLAPVNQGGGEPPKGALG	18	AIP	AHTP	Non-AntiCP	non-DPPIV	Non-IM
0.52798	AAGMDDDAPPASGGAGPK	18	AIP	AHTP	Non-AntiCP	non-DPPIV	Non-IM
0.50123	SMYNQPGAGAAGAGPSPG	18	AIP	AHTP	Non-AntiCP	non-DPPIV	Non-IM
0.57622	SVTDTSLTPEESAADQPKPRPL	22	AIP	AHTP	Non-AntiCP	non-DPPIV	Non-IM
0.53361	VTGGPEIPFHPGREDKPQPPPEGRLPDAT	29	AIP	AHTP	Non-AntiCP	non-DPPIV	Non-IM
0.58299	MPKVCL	6	AIP	AHTP	Non-AntiCP	non-DPPIV	Non-IM
0.87142	KPPPLGP	7	AIP	AHTP	Non-AntiCP	non-DPPIV	Non-IM
0.83651	KPPPIGP	7	AIP	AHTP	Non-AntiCP	non-DPPIV	Non-IM
0.61728	VLKPPPYP	8	AIP	AHTP	Non-AntiCP	non-DPPIV	Non-IM
0.93948	PPPPPPPQP	9	AIP	AHTP	Non-AntiCP	non-DPPIV	Non-IM
0.80194	APPPELKRP	9	AIP	AHTP	Non-AntiCP	non-DPPIV	Non-IM
0.6056	GVGDHQPGF	9	AIP	AHTP	Non-AntiCP	non-DPPIV	Non-IM
0.59834	VNAGPPPKP	9	AIP	AHTP	Non-AntiCP	non-DPPIV	Non-IM
0.77416	RQPKGPKPGF	10	AIP	AHTP	Non-AntiCP	non-DPPIV	Non-IM
0.72572	SGPPPPQPQY	10	AIP	AHTP	Non-AntiCP	non-DPPIV	Non-IM
0.68399	GKGPSPPVGY	10	AIP	AHTP	Non-AntiCP	non-DPPIV	Non-IM
0.60849	SYSRPKPRPG	10	AIP	AHTP	Non-AntiCP	non-DPPIV	Non-IM
0.58347	EDPSELPKWN	10	AIP	AHTP	Non-AntiCP	non-DPPIV	Non-IM
0.6699	APKPAPPFTSS	11	AIP	AHTP	Non-AntiCP	non-DPPIV	Non-IM
0.66025	DAPELLQPPKL	11	AIP	AHTP	Non-AntiCP	non-DPPIV	Non-IM
0.5643	LLEGKPLPGVL	11	AIP	AHTP	Non-AntiCP	non-DPPIV	Non-IM
0.53795	QNLNPDPGHSF	11	AIP	AHTP	Non-AntiCP	non-DPPIV	Non-IM
0.5169	VGKGPSPPVGY	11	AIP	AHTP	Non-AntiCP	non-DPPIV	Non-IM
0.77064	DNPVFRPEPPTW	12	AIP	AHTP	Non-AntiCP	non-DPPIV	Non-IM
0.70037	LKGALPGKPGNL	12	AIP	AHTP	Non-AntiCP	non-DPPIV	Non-IM
0.66754	DRNPSNLPWGEL	12	AIP	AHTP	Non-AntiCP	non-DPPIV	Non-IM
0.6145	GFDPTKGGRPEF	12	AIP	AHTP	Non-AntiCP	non-DPPIV	Non-IM
0.60564	SLEPTRPAIPIM	12	AIP	AHTP	Non-AntiCP	non-DPPIV	Non-IM
0.51373	SNINLNPRLPPP	12	AIP	AHTP	Non-AntiCP	non-DPPIV	Non-IM
0.50052	QSSPWNSQPAPH	12	AIP	AHTP	Non-AntiCP	non-DPPIV	Non-IM
0.77414	KGPPGAPAPPPAP	13	AIP	AHTP	Non-AntiCP	non-DPPIV	Non-IM
0.64726	GGVKGKVTDPFGF	13	AIP	AHTP	Non-AntiCP	non-DPPIV	Non-IM
0.63297	QFFQPSPPVPSHP	13	AIP	AHTP	Non-AntiCP	non-DPPIV	Non-IM
0.61045	WGKPGEKSMKPNP	13	AIP	AHTP	Non-AntiCP	non-DPPIV	Non-IM
0.57888	EASGPAAPTPTRP	13	AIP	AHTP	Non-AntiCP	non-DPPIV	Non-IM
0.52753	YGNPIGGGGYGGT	13	AIP	AHTP	Non-AntiCP	non-DPPIV	Non-IM
0.83396	NAEDPFKGFRPGPG	14	AIP	AHTP	Non-AntiCP	non-DPPIV	Non-IM
0.79331	SLDPKPIPGDWNGA	14	AIP	AHTP	Non-AntiCP	non-DPPIV	Non-IM
0.72032	APPPKPAPAPSAPP	14	AIP	AHTP	Non-AntiCP	non-DPPIV	Non-IM
0.67997	SGGFEVAPAPFEGK	14	AIP	AHTP	Non-AntiCP	non-DPPIV	Non-IM
0.63356	GWKPGEKSMKPDPK	14	AIP	AHTP	Non-AntiCP	non-DPPIV	Non-IM
0.5544	QIIGPVLDVAFPPG	14	AIP	AHTP	Non-AntiCP	non-DPPIV	Non-IM
0.54857	NQFFQPSPPVPSHP	14	AIP	AHTP	Non-AntiCP	non-DPPIV	Non-IM
0.52522	NSGEGGEDPIRWKP	14	AIP	AHTP	Non-AntiCP	non-DPPIV	Non-IM
0.51153	DNPVFRPEPPTWQN	14	AIP	AHTP	Non-AntiCP	non-DPPIV	Non-IM
0.50542	AGFNSLAPKRPTKP	14	AIP	AHTP	Non-AntiCP	non-DPPIV	Non-IM
0.56935	GLAGPVRGVGGPSPG	15	AIP	AHTP	Non-AntiCP	non-DPPIV	Non-IM
0.52513	SRNPNPNPNPPPQQF	15	AIP	AHTP	Non-AntiCP	non-DPPIV	Non-IM
0.86853	AAPPPNPFGDAFKGPE	16	AIP	AHTP	Non-AntiCP	non-DPPIV	Non-IM
0.85924	IGPPPPPSGGLPGTDN	16	AIP	AHTP	Non-AntiCP	non-DPPIV	Non-IM
0.81135	QIIGPVLDVAFPPGKM	16	AIP	AHTP	Non-AntiCP	non-DPPIV	Non-IM
0.59836	SNGGHDGPILPPPSEM	16	AIP	AHTP	Non-AntiCP	non-DPPIV	Non-IM
0.54836	INEPVEGGAEGANLFG	16	AIP	AHTP	Non-AntiCP	non-DPPIV	Non-IM
0.54738	APQAAPAPAAPPPTVQ	16	AIP	AHTP	Non-AntiCP	non-DPPIV	Non-IM
0.8396	KVGPPPPPSGGLPGTDN	17	AIP	AHTP	Non-AntiCP	non-DPPIV	Non-IM
0.80599	SAPPAKGPPGAPAPPPA	17	AIP	AHTP	Non-AntiCP	non-DPPIV	Non-IM
0.70069	IGPPPPPSGGLPGTDNS	17	AIP	AHTP	Non-AntiCP	non-DPPIV	Non-IM
0.66964	SGGPGGSYEGAGGPGPY	17	AIP	AHTP	Non-AntiCP	non-DPPIV	Non-IM
0.61677	SSNPLPEEGPHKPGSVG	17	AIP	AHTP	Non-AntiCP	non-DPPIV	Non-IM
0.77614	EYGNPIGGGGYGTGGGLG	18	AIP	AHTP	Non-AntiCP	non-DPPIV	Non-IM
0.75971	GGGDAPPPKPAPAPSAPP	18	AIP	AHTP	Non-AntiCP	non-DPPIV	Non-IM
0.69675	KVGPPPPPSGGLPGTDNS	18	AIP	AHTP	Non-AntiCP	non-DPPIV	Non-IM
0.56399	GVEPIESAILSGGKPGPH	18	AIP	AHTP	Non-AntiCP	non-DPPIV	Non-IM
0.76299	GGGGDAPPPKPAPAPSAPP	19	AIP	AHTP	Non-AntiCP	non-DPPIV	Non-IM
0.53661	YGVEPIESAILSGGKPGPH	19	AIP	AHTP	Non-AntiCP	non-DPPIV	Non-IM
0.52244	GNADEDAAFRLVDGKPPPR	19	AIP	AHTP	Non-AntiCP	non-DPPIV	Non-IM
0.90172	GGGGGYRGGGGGGYGGGGGGY	21	AIP	AHTP	Non-AntiCP	non-DPPIV	Non-IM
0.78826	SSGNADEDAAFRLVDGKPPPR	21	AIP	AHTP	Non-AntiCP	non-DPPIV	Non-IM
0.67525	EELGSEAVYAGANFRKPVEPY	21	AIP	AHTP	Non-AntiCP	non-DPPIV	Non-IM
0.73943	SGGVPVAAPAGGEAVAAAPGIK	22	AIP	AHTP	Non-AntiCP	non-DPPIV	Non-IM
0.69897	NSSGNADEDAAFRLVDGKPPPR	22	AIP	AHTP	Non-AntiCP	non-DPPIV	Non-IM
0.53693	ADQLEIKVAQGAKPGEGGQLPGK	23	AIP	AHTP	Non-AntiCP	non-DPPIV	Non-IM
0.53374	AAEAPKPVEEEEAPKPKAKNPLD	23	AIP	AHTP	Non-AntiCP	non-DPPIV	Non-IM
0.50623	IEEELGSEAVYAGANFRKPVEPY	23	AIP	AHTP	Non-AntiCP	non-DPPIV	Non-IM
0.52633	RIEEELGSEAVYAGANFRKPVEPY	24	AIP	AHTP	Non-AntiCP	non-DPPIV	Non-IM
0.60742	YREPEEAKPEDEDEVAPQAEFGLPAPE	27	AIP	AHTP	Non-AntiCP	non-DPPIV	Non-IM
0.60253	KPKPVVKPEAPPAKAAADEEKSEPQPE	27	AIP	AHTP	Non-AntiCP	non-DPPIV	Non-IM
0.50892	SSVKDDDGSVKSGKQQQQIQDPPPPQLP	28	AIP	AHTP	Non-AntiCP	non-DPPIV	Non-IM
0.52855	KDRWNR	6	AIP	Non-AHTP	Non-AntiCP	non-DPPIV	Non-IM
0.65798	YGDEDGKGVLGGL	13	AIP	Non-AHTP	Non-AntiCP	non-DPPIV	Non-IM
0.60985	SVIKNGGIAPGGF	13	AIP	Non-AHTP	Non-AntiCP	non-DPPIV	Non-IM
0.57024	ISGKGKRPGKGGN	13	AIP	Non-AHTP	Non-AntiCP	non-DPPIV	Non-IM
0.52893	GGAAEPPKGGNPD	13	AIP	Non-AHTP	Non-AntiCP	non-DPPIV	Non-IM
0.71517	AYGDEDGKGVLGGL	14	AIP	Non-AHTP	Non-AntiCP	non-DPPIV	Non-IM
0.72904	SGRGKGGKGLGKGGA	15	AIP	Non-AHTP	Non-AntiCP	non-DPPIV	Non-IM
0.76555	VPVAPKKNDGGFAGLG	16	AIP	Non-AHTP	Non-AntiCP	non-DPPIV	Non-IM
0.64035	ANQDPLVTKGGSLVPL	16	AIP	Non-AHTP	Non-AntiCP	non-DPPIV	Non-IM
0.53615	GSGEAGEDDHKKSGLG	16	AIP	Non-AHTP	Non-AntiCP	non-DPPIV	Non-IM
0.82416	GSGYGGGGGGGGGSGNR	17	AIP	Non-AHTP	Non-AntiCP	non-DPPIV	Non-IM
0.5794	SQVPDKAPAGGGGSSIN	17	AIP	Non-AHTP	Non-AntiCP	non-DPPIV	Non-IM
0.7522	SSGGGYGGGGGGAGSGNR	18	AIP	Non-AHTP	Non-AntiCP	non-DPPIV	Non-IM
0.58011	STAPVPVAPKKNDGGFAG	18	AIP	Non-AHTP	Non-AntiCP	non-DPPIV	Non-IM
0.87317	SSFGGSGYGGGGGGGGGSGNR	21	AIP	Non-AHTP	Non-AntiCP	non-DPPIV	Non-IM
0.84328	DGGGYGGGDGGYGGGSGGGGW	21	AIP	Non-AHTP	Non-AntiCP	non-DPPIV	Non-IM
0.88798	GGGYGGGDGGYGGNSGGGGGGW	22	AIP	Non-AHTP	Non-AntiCP	non-DPPIV	Non-IM
0.84475	GGGGRRDGGGYGGGDGGYGGGSGGGGW	27	AIP	Non-AHTP	Non-AntiCP	non-DPPIV	Non-IM
0.90629	GDRW	4	AIP	Non-AHTP	Non-AntiCP	non-DPPIV	Non-IM
0.6742	DKRW	4	AIP	Non-AHTP	Non-AntiCP	non-DPPIV	Non-IM
0.55224	LKQGF	5	AIP	Non-AHTP	Non-AntiCP	non-DPPIV	Non-IM
0.52129	SGVLDPHFE	9	AIP	Non-AHTP	Non-AntiCP	non-DPPIV	Non-IM
0.70308	GWGKLVGGGK	10	AIP	Non-AHTP	Non-AntiCP	non-DPPIV	Non-IM
0.5657	GFDPSKGERP	10	AIP	Non-AHTP	Non-AntiCP	non-DPPIV	Non-IM
0.56956	ELGDKPYFGGD	11	AIP	Non-AHTP	Non-AntiCP	non-DPPIV	Non-IM
0.54592	GVQTDKGGRLL	11	AIP	Non-AHTP	Non-AntiCP	non-DPPIV	Non-IM
0.72858	GDEDGKGVLGGL	12	AIP	Non-AHTP	Non-AntiCP	non-DPPIV	Non-IM
0.53866	GIGAGFIPKNLD	12	AIP	Non-AHTP	Non-AntiCP	non-DPPIV	Non-IM
0.51676	ALDKPGGGEFGN	12	AIP	Non-AHTP	Non-AntiCP	non-DPPIV	Non-IM
0.70864	DPKPIEGDWNGAG	13	AIP	Non-AHTP	Non-AntiCP	non-DPPIV	Non-IM
0.60884	ADGGVAAGLPREL	13	AIP	Non-AHTP	Non-AntiCP	non-DPPIV	Non-IM
0.59072	YGDENGKGVLGGL	13	AIP	Non-AHTP	Non-AntiCP	non-DPPIV	Non-IM
0.56273	GFGQQDLVVGRPG	13	AIP	Non-AHTP	Non-AntiCP	non-DPPIV	Non-IM
0.6095	SGGKGEGPAIGIDL	14	AIP	Non-AHTP	Non-AntiCP	non-DPPIV	Non-IM
0.60078	GGKAVVVGGGYIGL	14	AIP	Non-AHTP	Non-AntiCP	non-DPPIV	Non-IM
0.55604	GGDFDKGNGTGGKS	14	AIP	Non-AHTP	Non-AntiCP	non-DPPIV	Non-IM
0.54131	AGGLLDKEGGAREL	14	AIP	Non-AHTP	Non-AntiCP	non-DPPIV	Non-IM
0.51319	GEAGEDDHKKSGLG	14	AIP	Non-AHTP	Non-AntiCP	non-DPPIV	Non-IM
0.55982	VSAGDKIPRKGGPGIT	16	AIP	Non-AHTP	Non-AntiCP	non-DPPIV	Non-IM
0.50234	GGKSNSGEGGEDPIRW	16	AIP	Non-AHTP	Non-AntiCP	non-DPPIV	Non-IM
0.84032	SGGDARSPGLGGLGGLG	17	AIP	Non-AHTP	Non-AntiCP	non-DPPIV	Non-IM
0.80026	SGGDARSPGLGGLGGIG	17	AIP	Non-AHTP	Non-AntiCP	non-DPPIV	Non-IM
0.76261	SGGGYGGGGGGAGSGNR	17	AIP	Non-AHTP	Non-AntiCP	non-DPPIV	Non-IM
0.68608	AVGGRPSVGGLNNPGGG	17	AIP	Non-AHTP	Non-AntiCP	non-DPPIV	Non-IM
0.51841	QGSGEAGEDDHKKSGLG	17	AIP	Non-AHTP	Non-AntiCP	non-DPPIV	Non-IM
0.85115	DGGGYGSGGGGGYGGGGR	18	AIP	Non-AHTP	Non-AntiCP	non-DPPIV	Non-IM
0.7036	SSSDGKPFDPVERIKQGF	18	AIP	Non-AHTP	Non-AntiCP	non-DPPIV	Non-IM
0.68116	QVIIGGGSGGGFAAGGGA	18	AIP	Non-AHTP	Non-AntiCP	non-DPPIV	Non-IM
0.51139	GLASGTEAELGGGKIVGF	18	AIP	Non-AHTP	Non-AntiCP	non-DPPIV	Non-IM
0.79358	QGGYNRGGGGGGYGGGGGY	19	AIP	Non-AHTP	Non-AntiCP	non-DPPIV	Non-IM
0.92166	SGGGGGYGGGGGGYGGGGGR	20	AIP	Non-AHTP	Non-AntiCP	non-DPPIV	Non-IM
0.79092	QQGGYNRGGGGGGYGGGGGY	20	AIP	Non-AHTP	Non-AntiCP	non-DPPIV	Non-IM
0.77518	STAPVPVAPKKNDGGFAGLG	20	AIP	Non-AHTP	Non-AntiCP	non-DPPIV	Non-IM
0.65824	EYGNPIGGGGYGTGGGLGAT	20	AIP	Non-AHTP	Non-AntiCP	non-DPPIV	Non-IM
0.58856	GGGRRDGGGYGGGDGGYGGN	20	AIP	Non-AHTP	Non-AntiCP	non-DPPIV	Non-IM
0.84199	QQGGYNRGGGGGGYGGGGGYG	21	AIP	Non-AHTP	Non-AntiCP	non-DPPIV	Non-IM
0.823	GIGLGGGGVGGGGLGGGGGGL	21	AIP	Non-AHTP	Non-AntiCP	non-DPPIV	Non-IM
0.6758	AGIGLGGGGVGGGGLGGGGGG	21	AIP	Non-AHTP	Non-AntiCP	non-DPPIV	Non-IM
0.82953	RDGGGYGGGDGGYGGGSGGGGW	22	AIP	Non-AHTP	Non-AntiCP	non-DPPIV	Non-IM
0.70732	AGIGLGGGGVGGGGLGGGGGGL	22	AIP	Non-AHTP	Non-AntiCP	non-DPPIV	Non-IM
0.60369	GVVMNPVDHPHGGGEGRAPIGR	22	AIP	Non-AHTP	Non-AntiCP	non-DPPIV	Non-IM
0.90241	GSGGGYGGGGGRRDGGGYGGGDG	23	AIP	Non-AHTP	Non-AntiCP	non-DPPIV	Non-IM
0.84737	DGGGYGGGDGGYGGNSGGGGGGW	23	AIP	Non-AHTP	Non-AntiCP	non-DPPIV	Non-IM
0.8415	RDGGGYGGGDGGYGGNSGGGGGGW	24	AIP	Non-AHTP	Non-AntiCP	non-DPPIV	Non-IM
0.66328	GGGVSAGYAAKEFANQGVKPGELA	24	AIP	Non-AHTP	Non-AntiCP	non-DPPIV	Non-IM
0.60527	GGGVSAGYAAKEFASQGVKPGELA	24	AIP	Non-AHTP	Non-AntiCP	non-DPPIV	Non-IM
0.58363	AAEAPKPVEEAEEAPKPKAKNPLD	24	AIP	Non-AHTP	Non-AntiCP	non-DPPIV	Non-IM
0.50456	GGGKSAAPVPVAAKKNDGGGFGGL	24	AIP	Non-AHTP	Non-AntiCP	non-DPPIV	Non-IM
0.64345	SSDVDDEDLSFLEDPKEESDPTKPL	25	AIP	Non-AHTP	Non-AntiCP	non-DPPIV	Non-IM
0.83074	GGGGGRRDGGGYGGGDGGYGGGSGGGGW	28	AIP	Non-AHTP	Non-AntiCP	non-DPPIV	Non-IM
0.80227	SGGGGGYGGGGRRDGGGYGGGDGGYGGN	28	AIP	Non-AHTP	Non-AntiCP	non-DPPIV	Non-IM
0.52109	SEDFPGKGHEFEQAIGSGIGEDNGAGKQGTE	31	AIP	Non-AHTP	Non-AntiCP	non-DPPIV	Non-IM
0.58404	RRL	3	AIP	AHTP		non-DPPIV	Non-IM
0.5778	RGLPR	5	Non-AIP	AHTP	AntiCP	non-DPPIV	IM
0.6332	DLRLPP	6	Non-AIP	AHTP	AntiCP	DPPIV	Non-IM
0.88903	KYPPPPP	7	Non-AIP	AHTP	AntiCP	DPPIV	Non-IM
0.65605	GPPHGLQ	7	Non-AIP	AHTP	AntiCP	DPPIV	Non-IM
0.5445	GPPHGIQ	7	Non-AIP	AHTP	AntiCP	DPPIV	Non-IM
0.89056	KYPWPPGV	8	Non-AIP	AHTP	AntiCP	DPPIV	Non-IM
0.85759	GPPGDRPR	8	Non-AIP	AHTP	AntiCP	DPPIV	Non-IM
0.53516	QGPPHGLQ	8	Non-AIP	AHTP	AntiCP	DPPIV	Non-IM
0.75234	NGPPGDRPR	9	Non-AIP	AHTP	AntiCP	DPPIV	Non-IM
0.75057	ADDDAPPPPR	10	Non-AIP	AHTP	AntiCP	DPPIV	Non-IM
0.66615	ADNNAPPPPR	10	Non-AIP	AHTP	AntiCP	DPPIV	Non-IM
0.89382	IKVGPPPPPSGGLPG	15	Non-AIP	AHTP	AntiCP	DPPIV	Non-IM
0.89131	GPPPPPSGGLPGTDN	15	Non-AIP	AHTP	AntiCP	DPPIV	Non-IM
0.88163	IGPPPPPSGGLPGTD	15	Non-AIP	AHTP	AntiCP	DPPIV	Non-IM
0.87399	VGPPPPPSGGLPGTD	15	Non-AIP	AHTP	AntiCP	DPPIV	Non-IM
0.62707	DGAPAPTPAPAPAPT	15	Non-AIP	AHTP	AntiCP	DPPIV	Non-IM
0.5958	GHLPR	5	Non-AIP	AHTP	AntiCP	DPPIV	Non-IM
0.67603	DLRPGP	6	Non-AIP	AHTP	AntiCP	DPPIV	Non-IM
0.66454	SGHLPR	6	Non-AIP	AHTP	AntiCP	DPPIV	Non-IM
0.6591	SGHLRP	6	Non-AIP	AHTP	AntiCP	DPPIV	Non-IM
0.70462	SKRPPGP	7	Non-AIP	AHTP	AntiCP	DPPIV	Non-IM
0.92496	YPPPPPPH	8	Non-AIP	AHTP	AntiCP	DPPIV	Non-IM
0.91049	KYPPPPPP	8	Non-AIP	AHTP	AntiCP	DPPIV	Non-IM
0.81652	APPPGPPQY	9	Non-AIP	AHTP	AntiCP	DPPIV	Non-IM
0.80621	DDDAPPPPR	9	Non-AIP	AHTP	AntiCP	DPPIV	Non-IM
0.71134	CVPKYPPGV	9	Non-AIP	AHTP	AntiCP	DPPIV	Non-IM
0.75678	DYPGKLPKGL	10	Non-AIP	AHTP	AntiCP	DPPIV	Non-IM
0.90887	SPPPPGDFNPPN	12	Non-AIP	AHTP	AntiCP	DPPIV	Non-IM
0.69866	KFANDDAPPPPR	12	Non-AIP	AHTP	AntiCP	DPPIV	Non-IM
0.6148	SSWAPPSGPPAQQ	13	Non-AIP	AHTP	AntiCP	DPPIV	Non-IM
0.58718	PPPPYGMRPPQQQ	13	Non-AIP	AHTP	AntiCP	DPPIV	Non-IM
0.92556	KVGPPPPPSGGLPG	14	Non-AIP	AHTP	AntiCP	DPPIV	Non-IM
0.61072	GTPPPAAGAPPPAS	14	Non-AIP	AHTP	AntiCP	DPPIV	Non-IM
0.7794	SPPPPKADGGGSVVV	15	Non-AIP	AHTP	AntiCP	DPPIV	Non-IM
0.54293	SSGGYGGYGAPPSGH	15	Non-AIP	AHTP	AntiCP	DPPIV	Non-IM
0.66059	YGQMNEPPGARM	12	Non-AIP	Non-AHTP	AntiCP	DPPIV	Non-IM
0.5239	NNDDDFDDFDPR	12	Non-AIP	Non-AHTP	AntiCP	DPPIV	Non-IM
0.67251	DNGEDFFNNFPAKP	14	Non-AIP	Non-AHTP	AntiCP	DPPIV	Non-IM
0.58087	GSSGGNPPPYGSSA	14	Non-AIP	Non-AHTP	AntiCP	DPPIV	Non-IM
0.54946	AKKNDGGGFGGLAG	14	Non-AIP	Non-AHTP	AntiCP	DPPIV	Non-IM
0.60685	AVFGDSSALAPGGVR	15	Non-AIP	Non-AHTP	AntiCP	DPPIV	Non-IM
0.57931	SISHGSGGGFGSGPA	15	Non-AIP	Non-AHTP	AntiCP	DPPIV	Non-IM
0.61621	DPQGKPILPPRGE	13	Non-AIP	AHTP	Non-AntiCP	DPPIV	Non-IM
0.50043	AGKATPAPPVGPA	13	Non-AIP	AHTP	Non-AntiCP	DPPIV	Non-IM
0.53931	DPQGKPILPPRGET	14	Non-AIP	AHTP	Non-AntiCP	DPPIV	Non-IM
0.57528	AGKATPAPPVGPALG	15	Non-AIP	AHTP	Non-AntiCP	DPPIV	Non-IM
0.54396	DFEPFNASVPRPTLP	15	Non-AIP	AHTP	Non-AntiCP	DPPIV	Non-IM
0.728	APRGPR	6	Non-AIP	AHTP	Non-AntiCP	DPPIV	Non-IM
0.57382	KGPPLDY	7	Non-AIP	AHTP	Non-AntiCP	DPPIV	Non-IM
0.75565	DNNAPPPPR	9	Non-AIP	AHTP	Non-AntiCP	DPPIV	Non-IM
0.66983	SGYPIHEPGQF	11	Non-AIP	AHTP	Non-AntiCP	DPPIV	Non-IM
0.6882	SGYPIHEPGQFG	12	Non-AIP	AHTP	Non-AntiCP	DPPIV	Non-IM
0.59873	GYGAPPQAGKPPA	13	Non-AIP	AHTP	Non-AntiCP	DPPIV	Non-IM
0.52226	GASSPWNSQPAPH	13	Non-AIP	AHTP	Non-AntiCP	DPPIV	Non-IM
0.57398	QFFQPSPPVPSHPS	14	Non-AIP	AHTP	Non-AntiCP	DPPIV	Non-IM
0.67043	GGNQPPPPQPPYSST	15	Non-AIP	AHTP	Non-AntiCP	DPPIV	Non-IM
0.56809	GDSNDYVGKGL	11	Non-AIP	Non-AHTP	Non-AntiCP	DPPIV	Non-IM
0.5814	SNGNGEFTGKLG	12	Non-AIP	Non-AHTP	Non-AntiCP	DPPIV	Non-IM
0.83438	SGGDARSPGLGGLG	14	Non-AIP	Non-AHTP	Non-AntiCP	DPPIV	Non-IM
0.76189	DGKPFDPVERIKQGF	15	Non-AIP	Non-AHTP	Non-AntiCP	DPPIV	Non-IM
0.62349	ALADGGVAAGLPREL	15	Non-AIP	Non-AHTP	Non-AntiCP	DPPIV	Non-IM
0.57607	SGKGEGPAIGIDLGT	15	Non-AIP	Non-AHTP	Non-AntiCP	DPPIV	Non-IM
0.84341	GGPPGDRPR	9	Non-AIP	AHTP	AntiCP	non-DPPIV	Non-IM
0.60525	GLPDSPGVPK	10	Non-AIP	AHTP	AntiCP	non-DPPIV	Non-IM
0.90823	GSGDPSYPGGPF	12	Non-AIP	AHTP	AntiCP	non-DPPIV	Non-IM
0.89449	GGGPPGDRPRGPR	13	Non-AIP	AHTP	AntiCP	non-DPPIV	Non-IM
0.81464	SPPPPKADGGGSVV	14	Non-AIP	AHTP	AntiCP	non-DPPIV	Non-IM
0.77768	SPGPGEPPFIKVGD	14	Non-AIP	AHTP	AntiCP	non-DPPIV	Non-IM
0.71575	APGGNGSIIPRAPF	14	Non-AIP	AHTP	AntiCP	non-DPPIV	Non-IM
0.54069	YGDNGSPPKIPGGA	14	Non-AIP	AHTP	AntiCP	non-DPPIV	Non-IM
0.5383	SKKKPAPPPKAKTVS	15	Non-AIP	AHTP	AntiCP	non-DPPIV	Non-IM
0.69664	RGPGR	5	Non-AIP	AHTP	AntiCP	non-DPPIV	Non-IM
0.89936	LPPPPR	6	Non-AIP	AHTP	AntiCP	non-DPPIV	Non-IM
0.64991	GIDLPPEKVF	10	Non-AIP	AHTP	AntiCP	non-DPPIV	Non-IM
0.62078	LAKVGPPPPP	10	Non-AIP	AHTP	AntiCP	non-DPPIV	Non-IM
0.86102	APLPPLPPDWS	11	Non-AIP	AHTP	AntiCP	non-DPPIV	Non-IM
0.84047	AAFVWPPVGKK	11	Non-AIP	AHTP	AntiCP	non-DPPIV	Non-IM
0.51862	MNPDSDYPHLP	11	Non-AIP	AHTP	AntiCP	non-DPPIV	Non-IM
0.88579	APLPPLPPDWSP	12	Non-AIP	AHTP	AntiCP	non-DPPIV	Non-IM
0.65856	EDDDLDFLLPPR	12	Non-AIP	AHTP	AntiCP	non-DPPIV	Non-IM
0.61789	EDDDLDFLLPPK	12	Non-AIP	AHTP	AntiCP	non-DPPIV	Non-IM
0.88261	GGPPGDRPRGPPR	13	Non-AIP	AHTP	AntiCP	non-DPPIV	Non-IM
0.71907	YGEGDDKPPTGML	13	Non-AIP	AHTP	AntiCP	non-DPPIV	Non-IM
0.67652	GIFADDDAPPPPR	13	Non-AIP	AHTP	AntiCP	non-DPPIV	Non-IM
0.53138	GSFNPGGNRPYDP	13	Non-AIP	AHTP	AntiCP	non-DPPIV	Non-IM
0.52504	GFDPSKGERPEFY	13	Non-AIP	AHTP	AntiCP	non-DPPIV	Non-IM
0.86022	FGGPPGDRPRGPPR	14	Non-AIP	AHTP	AntiCP	non-DPPIV	Non-IM
0.71594	SPGPGEPPFVKVGD	14	Non-AIP	AHTP	AntiCP	non-DPPIV	Non-IM
0.60957	VFGDSSALAPGGVR	14	Non-AIP	AHTP	AntiCP	non-DPPIV	Non-IM
0.59455	SSWAPPSGPPAQQA	14	Non-AIP	AHTP	AntiCP	non-DPPIV	Non-IM
0.57166	GIFTTLPKPGGGEF	14	Non-AIP	AHTP	AntiCP	non-DPPIV	Non-IM
0.5541	SSNPLPEEGPHKPG	14	Non-AIP	AHTP	AntiCP	non-DPPIV	Non-IM
0.52907	EDFSGYPIHEPGQF	14	Non-AIP	AHTP	AntiCP	non-DPPIV	Non-IM
0.73497	SQGSSDPPPPPPPPQ	15	Non-AIP	AHTP	AntiCP	non-DPPIV	Non-IM
0.65708	GTPPPAAGAPPPASK	15	Non-AIP	AHTP	AntiCP	non-DPPIV	Non-IM
0.63453	GYGDNGSPPKIPGGA	15	Non-AIP	AHTP	AntiCP	non-DPPIV	Non-IM
0.55628	EYGNPIGGGGYGTGG	15	Non-AIP	AHTP	AntiCP	non-DPPIV	Non-IM
0.52313	EDFSGYPIHEPGQFG	15	Non-AIP	AHTP	AntiCP	non-DPPIV	Non-IM
0.66419	GAAGTPPPAAGAPPPASK	18	Non-AIP	AHTP	AntiCP	non-DPPIV	Non-IM
0.62768	SDGNGEFTGKLG	12	Non-AIP	Non-AHTP	AntiCP	non-DPPIV	Non-IM
0.53214	SNSKDDPAKGAANF	14	Non-AIP	Non-AHTP	AntiCP	non-DPPIV	Non-IM
0.88161	SFDPKPVPGDWNGAG	15	Non-AIP	Non-AHTP	AntiCP	non-DPPIV	Non-IM
0.91473	GGGYGGGDGGGYGGGGGGGW	20	Non-AIP	Non-AHTP	AntiCP	non-DPPIV	Non-IM
0.91583	KNFDPF	6	Non-AIP	Non-AHTP	AntiCP	non-DPPIV	Non-IM
0.54729	NSKDDPAKGAANF	13	Non-AIP	Non-AHTP	AntiCP	non-DPPIV	Non-IM
0.52925	VYGQMNEPPGARM	13	Non-AIP	Non-AHTP	AntiCP	non-DPPIV	Non-IM
0.59771	EFEFKDENGGKLIG	14	Non-AIP	Non-AHTP	AntiCP	non-DPPIV	Non-IM
0.50729	SSSDGKPFDPVERI	14	Non-AIP	Non-AHTP	AntiCP	non-DPPIV	Non-IM
0.83274	GSTPGYYDGRYWTMW	15	Non-AIP	Non-AHTP	AntiCP	non-DPPIV	Non-IM
0.77253	KSDPEGTGGFLEWPR	15	Non-AIP	Non-AHTP	AntiCP	non-DPPIV	Non-IM
0.53582	SIITGELPAGWEKAL	15	Non-AIP	Non-AHTP	AntiCP	non-DPPIV	Non-IM
0.53025	GGPGRDSSSGGGSIL	15	Non-AIP	Non-AHTP	AntiCP	non-DPPIV	Non-IM
0.86438	GGGGGYGGGGGGYGGGGDGGGY	22	Non-AIP	Non-AHTP	AntiCP	non-DPPIV	Non-IM
0.87228	GGGGGYGGGGGYGGGGGGYGGGGDGGGY	28	Non-AIP	Non-AHTP	AntiCP	non-DPPIV	Non-IM
0.86655	GGGGGYGGGGGGYGGGGGGYGGGGDGGGY	29	Non-AIP	Non-AHTP	AntiCP	non-DPPIV	Non-IM
0.60155	QGAKPGEGGQLPG	13	Non-AIP	AHTP	Non-AntiCP	non-DPPIV	Non-IM
0.7167	GSGKPIDNGPPILP	14	Non-AIP	AHTP	Non-AntiCP	non-DPPIV	Non-IM
0.52603	SGKVKPVVDPKGPF	14	Non-AIP	AHTP	Non-AntiCP	non-DPPIV	Non-IM
0.5809	DDAPPASGGAGPKIE	15	Non-AIP	AHTP	Non-AntiCP	non-DPPIV	Non-IM
0.5074	DAPKPGQPGQAARPA	15	Non-AIP	AHTP	Non-AntiCP	non-DPPIV	Non-IM
0.50299	GKVTDPFG	8	Non-AIP	AHTP	Non-AntiCP	non-DPPIV	Non-IM
0.80261	LDWDPKGVLGPK	12	Non-AIP	AHTP	Non-AntiCP	non-DPPIV	Non-IM
0.53441	GYSGDVWDPQPAP	13	Non-AIP	AHTP	Non-AntiCP	non-DPPIV	Non-IM
0.93214	APPPNPFGDAFKGP	14	Non-AIP	AHTP	Non-AntiCP	non-DPPIV	Non-IM
0.60881	GKATPAPPVGPALG	14	Non-AIP	AHTP	Non-AntiCP	non-DPPIV	Non-IM
0.58806	SGYGAPPQAGKPPA	14	Non-AIP	AHTP	Non-AntiCP	non-DPPIV	Non-IM
0.58224	DFEPFNASVPRPTL	14	Non-AIP	AHTP	Non-AntiCP	non-DPPIV	Non-IM
0.51404	AAYEDLKPPTSPLP	14	Non-AIP	AHTP	Non-AntiCP	non-DPPIV	Non-IM
0.8757	APPPNPFGDAFKGPE	15	Non-AIP	AHTP	Non-AntiCP	non-DPPIV	Non-IM
0.73464	AQNPAPPPPPQPTIP	15	Non-AIP	AHTP	Non-AntiCP	non-DPPIV	Non-IM
0.63847	NGSGKPIDNGPPILP	15	Non-AIP	AHTP	Non-AntiCP	non-DPPIV	Non-IM
0.5726	SPPIEEVIGAGVVPR	15	Non-AIP	AHTP	Non-AntiCP	non-DPPIV	Non-IM
0.53431	PQPSDEDLGIVIGPH	15	Non-AIP	AHTP	Non-AntiCP	non-DPPIV	Non-IM
0.52616	SGKVKPVVDPKGPFP	15	Non-AIP	AHTP	Non-AntiCP	non-DPPIV	Non-IM
0.50701	PGAPVGDNDNWEVPR	15	Non-AIP	AHTP	Non-AntiCP	non-DPPIV	Non-IM
0.74031	DEFVPWPSKG	10	Non-AIP	Non-AHTP	Non-AntiCP	non-DPPIV	Non-IM
0.59565	SKISGKGKRPGKGGN	15	Non-AIP	Non-AHTP	Non-AntiCP	non-DPPIV	Non-IM
0.52108	GGAAEPPKGGNPDSN	15	Non-AIP	Non-AHTP	Non-AntiCP	non-DPPIV	Non-IM
0.86872	GGYGGGDGGYGGGSGGGGW	19	Non-AIP	Non-AHTP	Non-AntiCP	non-DPPIV	Non-IM
0.88433	GGGYGGGDGGYGGGSGGGGW	20	Non-AIP	Non-AHTP	Non-AntiCP	non-DPPIV	Non-IM
0.59447	DGGLDLPR	8	Non-AIP	Non-AHTP	Non-AntiCP	non-DPPIV	Non-IM
0.54866	SSYQLGPGKVL	11	Non-AIP	Non-AHTP	Non-AntiCP	non-DPPIV	Non-IM
0.86968	SGGDARSPGLGGL	13	Non-AIP	Non-AHTP	Non-AntiCP	non-DPPIV	Non-IM
0.53972	NAAYIGTPGKGIL	13	Non-AIP	Non-AHTP	Non-AntiCP	non-DPPIV	Non-IM
0.50111	SDGNGEFTGKLGV	13	Non-AIP	Non-AHTP	Non-AntiCP	non-DPPIV	Non-IM
0.59388	GGFNSGESGDFERP	14	Non-AIP	Non-AHTP	Non-AntiCP	non-DPPIV	Non-IM
0.57701	SGGQSSGSNNKKPF	14	Non-AIP	Non-AHTP	Non-AntiCP	non-DPPIV	Non-IM
0.54357	FGGAAEPPKGGNPD	14	Non-AIP	Non-AHTP	Non-AntiCP	non-DPPIV	Non-IM
0.53511	AKSDDLPGGGLNIE	14	Non-AIP	Non-AHTP	Non-AntiCP	non-DPPIV	Non-IM
0.66648	SGGQSSGSGGNKKPF	15	Non-AIP	Non-AHTP	Non-AntiCP	non-DPPIV	Non-IM
0.57062	GMDDDAPPASGGAGP	15	Non-AIP	Non-AHTP	Non-AntiCP	non-DPPIV	Non-IM
0.56808	SGTEAELGGGKLVGF	15	Non-AIP	Non-AHTP	Non-AntiCP	non-DPPIV	Non-IM
0.56327	DIGEKLEGTIGFGKP	15	Non-AIP	Non-AHTP	Non-AntiCP	non-DPPIV	Non-IM
0.50413	AGFDSLAPKRPTKPT	15	Non-AIP	Non-AHTP	Non-AntiCP	non-DPPIV	Non-IM

## Sheet: Functional prediction-L. planta
Functional prediction-L. plantarum A3
PeptideRankerr Score	Sequence	Lenth	AIPpred	AHTP	AntiCP	DPPIV	immunoregulation
0.922	RFPR	4	AIP	AHT	AntiCP	DPPIV	IM
0.89254	DPWH	4	AIP	AHT	AntiCP	DPPIV	IM
0.85357	WKPR	4	AIP	AHT	AntiCP	DPPIV	IM
0.82137	KHPW	4	AIP	AHT	AntiCP	DPPIV	IM
0.7797	FLHY	4	AIP	AHT	AntiCP	DPPIV	IM
0.69547	PRLR	4	AIP	AHT	AntiCP	DPPIV	IM
0.69162	KKPW	4	AIP	AHT	AntiCP	DPPIV	IM
0.63737	HPYR	4	AIP	AHT	AntiCP	DPPIV	IM
0.62598	LRRP	4	AIP	AHT	AntiCP	DPPIV	IM
0.62583	PKWK	4	AIP	AHT	AntiCP	DPPIV	IM
0.61964	RLPR	4	AIP	AHT	AntiCP	DPPIV	IM
0.58394	YKPP	4	AIP	AHT	AntiCP	DPPIV	IM
0.5439	PLLH	4	AIP	AHT	AntiCP	DPPIV	IM
0.50518	PGLK	4	AIP	AHT	AntiCP	DPPIV	IM
0.93853	PPWQP	5	AIP	AHTP	AntiCP	DPPIV	IM
0.91843	FRFQP	5	AIP	AHTP	AntiCP	DPPIV	IM
0.87455	SHLPW	5	AIP	AHTP	AntiCP	DPPIV	IM
0.87453	GPHHF	5	AIP	AHTP	AntiCP	DPPIV	IM
0.8685	KPPLM	5	AIP	AHTP	AntiCP	DPPIV	IM
0.86829	HYFGP	5	AIP	AHTP	AntiCP	DPPIV	IM
0.86579	RPPRP	5	AIP	AHTP	AntiCP	DPPIV	IM
0.85285	LFLLP	5	AIP	AHTP	AntiCP	DPPIV	IM
0.85092	PPPPK	5	AIP	AHTP	AntiCP	DPPIV	IM
0.84321	MHHYW	5	AIP	AHTP	AntiCP	DPPIV	IM
0.83786	LRFGP	5	AIP	AHTP	AntiCP	DPPIV	IM
0.83528	PHPGL	5	AIP	AHTP	AntiCP	DPPIV	IM
0.835	LPFKP	5	AIP	AHTP	AntiCP	DPPIV	IM
0.83064	KLFPP	5	AIP	AHTP	AntiCP	DPPIV	IM
0.81334	LMRPL	5	AIP	AHTP	AntiCP	DPPIV	IM
0.80977	FPNHY	5	AIP	AHTP	AntiCP	DPPIV	IM
0.80201	KWLPR	5	AIP	AHTP	AntiCP	DPPIV	IM
0.79849	LPPLR	5	AIP	AHTP	AntiCP	DPPIV	IM
0.7921	PKSPF	5	AIP	AHTP	AntiCP	DPPIV	IM
0.79209	KNWLP	5	AIP	AHTP	AntiCP	DPPIV	IM
0.77568	SFHPH	5	AIP	AHTP	AntiCP	DPPIV	IM
0.76704	KVWPP	5	AIP	AHTP	AntiCP	DPPIV	IM
0.74589	LLMLP	5	AIP	AHTP	AntiCP	DPPIV	IM
0.74465	KPKFP	5	AIP	AHTP	AntiCP	DPPIV	IM
0.73155	APKHW	5	AIP	AHTP	AntiCP	DPPIV	IM
0.72152	LPLPR	5	AIP	AHTP	AntiCP	DPPIV	IM
0.70322	FREPP	5	AIP	AHTP	AntiCP	DPPIV	IM
0.69952	KHFGP	5	AIP	AHTP	AntiCP	DPPIV	IM
0.69831	HMLPY	5	AIP	AHTP	AntiCP	DPPIV	IM
0.69698	HEPWR	5	AIP	AHTP	AntiCP	DPPIV	IM
0.68885	FPVLH	5	AIP	AHTP	AntiCP	DPPIV	IM
0.68487	PRPKP	5	AIP	AHTP	AntiCP	DPPIV	IM
0.67521	KWLPK	5	AIP	AHTP	AntiCP	DPPIV	IM
0.93038	FNFH	4	AIP	Non-AHT	AntiCP	DPPIV	IM
0.87699	SGHW	4	AIP	Non-AHT	AntiCP	DPPIV	IM
0.86492	FHHM	4	AIP	Non-AHT	AntiCP	DPPIV	IM
0.83823	RLHF	4	AIP	Non-AHT	AntiCP	DPPIV	IM
0.77976	FLHR	4	AIP	Non-AHT	AntiCP	DPPIV	IM
0.76408	WLNR	4	AIP	Non-AHT	AntiCP	DPPIV	IM
0.75506	WHLH	4	AIP	Non-AHT	AntiCP	DPPIV	IM
0.74312	FHHL	4	AIP	Non-AHT	AntiCP	DPPIV	IM
0.74293	SHHF	4	AIP	Non-AHT	AntiCP	DPPIV	IM
0.7351	RNHF	4	AIP	Non-AHT	AntiCP	DPPIV	IM
0.67064	RQHW	4	AIP	Non-AHT	AntiCP	DPPIV	IM
0.65046	MRHL	4	AIP	Non-AHT	AntiCP	DPPIV	IM
0.64537	HTRF	4	AIP	Non-AHT	AntiCP	DPPIV	IM
0.62861	AFQR	4	AIP	Non-AHT	AntiCP	DPPIV	IM
0.57321	TRHF	4	AIP	Non-AHT	AntiCP	DPPIV	IM
0.9511	FKFPG	5	AIP	Non-AHTP	AntiCP	DPPIV	IM
0.94566	KSFPW	5	AIP	Non-AHTP	AntiCP	DPPIV	IM
0.94461	WRTFP	5	AIP	Non-AHTP	AntiCP	DPPIV	IM
0.87543	FLRLL	5	AIP	Non-AHTP	AntiCP	DPPIV	IM
0.84654	AHLWL	5	AIP	Non-AHTP	AntiCP	DPPIV	IM
0.80781	DPWHN	5	AIP	Non-AHTP	AntiCP	DPPIV	IM
0.79938	KNWPR	5	AIP	Non-AHTP	AntiCP	DPPIV	IM
0.78066	RLFHL	5	AIP	Non-AHTP	AntiCP	DPPIV	IM
0.76044	PDRPL	5	AIP	Non-AHTP	AntiCP	DPPIV	IM
0.75584	WVRGL	5	AIP	Non-AHTP	AntiCP	DPPIV	IM
0.73925	FPKNL	5	AIP	Non-AHTP	AntiCP	DPPIV	IM
0.72925	WGVHL	5	AIP	Non-AHTP	AntiCP	DPPIV	IM
0.72572	LPRRL	5	AIP	Non-AHTP	AntiCP	DPPIV	IM
0.70581	LHFHL	5	AIP	Non-AHTP	AntiCP	DPPIV	IM
0.70492	PKRML	5	AIP	Non-AHTP	AntiCP	DPPIV	IM
0.70006	NPWHV	5	AIP	Non-AHTP	AntiCP	DPPIV	IM
0.69968	RLFPD	5	AIP	Non-AHTP	AntiCP	DPPIV	IM
0.90935	HFRP	4	AIP	AHT	Non-AntiCP	DPPIV	IM
0.84796	WKLP	4	AIP	AHT	Non-AntiCP	DPPIV	IM
0.62359	PRGH	4	AIP	AHT	Non-AntiCP	DPPIV	IM
0.55452	HLRP	4	AIP	AHT	Non-AntiCP	DPPIV	IM
0.91293	RFFPQ	5	AIP	AHTP	Non-AntiCP	DPPIV	IM
0.89836	LKPPF	5	AIP	AHTP	Non-AntiCP	DPPIV	IM
0.89642	LYRFP	5	AIP	AHTP	Non-AntiCP	DPPIV	IM
0.88118	HPWGH	5	AIP	AHTP	Non-AntiCP	DPPIV	IM
0.86967	KPGHF	5	AIP	AHTP	Non-AntiCP	DPPIV	IM
0.86672	RYFGP	5	AIP	AHTP	Non-AntiCP	DPPIV	IM
0.84069	APRPL	5	AIP	AHTP	Non-AntiCP	DPPIV	IM
0.81582	FPVGR	5	AIP	AHTP	Non-AntiCP	DPPIV	IM
0.78532	SFLHP	5	AIP	AHTP	Non-AntiCP	DPPIV	IM
0.7526	APGLR	5	AIP	AHTP	Non-AntiCP	DPPIV	IM
0.73996	TPFHP	5	AIP	AHTP	Non-AntiCP	DPPIV	IM
0.67932	QRKPW	5	AIP	AHTP	Non-AntiCP	DPPIV	IM
0.67909	KPRLP	5	AIP	AHTP	Non-AntiCP	DPPIV	IM
0.96024	FLFH	4	AIP	Non-AHT	Non-AntiCP	DPPIV	IM
0.76662	HNLF	4	AIP	Non-AHT	Non-AntiCP	DPPIV	IM
0.7616	WRTL	4	AIP	Non-AHT	Non-AntiCP	DPPIV	IM
0.57618	RTHF	4	AIP	Non-AHT	Non-AntiCP	DPPIV	IM
0.93539	HGGFL	5	AIP	Non-AHTP	Non-AntiCP	DPPIV	IM
0.80129	FSDLP	5	AIP	Non-AHTP	Non-AntiCP	DPPIV	IM
0.69218	HLGLM	5	AIP	Non-AHTP	Non-AntiCP	DPPIV	IM
0.6799	WGLDH	5	AIP	Non-AHTP	Non-AntiCP	DPPIV	IM
0.67869	RAPGL	5	AIP	Non-AHTP	Non-AntiCP	DPPIV	IM
0.97061	KWWL	4	AIP	Non-AHT	Prediction	DPPIV	IM
0.92473	RWR	3	AIP	AHT		DPPIV	IM
0.88358	HFR	3	AIP	AHT		DPPIV	IM
0.65868	WKH	3	AIP	AHT		DPPIV	IM
0.83879	KFPR	4	AIP	AHT	AntiCP	non-DPPIV	IM
0.5963	KFKP	4	AIP	AHT	AntiCP	non-DPPIV	IM
0.53868	KQHF	4	AIP	AHT	AntiCP	non-DPPIV	IM
0.53452	KRPL	4	AIP	AHT	AntiCP	non-DPPIV	IM
0.51664	KYRP	4	AIP	AHT	AntiCP	non-DPPIV	IM
0.51474	KPYR	4	AIP	AHT	AntiCP	non-DPPIV	IM
0.8834	RFRGP	5	AIP	AHTP	AntiCP	non-DPPIV	IM
0.87136	KRGPF	5	AIP	AHTP	AntiCP	non-DPPIV	IM
0.86826	GKRPF	5	AIP	AHTP	AntiCP	non-DPPIV	IM
0.76962	RKLPF	5	AIP	AHTP	AntiCP	non-DPPIV	IM
0.91196	WRGR	4	AIP	Non-AHT	AntiCP	non-DPPIV	IM
0.89104	RGHF	4	AIP	Non-AHT	AntiCP	non-DPPIV	IM
0.81446	KWGR	4	AIP	Non-AHT	AntiCP	non-DPPIV	IM
0.79252	FNRR	4	AIP	Non-AHT	AntiCP	non-DPPIV	IM
0.77357	SKGF	4	AIP	Non-AHT	AntiCP	non-DPPIV	IM
0.75129	RFRN	4	AIP	Non-AHT	AntiCP	non-DPPIV	IM
0.73733	RAHF	4	AIP	Non-AHT	AntiCP	non-DPPIV	IM
0.73025	RWDR	4	AIP	Non-AHT	AntiCP	non-DPPIV	IM
0.68796	FLKR	4	AIP	Non-AHT	AntiCP	non-DPPIV	IM
0.61592	KRNF	4	AIP	Non-AHT	AntiCP	non-DPPIV	IM
0.61166	RRGL	4	AIP	Non-AHT	AntiCP	non-DPPIV	IM
0.57249	RNKW	4	AIP	Non-AHT	AntiCP	non-DPPIV	IM
0.55271	FKLH	4	AIP	Non-AHT	AntiCP	non-DPPIV	IM
0.55195	RGLR	4	AIP	Non-AHT	AntiCP	non-DPPIV	IM
0.53699	FKAR	4	AIP	Non-AHT	AntiCP	non-DPPIV	IM
0.97065	FGHGF	5	AIP	Non-AHTP	AntiCP	non-DPPIV	IM
0.90304	SHGFL	5	AIP	Non-AHTP	AntiCP	non-DPPIV	IM
0.90051	SFRQW	5	AIP	Non-AHTP	AntiCP	non-DPPIV	IM
0.84319	RSGLF	5	AIP	Non-AHTP	AntiCP	non-DPPIV	IM
0.79354	AFLLR	5	AIP	Non-AHTP	AntiCP	non-DPPIV	IM
0.73669	AFGHR	5	AIP	Non-AHTP	AntiCP	non-DPPIV	IM
0.70281	LGRLL	5	AIP	Non-AHTP	AntiCP	non-DPPIV	IM
0.69971	HGSHF	5	AIP	Non-AHTP	AntiCP	non-DPPIV	IM
0.80527	PKFR	4	AIP	AHT	Non-AntiCP	non-DPPIV	IM
0.71604	RPGR	4	AIP	AHT	Non-AntiCP	non-DPPIV	IM
0.75546	KFGR	4	AIP	Non-AHT	Non-AntiCP	non-DPPIV	IM
0.51336	KTRW	4	AIP	Non-AHT	Non-AntiCP	non-DPPIV	IM
0.51058	KFNR	4	AIP	Non-AHT	Non-AntiCP	non-DPPIV	IM
0.73875	AALFR	5	AIP	Non-AHTP	Non-AntiCP	non-DPPIV	IM
0.67098	TRRLW	5	AIP	Non-AHTP	Non-AntiCP	non-DPPIV	IM
0.93901	RFR	3	AIP	AHT		non-DPPIV	IM
0.80334	KWR	3	AIP	AHT		non-DPPIV	IM
0.51308	LRR	3	AIP	AHT		non-DPPIV	IM
0.66329	RLFNP	5	AIP	AHTP	AntiCP	DPPIV	Non-IM
0.66127	RFEPP	5	AIP	AHTP	AntiCP	DPPIV	Non-IM
0.63914	LPGLH	5	AIP	AHTP	AntiCP	DPPIV	Non-IM
0.63616	KRPLP	5	AIP	AHTP	AntiCP	DPPIV	Non-IM
0.62545	HGPLH	5	AIP	AHTP	AntiCP	DPPIV	Non-IM
0.62229	RLLPP	5	AIP	AHTP	AntiCP	DPPIV	Non-IM
0.60642	HHLPL	5	AIP	AHTP	AntiCP	DPPIV	Non-IM
0.59806	NPLHL	5	AIP	AHTP	AntiCP	DPPIV	Non-IM
0.5797	KPLHM	5	AIP	AHTP	AntiCP	DPPIV	Non-IM
0.56408	RLPKP	5	AIP	AHTP	AntiCP	DPPIV	Non-IM
0.56247	LPTPR	5	AIP	AHTP	AntiCP	DPPIV	Non-IM
0.55485	YLHPR	5	AIP	AHTP	AntiCP	DPPIV	Non-IM
0.55459	SHLPR	5	AIP	AHTP	AntiCP	DPPIV	Non-IM
0.55025	MVPLR	5	AIP	AHTP	AntiCP	DPPIV	Non-IM
0.54537	LPVPR	5	AIP	AHTP	AntiCP	DPPIV	Non-IM
0.53339	RNLPL	5	AIP	AHTP	AntiCP	DPPIV	Non-IM
0.52993	VRVPF	5	AIP	AHTP	AntiCP	DPPIV	Non-IM
0.5248	FPHNV	5	AIP	AHTP	AntiCP	DPPIV	Non-IM
0.52171	PRKGP	5	AIP	AHTP	AntiCP	DPPIV	Non-IM
0.51627	LPSHL	5	AIP	AHTP	AntiCP	DPPIV	Non-IM
0.50957	QPLKP	5	AIP	AHTP	AntiCP	DPPIV	Non-IM
0.50424	LNRLP	5	AIP	AHTP	AntiCP	DPPIV	Non-IM
0.50339	KMRPH	5	AIP	AHTP	AntiCP	DPPIV	Non-IM
0.98463	FMWLPP	6	AIP	AHTP	AntiCP	DPPIV	Non-IM
0.98146	KPFWPP	6	AIP	AHTP	AntiCP	DPPIV	Non-IM
0.9667	PGFWAP	6	AIP	AHTP	AntiCP	DPPIV	Non-IM
0.95577	YWHCPP	6	AIP	AHTP	AntiCP	DPPIV	Non-IM
0.95341	WPKSPF	6	AIP	AHTP	AntiCP	DPPIV	Non-IM
0.95185	NPRPFP	6	AIP	AHTP	AntiCP	DPPIV	Non-IM
0.95061	DPRPPF	6	AIP	AHTP	AntiCP	DPPIV	Non-IM
0.94406	LPWRPP	6	AIP	AHTP	AntiCP	DPPIV	Non-IM
0.94264	SRPPFL	6	AIP	AHTP	AntiCP	DPPIV	Non-IM
0.92609	PKYWPP	6	AIP	AHTP	AntiCP	DPPIV	Non-IM
0.90635	SFKPLP	6	AIP	AHTP	AntiCP	DPPIV	Non-IM
0.89636	VGKFPF	6	AIP	AHTP	AntiCP	DPPIV	Non-IM
0.89507	KMLWPP	6	AIP	AHTP	AntiCP	DPPIV	Non-IM
0.8948	WTVWPP	6	AIP	AHTP	AntiCP	DPPIV	Non-IM
0.89312	LGPMLP	6	AIP	AHTP	AntiCP	DPPIV	Non-IM
0.89231	DPKGPF	6	AIP	AHTP	AntiCP	DPPIV	Non-IM
0.88798	VPFLHF	6	AIP	AHTP	AntiCP	DPPIV	Non-IM
0.88311	HAAWMP	6	AIP	AHTP	AntiCP	DPPIV	Non-IM
0.87888	KRWPRP	6	AIP	AHTP	AntiCP	DPPIV	Non-IM
0.87632	RPFCNP	6	AIP	AHTP	AntiCP	DPPIV	Non-IM
0.86636	PWVCAP	6	AIP	AHTP	AntiCP	DPPIV	Non-IM
0.86379	HGVPPF	6	AIP	AHTP	AntiCP	DPPIV	Non-IM
0.85861	EFWKPP	6	AIP	AHTP	AntiCP	DPPIV	Non-IM
0.85492	LMKWPP	6	AIP	AHTP	AntiCP	DPPIV	Non-IM
0.84512	PLRMLP	6	AIP	AHTP	AntiCP	DPPIV	Non-IM
0.84245	LPRPLP	6	AIP	AHTP	AntiCP	DPPIV	Non-IM
0.83913	QPPPKP	6	AIP	AHTP	AntiCP	DPPIV	Non-IM
0.82918	CKVWPP	6	AIP	AHTP	AntiCP	DPPIV	Non-IM
0.82594	HFKQPW	6	AIP	AHTP	AntiCP	DPPIV	Non-IM
0.82344	NKPPNF	6	AIP	AHTP	AntiCP	DPPIV	Non-IM
0.81919	LFPHGR	6	AIP	AHTP	AntiCP	DPPIV	Non-IM
0.81646	FFREPP	6	AIP	AHTP	AntiCP	DPPIV	Non-IM
0.81542	LPFHGP	6	AIP	AHTP	AntiCP	DPPIV	Non-IM
0.81425	KMVWPP	6	AIP	AHTP	AntiCP	DPPIV	Non-IM
0.81279	FPVRGP	6	AIP	AHTP	AntiCP	DPPIV	Non-IM
0.81129	WVKMPP	6	AIP	AHTP	AntiCP	DPPIV	Non-IM
0.80557	TGRLPF	6	AIP	AHTP	AntiCP	DPPIV	Non-IM
0.80506	PKRAPF	6	AIP	AHTP	AntiCP	DPPIV	Non-IM
0.79703	AFLNPR	6	AIP	AHTP	AntiCP	DPPIV	Non-IM
0.79466	VLFPPR	6	AIP	AHTP	AntiCP	DPPIV	Non-IM
0.79221	DPKSPF	6	AIP	AHTP	AntiCP	DPPIV	Non-IM
0.78929	MKFLPP	6	AIP	AHTP	AntiCP	DPPIV	Non-IM
0.78272	WVMKPP	6	AIP	AHTP	AntiCP	DPPIV	Non-IM
0.77793	VWHMPN	6	AIP	AHTP	AntiCP	DPPIV	Non-IM
0.75312	AWLRNP	6	AIP	AHTP	AntiCP	DPPIV	Non-IM
0.75226	MKVWPP	6	AIP	AHTP	AntiCP	DPPIV	Non-IM
0.74755	FPNRPT	6	AIP	AHTP	AntiCP	DPPIV	Non-IM
0.74705	DPVMLP	6	AIP	AHTP	AntiCP	DPPIV	Non-IM
0.73123	LPLRPP	6	AIP	AHTP	AntiCP	DPPIV	Non-IM
0.72107	ERLWPP	6	AIP	AHTP	AntiCP	DPPIV	Non-IM
0.71769	KMMNPL	6	AIP	AHTP	AntiCP	DPPIV	Non-IM
0.71608	LSRPPL	6	AIP	AHTP	AntiCP	DPPIV	Non-IM
0.70938	LKPPPY	6	AIP	AHTP	AntiCP	DPPIV	Non-IM
0.69369	QNRPLP	6	AIP	AHTP	AntiCP	DPPIV	Non-IM
0.69187	WWVKPQ	6	AIP	AHTP	AntiCP	DPPIV	Non-IM
0.68321	TGRAPF	6	AIP	AHTP	AntiCP	DPPIV	Non-IM
0.68113	RSYLPP	6	AIP	AHTP	AntiCP	DPPIV	Non-IM
0.67843	LKPPYP	6	AIP	AHTP	AntiCP	DPPIV	Non-IM
0.67335	DPAPLH	6	AIP	AHTP	AntiCP	DPPIV	Non-IM
0.67333	FERFPQ	6	AIP	AHTP	AntiCP	DPPIV	Non-IM
0.67158	HYWTAP	6	AIP	AHTP	AntiCP	DPPIV	Non-IM
0.66927	THNGPF	6	AIP	AHTP	AntiCP	DPPIV	Non-IM
0.66686	ARRPGP	6	AIP	AHTP	AntiCP	DPPIV	Non-IM
0.66419	ENKPPW	6	AIP	AHTP	AntiCP	DPPIV	Non-IM
0.63336	RNPAGP	6	AIP	AHTP	AntiCP	DPPIV	Non-IM
0.63204	EHNLPF	6	AIP	AHTP	AntiCP	DPPIV	Non-IM
0.62519	KRPAPP	6	AIP	AHTP	AntiCP	DPPIV	Non-IM
0.62438	FTSHPL	6	AIP	AHTP	AntiCP	DPPIV	Non-IM
0.62369	LDPKPL	6	AIP	AHTP	AntiCP	DPPIV	Non-IM
0.61956	RGGHPL	6	AIP	AHTP	AntiCP	DPPIV	Non-IM
0.6188	KPNRLP	6	AIP	AHTP	AntiCP	DPPIV	Non-IM
0.6159	LPFKAP	6	AIP	AHTP	AntiCP	DPPIV	Non-IM
0.61413	LPYSRP	6	AIP	AHTP	AntiCP	DPPIV	Non-IM
0.61357	KFTAPP	6	AIP	AHTP	AntiCP	DPPIV	Non-IM
0.61354	VNRNPF	6	AIP	AHTP	AntiCP	DPPIV	Non-IM
0.6073	VPGRGL	6	AIP	AHTP	AntiCP	DPPIV	Non-IM
0.60665	ACTNPP	6	AIP	AHTP	AntiCP	DPPIV	Non-IM
0.60608	DPRLPK	6	AIP	AHTP	AntiCP	DPPIV	Non-IM
0.59787	TYHPLP	6	AIP	AHTP	AntiCP	DPPIV	Non-IM
0.59588	SPEHPP	6	AIP	AHTP	AntiCP	DPPIV	Non-IM
0.59251	KGFLPV	6	AIP	AHTP	AntiCP	DPPIV	Non-IM
0.59219	RPRAGP	6	AIP	AHTP	AntiCP	DPPIV	Non-IM
0.59012	LRVHPF	6	AIP	AHTP	AntiCP	DPPIV	Non-IM
0.58941	GERVPF	6	AIP	AHTP	AntiCP	DPPIV	Non-IM
0.58308	RLLPAP	6	AIP	AHTP	AntiCP	DPPIV	Non-IM
0.58301	PPSRAP	6	AIP	AHTP	AntiCP	DPPIV	Non-IM
0.58226	ERVWPP	6	AIP	AHTP	AntiCP	DPPIV	Non-IM
0.58067	MPEGPR	6	AIP	AHTP	AntiCP	DPPIV	Non-IM
0.57926	RTVWPP	6	AIP	AHTP	AntiCP	DPPIV	Non-IM
0.57351	KNPPHY	6	AIP	AHTP	AntiCP	DPPIV	Non-IM
0.57117	TPFHPA	6	AIP	AHTP	AntiCP	DPPIV	Non-IM
0.56864	EFQRPP	6	AIP	AHTP	AntiCP	DPPIV	Non-IM
0.56153	LNPYKP	6	AIP	AHTP	AntiCP	DPPIV	Non-IM
0.55471	YRVFPN	6	AIP	AHTP	AntiCP	DPPIV	Non-IM
0.54979	PGLSRP	6	AIP	AHTP	AntiCP	DPPIV	Non-IM
0.5487	ENRMPL	6	AIP	AHTP	AntiCP	DPPIV	Non-IM
0.54583	APLVPR	6	AIP	AHTP	AntiCP	DPPIV	Non-IM
0.53572	RLNLPP	6	AIP	AHTP	AntiCP	DPPIV	Non-IM
0.53133	TPRPHP	6	AIP	AHTP	AntiCP	DPPIV	Non-IM
0.53004	APATRP	6	AIP	AHTP	AntiCP	DPPIV	Non-IM
0.52908	RNPTPR	6	AIP	AHTP	AntiCP	DPPIV	Non-IM
0.51669	EPLQPL	6	AIP	AHTP	AntiCP	DPPIV	Non-IM
0.51477	DAKVPW	6	AIP	AHTP	AntiCP	DPPIV	Non-IM
0.51213	SPTNPR	6	AIP	AHTP	AntiCP	DPPIV	Non-IM
0.51082	FVKQPL	6	AIP	AHTP	AntiCP	DPPIV	Non-IM
0.50764	NKWLPQ	6	AIP	AHTP	AntiCP	DPPIV	Non-IM
0.50632	AHRPTP	6	AIP	AHTP	AntiCP	DPPIV	Non-IM
0.50613	RGFVPN	6	AIP	AHTP	AntiCP	DPPIV	Non-IM
0.50304	LNTKPF	6	AIP	AHTP	AntiCP	DPPIV	Non-IM
0.92497	QPFRPPP	7	AIP	AHTP	AntiCP	DPPIV	Non-IM
0.90541	ALFRNPF	7	AIP	AHTP	AntiCP	DPPIV	Non-IM
0.89137	DYPFKPP	7	AIP	AHTP	AntiCP	DPPIV	Non-IM
0.8861	CKVWPPR	7	AIP	AHTP	AntiCP	DPPIV	Non-IM
0.87892	RRPPPPP	7	AIP	AHTP	AntiCP	DPPIV	Non-IM
0.87088	PPYVWAP	7	AIP	AHTP	AntiCP	DPPIV	Non-IM
0.86108	FPPPQHP	7	AIP	AHTP	AntiCP	DPPIV	Non-IM
0.84911	FPLKPGP	7	AIP	AHTP	AntiCP	DPPIV	Non-IM
0.83825	QPFMKGP	7	AIP	AHTP	AntiCP	DPPIV	Non-IM
0.80934	LAYKPFP	7	AIP	AHTP	AntiCP	DPPIV	Non-IM
0.79212	GGPREPW	7	AIP	AHTP	AntiCP	DPPIV	Non-IM
0.76229	KGFPGPT	7	AIP	AHTP	AntiCP	DPPIV	Non-IM
0.75958	KALPGPM	7	AIP	AHTP	AntiCP	DPPIV	Non-IM
0.75892	PSVVLPF	7	AIP	AHTP	AntiCP	DPPIV	Non-IM
0.74686	AKIPGPM	7	AIP	AHTP	AntiCP	DPPIV	Non-IM
0.73748	CKVWRPP	7	AIP	AHTP	AntiCP	DPPIV	Non-IM
0.72548	KPAPPKP	7	AIP	AHTP	AntiCP	DPPIV	Non-IM
0.6963	FLAYKPP	7	AIP	AHTP	AntiCP	DPPIV	Non-IM
0.68738	NGPREPW	7	AIP	AHTP	AntiCP	DPPIV	Non-IM
0.66962	EPFMKGP	7	AIP	AHTP	AntiCP	DPPIV	Non-IM
0.66077	VPKRAPF	7	AIP	AHTP	AntiCP	DPPIV	Non-IM
0.65963	FFREPPT	7	AIP	AHTP	AntiCP	DPPIV	Non-IM
0.64417	MKFAAPP	7	AIP	AHTP	AntiCP	DPPIV	Non-IM
0.63326	RPKPRPG	7	AIP	AHTP	AntiCP	DPPIV	Non-IM
0.63277	RRGHPPP	7	AIP	AHTP	AntiCP	DPPIV	Non-IM
0.62727	GPPHGIT	7	AIP	AHTP	AntiCP	DPPIV	Non-IM
0.6112	ADPERPL	7	AIP	AHTP	AntiCP	DPPIV	Non-IM
0.60787	APPHALT	7	AIP	AHTP	AntiCP	DPPIV	Non-IM
0.59635	TQRGFLP	7	AIP	AHTP	AntiCP	DPPIV	Non-IM
0.59609	DPAHVPL	7	AIP	AHTP	AntiCP	DPPIV	Non-IM
0.58011	LEPFHGP	7	AIP	AHTP	AntiCP	DPPIV	Non-IM
0.57787	YKPPSFT	7	AIP	AHTP	AntiCP	DPPIV	Non-IM
0.57109	WEYPKNP	7	AIP	AHTP	AntiCP	DPPIV	Non-IM
0.56177	GYQPHHL	7	AIP	AHTP	AntiCP	DPPIV	Non-IM
0.55771	PTYRLLP	7	AIP	AHTP	AntiCP	DPPIV	Non-IM
0.55481	EVRLPFP	7	AIP	AHTP	AntiCP	DPPIV	Non-IM
0.54611	GPVRMPT	7	AIP	AHTP	AntiCP	DPPIV	Non-IM
0.5395	LAYKPGP	7	AIP	AHTP	AntiCP	DPPIV	Non-IM
0.53835	TAQPPLP	7	AIP	AHTP	AntiCP	DPPIV	Non-IM
0.52906	VLKPPPY	7	AIP	AHTP	AntiCP	DPPIV	Non-IM
0.52458	LERYFGP	7	AIP	AHTP	AntiCP	DPPIV	Non-IM
0.52308	LPLPKHL	7	AIP	AHTP	AntiCP	DPPIV	Non-IM
0.51915	RPLPVPN	7	AIP	AHTP	AntiCP	DPPIV	Non-IM
0.51791	LLKPGLP	7	AIP	AHTP	AntiCP	DPPIV	Non-IM
0.51515	AERAPPR	7	AIP	AHTP	AntiCP	DPPIV	Non-IM
0.50611	EWDNPPQ	7	AIP	AHTP	AntiCP	DPPIV	Non-IM
0.96222	CMPWPPGV	8	AIP	AHTP	AntiCP	DPPIV	Non-IM
0.95443	LPRPGFPW	8	AIP	AHTP	AntiCP	DPPIV	Non-IM
0.92234	ARILPPPW	8	AIP	AHTP	AntiCP	DPPIV	Non-IM
0.90882	FAWSRLLP	8	AIP	AHTP	AntiCP	DPPIV	Non-IM
0.87032	CKVWPPLH	8	AIP	AHTP	AntiCP	DPPIV	Non-IM
0.84379	ADPERPLW	8	AIP	AHTP	AntiCP	DPPIV	Non-IM
0.83878	ADLAHLPF	8	AIP	AHTP	AntiCP	DPPIV	Non-IM
0.8108	DPKSPFPH	8	AIP	AHTP	AntiCP	DPPIV	Non-IM
0.78223	GGPSWRVP	8	AIP	AHTP	AntiCP	DPPIV	Non-IM
0.77064	WVQPHLPL	8	AIP	AHTP	AntiCP	DPPIV	Non-IM
0.75693	GLPWYRVH	8	AIP	AHTP	AntiCP	DPPIV	Non-IM
0.72825	SFKVPNPM	8	AIP	AHTP	AntiCP	DPPIV	Non-IM
0.69845	LDPKSPFP	8	AIP	AHTP	AntiCP	DPPIV	Non-IM
0.6752	LAYKPPSF	8	AIP	AHTP	AntiCP	DPPIV	Non-IM
0.65823	AGPPHGLQ	8	AIP	AHTP	AntiCP	DPPIV	Non-IM
0.65594	AAVRPLPP	8	AIP	AHTP	AntiCP	DPPIV	Non-IM
0.64848	VHPFSPPN	8	AIP	AHTP	AntiCP	DPPIV	Non-IM
0.64639	RFGVDPPR	8	AIP	AHTP	AntiCP	DPPIV	Non-IM
0.63846	AYKPPSFT	8	AIP	AHTP	AntiCP	DPPIV	Non-IM
0.60667	KPPALKGP	8	AIP	AHTP	AntiCP	DPPIV	Non-IM
0.60619	QAWPGHPE	8	AIP	AHTP	AntiCP	DPPIV	Non-IM
0.59297	VLHPKNPF	8	AIP	AHTP	AntiCP	DPPIV	Non-IM
0.5344	DSHFPIQN	8	AIP	AHTP	AntiCP	DPPIV	Non-IM
0.52311	SLFPGHPQ	8	AIP	AHTP	AntiCP	DPPIV	Non-IM
0.97485	PPPPPPPPP	9	AIP	AHTP	AntiCP	DPPIV	Non-IM
0.94922	CPPAKPGHF	9	AIP	AHTP	AntiCP	DPPIV	Non-IM
0.92924	KPPPPPPPH	9	AIP	AHTP	AntiCP	DPPIV	Non-IM
0.90537	GGPAWRVPL	9	AIP	AHTP	AntiCP	DPPIV	Non-IM
0.89064	GGPSWRVPL	9	AIP	AHTP	AntiCP	DPPIV	Non-IM
0.86741	KPKPPPLGP	9	AIP	AHTP	AntiCP	DPPIV	Non-IM
0.85802	AFPPGKMPN	9	AIP	AHTP	AntiCP	DPPIV	Non-IM
0.83728	GFPGPQGPY	9	AIP	AHTP	AntiCP	DPPIV	Non-IM
0.8364	KPFWPPVGE	9	AIP	AHTP	AntiCP	DPPIV	Non-IM
0.82764	KPKPPPIGP	9	AIP	AHTP	AntiCP	DPPIV	Non-IM
0.77438	AAHWMPGEP	9	AIP	AHTP	AntiCP	DPPIV	Non-IM
0.77257	NVGNLPLGW	9	AIP	AHTP	AntiCP	DPPIV	Non-IM
0.75234	PFKVCPPGV	9	AIP	AHTP	AntiCP	DPPIV	Non-IM
0.73191	IKIGPPPPP	9	AIP	AHTP	AntiCP	DPPIV	Non-IM
0.72472	EVHFLPFNP	9	AIP	AHTP	AntiCP	DPPIV	Non-IM
0.71988	SAYPGTGPL	9	AIP	AHTP	AntiCP	DPPIV	Non-IM
0.71665	VNAAPFKQW	9	AIP	AHTP	AntiCP	DPPIV	Non-IM
0.69366	GAAWPGHPE	9	AIP	AHTP	AntiCP	DPPIV	Non-IM
0.68521	LKVGPPPPP	9	AIP	AHTP	AntiCP	DPPIV	Non-IM
0.68007	AYVPYHRLP	9	AIP	AHTP	AntiCP	DPPIV	Non-IM
0.67647	NPELPFHGP	9	AIP	AHTP	AntiCP	DPPIV	Non-IM
0.67025	AYAPPMKGQ	9	AIP	AHTP	AntiCP	DPPIV	Non-IM
0.65954	AMNQAPNPW	9	AIP	AHTP	AntiCP	DPPIV	Non-IM
0.61931	KMLWPPVGN	9	AIP	AHTP	AntiCP	DPPIV	Non-IM
0.61526	LPYKPGQPL	9	AIP	AHTP	AntiCP	DPPIV	Non-IM
0.60967	GYFPNRPTT	9	AIP	AHTP	AntiCP	DPPIV	Non-IM
0.59241	PAGVPRKPG	9	AIP	AHTP	AntiCP	DPPIV	Non-IM
0.58266	GPSILPSHP	9	AIP	AHTP	AntiCP	DPPIV	Non-IM
0.5825	PAGVPRKGP	9	AIP	AHTP	AntiCP	DPPIV	Non-IM
0.57753	KLMWPPVGQ	9	AIP	AHTP	AntiCP	DPPIV	Non-IM
0.57402	EWDTPRPPH	9	AIP	AHTP	AntiCP	DPPIV	Non-IM
0.56484	ATPASKFPP	9	AIP	AHTP	AntiCP	DPPIV	Non-IM
0.54526	ISHQQNIPF	9	AIP	AHTP	AntiCP	DPPIV	Non-IM
0.52364	KMLWPPVGQ	9	AIP	AHTP	AntiCP	DPPIV	Non-IM
0.95319	FPPDYPFKPP	10	AIP	AHTP	AntiCP	DPPIV	Non-IM
0.90305	KPPVYPLGPL	10	AIP	AHTP	AntiCP	DPPIV	Non-IM
0.84925	LAFPRPLLPP	10	AIP	AHTP	AntiCP	DPPIV	Non-IM
0.84361	KPKPPPIGPK	10	AIP	AHTP	AntiCP	DPPIV	Non-IM
0.8349	DVAFPPGKMP	10	AIP	AHTP	AntiCP	DPPIV	Non-IM
0.81853	LRPLSPYGPW	10	AIP	AHTP	AntiCP	DPPIV	Non-IM
0.80927	PAGVPRKPGM	10	AIP	AHTP	AntiCP	DPPIV	Non-IM
0.79758	LPKDAGLLPM	10	AIP	AHTP	AntiCP	DPPIV	Non-IM
0.77842	QSIWYGPDRP	10	AIP	AHTP	AntiCP	DPPIV	Non-IM
0.77404	SDAPSPYNPL	10	AIP	AHTP	AntiCP	DPPIV	Non-IM
0.77277	ASASLPPPPP	10	AIP	AHTP	AntiCP	DPPIV	Non-IM
0.77247	SGGIHVWHMP	10	AIP	AHTP	AntiCP	DPPIV	Non-IM
0.76931	WKQPTNPGNW	10	AIP	AHTP	AntiCP	DPPIV	Non-IM
0.76471	RSPGPGEPPF	10	AIP	AHTP	AntiCP	DPPIV	Non-IM
0.7615	GKGPIIFNPP	10	AIP	AHTP	AntiCP	DPPIV	Non-IM
0.75246	DKNPFFPSDP	10	AIP	AHTP	AntiCP	DPPIV	Non-IM
0.75188	QSLWYGPDRP	10	AIP	AHTP	AntiCP	DPPIV	Non-IM
0.75138	TAAFPPGKMP	10	AIP	AHTP	AntiCP	DPPIV	Non-IM
0.74883	DNFFPGHFPE	10	AIP	AHTP	AntiCP	DPPIV	Non-IM
0.72609	VAFPPGKMPN	10	AIP	AHTP	AntiCP	DPPIV	Non-IM
0.69931	QSAYPGTGPL	10	AIP	AHTP	AntiCP	DPPIV	Non-IM
0.69095	IQHQWTPGSF	10	AIP	AHTP	AntiCP	DPPIV	Non-IM
0.65062	GKPILPPRGE	10	AIP	AHTP	AntiCP	DPPIV	Non-IM
0.64466	AIKVGPPPPP	10	AIP	AHTP	AntiCP	DPPIV	Non-IM
0.64268	MANQAPNPWH	10	AIP	AHTP	AntiCP	DPPIV	Non-IM
0.64076	RPVPIPGSGL	10	AIP	AHTP	AntiCP	DPPIV	Non-IM
0.63616	ATKPKPPPLG	10	AIP	AHTP	AntiCP	DPPIV	Non-IM
0.6288	LPKPGYPSNL	10	AIP	AHTP	AntiCP	DPPIV	Non-IM
0.62857	IGPGDFLVHH	10	AIP	AHTP	AntiCP	DPPIV	Non-IM
0.62401	DAPQLLQPPK	10	AIP	AHTP	AntiCP	DPPIV	Non-IM
0.60648	TKPKPPPLGP	10	AIP	AHTP	AntiCP	DPPIV	Non-IM
0.59216	FNNPANPKLH	10	AIP	AHTP	AntiCP	DPPIV	Non-IM
0.59182	KVPFPLPSPQ	10	AIP	AHTP	AntiCP	DPPIV	Non-IM
0.59078	LPAGVPRKPG	10	AIP	AHTP	AntiCP	DPPIV	Non-IM
0.58068	SDTPSPYNPL	10	AIP	AHTP	AntiCP	DPPIV	Non-IM
0.57281	LPVASNLHVW	10	AIP	AHTP	AntiCP	DPPIV	Non-IM
0.56612	EVHFLPFNPT	10	AIP	AHTP	AntiCP	DPPIV	Non-IM
0.56383	KMLWPPVGGQ	10	AIP	AHTP	AntiCP	DPPIV	Non-IM
0.55811	TKPKPPPIGP	10	AIP	AHTP	AntiCP	DPPIV	Non-IM
0.54652	KLHPGGPFDP	10	AIP	AHTP	AntiCP	DPPIV	Non-IM
0.54279	ATKPKPPPIG	10	AIP	AHTP	AntiCP	DPPIV	Non-IM
0.54137	AQKNPPLSNL	10	AIP	AHTP	AntiCP	DPPIV	Non-IM
0.52654	SRGPNPITPN	10	AIP	AHTP	AntiCP	DPPIV	Non-IM
0.52457	AGLPPEDKPR	10	AIP	AHTP	AntiCP	DPPIV	Non-IM
0.52337	DKQYLVPPPP	10	AIP	AHTP	AntiCP	DPPIV	Non-IM
0.51508	YAVYHGPAGL	10	AIP	AHTP	AntiCP	DPPIV	Non-IM
0.50329	KVAPGWGTTP	10	AIP	AHTP	AntiCP	DPPIV	Non-IM
0.50285	ASYYHIVNPL	10	AIP	AHTP	AntiCP	DPPIV	Non-IM
0.92075	KMLWPPVGGGF	11	AIP	AHTP	AntiCP	DPPIV	Non-IM
0.91919	IAWPRIFPHGR	11	AIP	AHTP	AntiCP	DPPIV	Non-IM
0.91303	GGPEIPFHPGR	11	AIP	AHTP	AntiCP	DPPIV	Non-IM
0.90606	SNDPWGWYKPP	11	AIP	AHTP	AntiCP	DPPIV	Non-IM
0.88627	PPPGAYPPAGP	11	AIP	AHTP	AntiCP	DPPIV	Non-IM
0.8469	GLEPGYPGGPL	11	AIP	AHTP	AntiCP	DPPIV	Non-IM
0.83647	GEGPKGGPGMP	11	AIP	AHTP	AntiCP	DPPIV	Non-IM
0.82207	LWPFKILPGPA	11	AIP	AHTP	AntiCP	DPPIV	Non-IM
0.81286	IPAGVPRKPGM	11	AIP	AHTP	AntiCP	DPPIV	Non-IM
0.79453	AIWDPHFGQPA	11	AIP	AHTP	AntiCP	DPPIV	Non-IM
0.77778	GIPPAPRGIPQ	11	AIP	AHTP	AntiCP	DPPIV	Non-IM
0.77674	GYGGYFPNRPT	11	AIP	AHTP	AntiCP	DPPIV	Non-IM
0.77549	DVAFPPGKMPN	11	AIP	AHTP	AntiCP	DPPIV	Non-IM
0.76067	DPQGKPILPPR	11	AIP	AHTP	AntiCP	DPPIV	Non-IM
0.75661	DKNPFFPSDPY	11	AIP	AHTP	AntiCP	DPPIV	Non-IM
0.73968	LWPFKIIPGPA	11	AIP	AHTP	AntiCP	DPPIV	Non-IM
0.71476	EGLDPLYPGGA	11	AIP	AHTP	AntiCP	DPPIV	Non-IM
0.71441	IGGFPGPQGPY	11	AIP	AHTP	AntiCP	DPPIV	Non-IM
0.70944	APELLQPPKLL	11	AIP	AHTP	AntiCP	DPPIV	Non-IM
0.70592	AAHWMPGEPRP	11	AIP	AHTP	AntiCP	DPPIV	Non-IM
0.68482	ATAFPPGKMPN	11	AIP	AHTP	AntiCP	DPPIV	Non-IM
0.66393	GSPDKPLPTNY	11	AIP	AHTP	AntiCP	DPPIV	Non-IM
0.65875	IKVGPPPPPSG	11	AIP	AHTP	AntiCP	DPPIV	Non-IM
0.65724	DRPVPLPGSGL	11	AIP	AHTP	AntiCP	DPPIV	Non-IM
0.64726	NRVPPAVPGIM	11	AIP	AHTP	AntiCP	DPPIV	Non-IM
0.64602	YGGYFPNRPTT	11	AIP	AHTP	AntiCP	DPPIV	Non-IM
0.6376	KHLAPFLPSHP	11	AIP	AHTP	AntiCP	DPPIV	Non-IM
0.63403	GKVAPGWGTTP	11	AIP	AHTP	AntiCP	DPPIV	Non-IM
0.60025	ATKPKPPPLGP	11	AIP	AHTP	AntiCP	DPPIV	Non-IM
0.59833	TKPKPPPIGPK	11	AIP	AHTP	AntiCP	DPPIV	Non-IM
0.59446	GSDTPSPYNPL	11	AIP	AHTP	AntiCP	DPPIV	Non-IM
0.59304	QNIDPDPGHSF	11	AIP	AHTP	AntiCP	DPPIV	Non-IM
0.58993	LKVGPPPPGSP	11	AIP	AHTP	AntiCP	DPPIV	Non-IM
0.57847	NGDLLPPFNNA	11	AIP	AHTP	AntiCP	DPPIV	Non-IM
0.55929	MDQFKGQPRLP	11	AIP	AHTP	AntiCP	DPPIV	Non-IM
0.55171	FSEDYPNKPPT	11	AIP	AHTP	AntiCP	DPPIV	Non-IM
0.54188	ATKPKPPPIGP	11	AIP	AHTP	AntiCP	DPPIV	Non-IM
0.53917	APPEQNKGTHF	11	AIP	AHTP	AntiCP	DPPIV	Non-IM
0.53694	KDYKEPPPAPL	11	AIP	AHTP	AntiCP	DPPIV	Non-IM
0.50842	YAQPKPNPYPS	11	AIP	AHTP	AntiCP	DPPIV	Non-IM
0.96471	GPPPPPSGGLPG	12	AIP	AHTP	AntiCP	DPPIV	Non-IM
0.94198	IGPPPPPSGGLP	12	AIP	AHTP	AntiCP	DPPIV	Non-IM
0.93545	VGPPPPPSGGLP	12	AIP	AHTP	AntiCP	DPPIV	Non-IM
0.85059	IHFPPDYPFKPP	12	AIP	AHTP	AntiCP	DPPIV	Non-IM
0.78463	IPAGVPRKPGMT	12	AIP	AHTP	AntiCP	DPPIV	Non-IM
0.77782	VSFDPKPVPGDW	12	AIP	AHTP	AntiCP	DPPIV	Non-IM
0.76052	TSNDPWGWYKPP	12	AIP	AHTP	AntiCP	DPPIV	Non-IM
0.7314	GKVAPGWGTTPL	12	AIP	AHTP	AntiCP	DPPIV	Non-IM
0.71183	AALVDPNMPFPH	12	AIP	AHTP	AntiCP	DPPIV	Non-IM
0.70343	AAFGQAGPPHGL	12	AIP	AHTP	AntiCP	DPPIV	Non-IM
0.70207	KPQPPPEGRLPD	12	AIP	AHTP	AntiCP	DPPIV	Non-IM
0.65627	YGSDAPSPYNPL	12	AIP	AHTP	AntiCP	DPPIV	Non-IM
0.64732	TPQSIWYGPDRP	12	AIP	AHTP	AntiCP	DPPIV	Non-IM
0.64395	VAFPPGKMPNIY	12	AIP	AHTP	AntiCP	DPPIV	Non-IM
0.62843	KLPEAYAFLNPI	12	AIP	AHTP	AntiCP	DPPIV	Non-IM
0.62749	RVPSALPLPAPP	12	AIP	AHTP	AntiCP	DPPIV	Non-IM
0.61133	KIPSKRPYVPPP	12	AIP	AHTP	AntiCP	DPPIV	Non-IM
0.6	GIFPRHYDPPDG	12	AIP	AHTP	AntiCP	DPPIV	Non-IM
0.59253	LNLRPLSPYGPW	12	AIP	AHTP	AntiCP	DPPIV	Non-IM
0.59026	DPNGKPLLPPSN	12	AIP	AHTP	AntiCP	DPPIV	Non-IM
0.58471	DQHVPGHGTIPL	12	AIP	AHTP	AntiCP	DPPIV	Non-IM
0.58162	VQQSAYPGTGPL	12	AIP	AHTP	AntiCP	DPPIV	Non-IM
0.57897	SVLHPKNPFAPT	12	AIP	AHTP	AntiCP	DPPIV	Non-IM
0.57716	GRLPDAGPPSPA	12	AIP	AHTP	AntiCP	DPPIV	Non-IM
0.57663	ATKPKPPPIGPK	12	AIP	AHTP	AntiCP	DPPIV	Non-IM
0.56254	LPSDAQKAPILP	12	AIP	AHTP	AntiCP	DPPIV	Non-IM
0.55306	GPEIPFHPGRED	12	AIP	AHTP	AntiCP	DPPIV	Non-IM
0.54528	DPNGKPILPPSN	12	AIP	AHTP	AntiCP	DPPIV	Non-IM
0.52567	LSHNLPPALKPG	12	AIP	AHTP	AntiCP	DPPIV	Non-IM
0.52519	QFENPANPKIHY	12	AIP	AHTP	AntiCP	DPPIV	Non-IM
0.51493	LSHNLPPALKGP	12	AIP	AHTP	AntiCP	DPPIV	Non-IM
0.51485	HPWGNAPQVANR	12	AIP	AHTP	AntiCP	DPPIV	Non-IM
0.50847	AGKATPAPPVGP	12	AIP	AHTP	AntiCP	DPPIV	Non-IM
0.95015	IGPPPPPSGGLPG	13	AIP	AHTP	AntiCP	DPPIV	Non-IM
0.94331	VGPPPPPSGGLPG	13	AIP	AHTP	AntiCP	DPPIV	Non-IM
0.94011	LPPPPPLPPTTGL	13	AIP	AHTP	AntiCP	DPPIV	Non-IM
0.82382	DPKPVPGDWNGAG	13	AIP	AHTP	AntiCP	DPPIV	Non-IM
0.80121	AALVDPNMPFPHF	13	AIP	AHTP	AntiCP	DPPIV	Non-IM
0.79678	PKPVPGDWNGAGA	13	AIP	AHTP	AntiCP	DPPIV	Non-IM
0.7555	WDPKGVLGPKTPL	13	AIP	AHTP	AntiCP	DPPIV	Non-IM
0.71676	VSFDPKPVPGDWN	13	AIP	AHTP	AntiCP	DPPIV	Non-IM
0.71043	IPHGGGGPGMGPI	13	AIP	AHTP	AntiCP	DPPIV	Non-IM
0.69961	KVAPGWGTTPLMG	13	AIP	AHTP	AntiCP	DPPIV	Non-IM
0.67728	PGVLPVASNLHVW	13	AIP	AHTP	AntiCP	DPPIV	Non-IM
0.66568	DSHVPLLAPLPIG	13	AIP	AHTP	AntiCP	DPPIV	Non-IM
0.66119	DKPQPPPEGRLPD	13	AIP	AHTP	AntiCP	DPPIV	Non-IM
0.65018	QYGYGGYFPNRPT	13	AIP	AHTP	AntiCP	DPPIV	Non-IM
0.63826	DSHVPILAPLPIG	13	AIP	AHTP	AntiCP	DPPIV	Non-IM
0.62239	GGPEIPFHPGRED	13	AIP	AHTP	AntiCP	DPPIV	Non-IM
0.59282	AADQPKPRPLSPY	13	AIP	AHTP	AntiCP	DPPIV	Non-IM
0.58572	FPQPEKTEPLGPI	13	AIP	AHTP	AntiCP	DPPIV	Non-IM
0.58197	ARVPSALPLPAPP	13	AIP	AHTP	AntiCP	DPPIV	Non-IM
0.56159	AQSAYWWVTPAPS	13	AIP	AHTP	AntiCP	DPPIV	Non-IM
0.56045	DFEPFNASVPRPT	13	AIP	AHTP	AntiCP	DPPIV	Non-IM
0.53022	AYEDLKPPTSPLP	13	AIP	AHTP	AntiCP	DPPIV	Non-IM
0.5213	PSNPIFKPIPEPS	13	AIP	AHTP	AntiCP	DPPIV	Non-IM
0.93423	VGPPPPPSGGLPGT	14	AIP	AHTP	AntiCP	DPPIV	Non-IM
0.90958	GPPPPPSGGLPGTD	14	AIP	AHTP	AntiCP	DPPIV	Non-IM
0.64568	GAPAPTPAPAPAPT	14	AIP	AHTP	AntiCP	DPPIV	Non-IM
0.58656	GDVPEAPPVPPKPV	14	AIP	AHTP	AntiCP	DPPIV	Non-IM
0.58252	DPQGKPLLPPRANT	14	AIP	AHTP	AntiCP	DPPIV	Non-IM
0.54681	VVVSFDPKPIPGDW	14	AIP	AHTP	AntiCP	DPPIV	Non-IM
0.52241	VVVIPAGVPRKPGM	14	AIP	AHTP	AntiCP	DPPIV	Non-IM
0.54881	GDVPEAPPVPPKPVA	15	AIP	AHTP	AntiCP	DPPIV	Non-IM
0.89065	IKVGPPPPPSGGLPGT	16	AIP	AHTP	AntiCP	DPPIV	Non-IM
0.8815	AIKVGPPPPPSGGLPG	16	AIP	AHTP	AntiCP	DPPIV	Non-IM
0.85562	VGPPPPPSGGLPGTDN	16	AIP	AHTP	AntiCP	DPPIV	Non-IM
0.85086	KVGPPPPPSGGLPGTD	16	AIP	AHTP	AntiCP	DPPIV	Non-IM
0.80651	SAPPPPAPAAASPAPS	16	AIP	AHTP	AntiCP	DPPIV	Non-IM
0.79137	GTGAYPPPPPPPSGGY	16	AIP	AHTP	AntiCP	DPPIV	Non-IM
0.73337	APPPPFDPTKPSTPIS	16	AIP	AHTP	AntiCP	DPPIV	Non-IM
0.71529	DAPKPGQPGQAPRPAG	16	AIP	AHTP	AntiCP	DPPIV	Non-IM
0.58715	EGRLPDAGPPSPANHL	16	AIP	AHTP	AntiCP	DPPIV	Non-IM
0.88418	AIKVGPPPPPSGGLPGT	17	AIP	AHTP	AntiCP	DPPIV	Non-IM
0.79878	IKVGPPPPPSGGLPGTE	17	AIP	AHTP	AntiCP	DPPIV	Non-IM
0.79799	IKIGPPPPPSGGLPGTD	17	AIP	AHTP	AntiCP	DPPIV	Non-IM
0.69973	VGPPPPPSGGLPGTDNS	17	AIP	AHTP	AntiCP	DPPIV	Non-IM
0.64925	GPPPPPSGGLPGTDNSD	17	AIP	AHTP	AntiCP	DPPIV	Non-IM
0.63965	DTAPPAPAPAPAPAPAR	17	AIP	AHTP	AntiCP	DPPIV	Non-IM
0.8249	PGVLPVASGGIHVWHMPA	18	AIP	AHTP	AntiCP	DPPIV	Non-IM
0.79805	IKVGPPPPPSGGLPGTDN	18	AIP	AHTP	AntiCP	DPPIV	Non-IM
0.53246	AAVAPSPPPPATSSPAPA	18	AIP	AHTP	AntiCP	DPPIV	Non-IM
0.53012	AAPAAAAATKPKPPPIGP	18	AIP	AHTP	AntiCP	DPPIV	Non-IM
0.78215	AIKVGPPPPPSGGLPGTDN	19	AIP	AHTP	AntiCP	DPPIV	Non-IM
0.65834	KFHHM	5	AIP	Non-AHTP	AntiCP	DPPIV	Non-IM
0.6353	PKLWK	5	AIP	Non-AHTP	AntiCP	DPPIV	Non-IM
0.6311	PGLLH	5	AIP	Non-AHTP	AntiCP	DPPIV	Non-IM
0.61417	NPRHL	5	AIP	Non-AHTP	AntiCP	DPPIV	Non-IM
0.61208	WRQLA	5	AIP	Non-AHTP	AntiCP	DPPIV	Non-IM
0.6063	PLNRL	5	AIP	Non-AHTP	AntiCP	DPPIV	Non-IM
0.58774	LFHLN	5	AIP	Non-AHTP	AntiCP	DPPIV	Non-IM
0.58318	HAMAL	5	AIP	Non-AHTP	AntiCP	DPPIV	Non-IM
0.58122	RSHMP	5	AIP	Non-AHTP	AntiCP	DPPIV	Non-IM
0.57342	HGAVF	5	AIP	Non-AHTP	AntiCP	DPPIV	Non-IM
0.56913	HLFLT	5	AIP	Non-AHTP	AntiCP	DPPIV	Non-IM
0.55622	EFRPH	5	AIP	Non-AHTP	AntiCP	DPPIV	Non-IM
0.54155	FLHLQ	5	AIP	Non-AHTP	AntiCP	DPPIV	Non-IM
0.5357	EHQWL	5	AIP	Non-AHTP	AntiCP	DPPIV	Non-IM
0.53554	RFLHN	5	AIP	Non-AHTP	AntiCP	DPPIV	Non-IM
0.52514	VGRLP	5	AIP	Non-AHTP	AntiCP	DPPIV	Non-IM
0.51187	TGRLP	5	AIP	Non-AHTP	AntiCP	DPPIV	Non-IM
0.50833	HRSPL	5	AIP	Non-AHTP	AntiCP	DPPIV	Non-IM
0.5069	MQRHL	5	AIP	Non-AHTP	AntiCP	DPPIV	Non-IM
0.93465	WWWVRV	6	AIP	Non-AHTP	AntiCP	DPPIV	Non-IM
0.93285	FGRNFP	6	AIP	Non-AHTP	AntiCP	DPPIV	Non-IM
0.90806	QVFLCF	6	AIP	Non-AHTP	AntiCP	DPPIV	Non-IM
0.89814	PLLMCL	6	AIP	Non-AHTP	AntiCP	DPPIV	Non-IM
0.89709	LPLMCL	6	AIP	Non-AHTP	AntiCP	DPPIV	Non-IM
0.72986	RDNPML	6	AIP	Non-AHTP	AntiCP	DPPIV	Non-IM
0.7275	GPRAGM	6	AIP	Non-AHTP	AntiCP	DPPIV	Non-IM
0.71413	TMWKLP	6	AIP	Non-AHTP	AntiCP	DPPIV	Non-IM
0.71296	PRKPGM	6	AIP	Non-AHTP	AntiCP	DPPIV	Non-IM
0.69557	GPFKLN	6	AIP	Non-AHTP	AntiCP	DPPIV	Non-IM
0.65875	ADRTFP	6	AIP	Non-AHTP	AntiCP	DPPIV	Non-IM
0.65728	NNFFDT	6	AIP	Non-AHTP	AntiCP	DPPIV	Non-IM
0.65707	AGLRLP	6	AIP	Non-AHTP	AntiCP	DPPIV	Non-IM
0.64437	FLLRDP	6	AIP	Non-AHTP	AntiCP	DPPIV	Non-IM
0.61437	TGRAFP	6	AIP	Non-AHTP	AntiCP	DPPIV	Non-IM
0.59944	NRLFDP	6	AIP	Non-AHTP	AntiCP	DPPIV	Non-IM
0.5929	YFNHNL	6	AIP	Non-AHTP	AntiCP	DPPIV	Non-IM
0.57601	APSHHL	6	AIP	Non-AHTP	AntiCP	DPPIV	Non-IM
0.57601	MGRAGP	6	AIP	Non-AHTP	AntiCP	DPPIV	Non-IM
0.57347	TGRLPL	6	AIP	Non-AHTP	AntiCP	DPPIV	Non-IM
0.57035	SAMHHL	6	AIP	Non-AHTP	AntiCP	DPPIV	Non-IM
0.56344	PAAKPL	6	AIP	Non-AHTP	AntiCP	DPPIV	Non-IM
0.54195	ETVFYF	6	AIP	Non-AHTP	AntiCP	DPPIV	Non-IM
0.51681	NLWGDT	6	AIP	Non-AHTP	AntiCP	DPPIV	Non-IM
0.5068	ADNPDP	6	AIP	Non-AHTP	AntiCP	DPPIV	Non-IM
0.88924	KFNFDPL	7	AIP	Non-AHTP	AntiCP	DPPIV	Non-IM
0.77463	DPWHNTL	7	AIP	Non-AHTP	AntiCP	DPPIV	Non-IM
0.77235	DPWHKNL	7	AIP	Non-AHTP	AntiCP	DPPIV	Non-IM
0.75052	AFRNLGP	7	AIP	Non-AHTP	AntiCP	DPPIV	Non-IM
0.70043	YFNHNLL	7	AIP	Non-AHTP	AntiCP	DPPIV	Non-IM
0.69985	WSRNTPL	7	AIP	Non-AHTP	AntiCP	DPPIV	Non-IM
0.6499	DPWHNTI	7	AIP	Non-AHTP	AntiCP	DPPIV	Non-IM
0.64537	ALDRLPL	7	AIP	Non-AHTP	AntiCP	DPPIV	Non-IM
0.62634	DPWHKNI	7	AIP	Non-AHTP	AntiCP	DPPIV	Non-IM
0.61393	RPVMGGL	7	AIP	Non-AHTP	AntiCP	DPPIV	Non-IM
0.553	WNDPKGV	7	AIP	Non-AHTP	AntiCP	DPPIV	Non-IM
0.81512	AAHWMPGE	8	AIP	Non-AHTP	AntiCP	DPPIV	Non-IM
0.77597	AYFNHNLL	8	AIP	Non-AHTP	AntiCP	DPPIV	Non-IM
0.76815	DPWHKNLG	8	AIP	Non-AHTP	AntiCP	DPPIV	Non-IM
0.69345	DPWHKNIG	8	AIP	Non-AHTP	AntiCP	DPPIV	Non-IM
0.56543	DPLLKGGP	8	AIP	Non-AHTP	AntiCP	DPPIV	Non-IM
0.73835	VDAAPFKQW	9	AIP	Non-AHTP	AntiCP	DPPIV	Non-IM
0.71745	EEWAKPGHF	9	AIP	Non-AHTP	AntiCP	DPPIV	Non-IM
0.6978	DFLKPGFPT	9	AIP	Non-AHTP	AntiCP	DPPIV	Non-IM
0.56799	MGGYQPHHL	9	AIP	Non-AHTP	AntiCP	DPPIV	Non-IM
0.55327	PVASNLHVW	9	AIP	Non-AHTP	AntiCP	DPPIV	Non-IM
0.58719	GPHNHTITGL	10	AIP	Non-AHTP	AntiCP	DPPIV	Non-IM
0.58698	FDNPANPKIH	10	AIP	Non-AHTP	AntiCP	DPPIV	Non-IM
0.54508	KMLWPPVGGD	10	AIP	Non-AHTP	AntiCP	DPPIV	Non-IM
0.52413	FENPANPKLH	10	AIP	Non-AHTP	AntiCP	DPPIV	Non-IM
0.81311	ALIHPIVMGGL	11	AIP	Non-AHTP	AntiCP	DPPIV	Non-IM
0.74613	VYWVGPLIGGG	11	AIP	Non-AHTP	AntiCP	DPPIV	Non-IM
0.7358	SGGIHVWHMPA	11	AIP	Non-AHTP	AntiCP	DPPIV	Non-IM
0.73451	ETYPNAFLRLL	11	AIP	Non-AHTP	AntiCP	DPPIV	Non-IM
0.7279	FPNHYAIATGL	11	AIP	Non-AHTP	AntiCP	DPPIV	Non-IM
0.60431	AMNQAPNPWHV	11	AIP	Non-AHTP	AntiCP	DPPIV	Non-IM
0.58374	TQDWVSLPGVL	11	AIP	Non-AHTP	AntiCP	DPPIV	Non-IM
0.57021	AAHWMPGEPRPA	12	AIP	Non-AHTP	AntiCP	DPPIV	Non-IM
0.63513	TGLYPAYHGIIMN	13	AIP	Non-AHTP	AntiCP	DPPIV	Non-IM
0.56058	VPLVMHDYLTGGF	13	AIP	Non-AHTP	AntiCP	DPPIV	Non-IM
0.55803	GWRDVPVNAPIVG	13	AIP	Non-AHTP	AntiCP	DPPIV	Non-IM
0.53756	VPIVMHDYLTGGF	13	AIP	Non-AHTP	AntiCP	DPPIV	Non-IM
0.52881	GPKTPLPDVVIIHT	14	AIP	Non-AHTP	AntiCP	DPPIV	Non-IM
0.66413	ARLPP	5	AIP	AHTP	Non-AntiCP	DPPIV	Non-IM
0.62569	LRLPP	5	AIP	AHTP	Non-AntiCP	DPPIV	Non-IM
0.61936	FRDPV	5	AIP	AHTP	Non-AntiCP	DPPIV	Non-IM
0.61362	KPLRP	5	AIP	AHTP	Non-AntiCP	DPPIV	Non-IM
0.59918	WKLPQ	5	AIP	AHTP	Non-AntiCP	DPPIV	Non-IM
0.57609	FPLTK	5	AIP	AHTP	Non-AntiCP	DPPIV	Non-IM
0.5706	LRDPL	5	AIP	AHTP	Non-AntiCP	DPPIV	Non-IM
0.51907	KPDRP	5	AIP	AHTP	Non-AntiCP	DPPIV	Non-IM
0.5189	LHSPL	5	AIP	AHTP	Non-AntiCP	DPPIV	Non-IM
0.50344	GYRPQ	5	AIP	AHTP	Non-AntiCP	DPPIV	Non-IM
0.98145	KFPWPP	6	AIP	AHTP	Non-AntiCP	DPPIV	Non-IM
0.94409	WSVWPP	6	AIP	AHTP	Non-AntiCP	DPPIV	Non-IM
0.93368	LPVFFP	6	AIP	AHTP	Non-AntiCP	DPPIV	Non-IM
0.8909	YPFKPP	6	AIP	AHTP	Non-AntiCP	DPPIV	Non-IM
0.87121	DPKGFP	6	AIP	AHTP	Non-AntiCP	DPPIV	Non-IM
0.86532	FPKRLP	6	AIP	AHTP	Non-AntiCP	DPPIV	Non-IM
0.85716	PAPMGR	6	AIP	AHTP	Non-AntiCP	DPPIV	Non-IM
0.85134	LPRMLP	6	AIP	AHTP	Non-AntiCP	DPPIV	Non-IM
0.83272	YVLWPP	6	AIP	AHTP	Non-AntiCP	DPPIV	Non-IM
0.82459	SQRLPF	6	AIP	AHTP	Non-AntiCP	DPPIV	Non-IM
0.82341	HLALPF	6	AIP	AHTP	Non-AntiCP	DPPIV	Non-IM
0.81275	GPREPW	6	AIP	AHTP	Non-AntiCP	DPPIV	Non-IM
0.81202	WSMHPK	6	AIP	AHTP	Non-AntiCP	DPPIV	Non-IM
0.80487	KWTVPF	6	AIP	AHTP	Non-AntiCP	DPPIV	Non-IM
0.76705	DPKTPF	6	AIP	AHTP	Non-AntiCP	DPPIV	Non-IM
0.75582	RRLPPL	6	AIP	AHTP	Non-AntiCP	DPPIV	Non-IM
0.68479	NPNRLP	6	AIP	AHTP	Non-AntiCP	DPPIV	Non-IM
0.67428	FLLRNP	6	AIP	AHTP	Non-AntiCP	DPPIV	Non-IM
0.67332	NPREPW	6	AIP	AHTP	Non-AntiCP	DPPIV	Non-IM
0.66341	APLLPK	6	AIP	AHTP	Non-AntiCP	DPPIV	Non-IM
0.66184	ALGAPP	6	AIP	AHTP	Non-AntiCP	DPPIV	Non-IM
0.65035	PPTHLP	6	AIP	AHTP	Non-AntiCP	DPPIV	Non-IM
0.64632	WHLHPT	6	AIP	AHTP	Non-AntiCP	DPPIV	Non-IM
0.63826	HPLRGP	6	AIP	AHTP	Non-AntiCP	DPPIV	Non-IM
0.63356	LPLRGP	6	AIP	AHTP	Non-AntiCP	DPPIV	Non-IM
0.63325	LPFHPQ	6	AIP	AHTP	Non-AntiCP	DPPIV	Non-IM
0.62303	LAWDHP	6	AIP	AHTP	Non-AntiCP	DPPIV	Non-IM
0.6173	TGKFPP	6	AIP	AHTP	Non-AntiCP	DPPIV	Non-IM
0.61113	KGFLNP	6	AIP	AHTP	Non-AntiCP	DPPIV	Non-IM
0.60801	DLLRPP	6	AIP	AHTP	Non-AntiCP	DPPIV	Non-IM
0.57744	PPHGLQ	6	AIP	AHTP	Non-AntiCP	DPPIV	Non-IM
0.56072	RLLDPP	6	AIP	AHTP	Non-AntiCP	DPPIV	Non-IM
0.55979	LDRLLP	6	AIP	AHTP	Non-AntiCP	DPPIV	Non-IM
0.55044	KNWLSP	6	AIP	AHTP	Non-AntiCP	DPPIV	Non-IM
0.55033	RPRPPS	6	AIP	AHTP	Non-AntiCP	DPPIV	Non-IM
0.53966	LPFKPQ	6	AIP	AHTP	Non-AntiCP	DPPIV	Non-IM
0.53526	SPRLPV	6	AIP	AHTP	Non-AntiCP	DPPIV	Non-IM
0.52369	MDKPPN	6	AIP	AHTP	Non-AntiCP	DPPIV	Non-IM
0.52366	EGRVPF	6	AIP	AHTP	Non-AntiCP	DPPIV	Non-IM
0.5218	LPRLNP	6	AIP	AHTP	Non-AntiCP	DPPIV	Non-IM
0.51941	TPRPPH	6	AIP	AHTP	Non-AntiCP	DPPIV	Non-IM
0.51079	TGRLLP	6	AIP	AHTP	Non-AntiCP	DPPIV	Non-IM
0.93122	LFFPKHF	7	AIP	AHTP	Non-AntiCP	DPPIV	Non-IM
0.8216	RPPGRPR	7	AIP	AHTP	Non-AntiCP	DPPIV	Non-IM
0.814	PHRFRPG	7	AIP	AHTP	Non-AntiCP	DPPIV	Non-IM
0.78755	GPSWRVP	7	AIP	AHTP	Non-AntiCP	DPPIV	Non-IM
0.78309	AYKPPSF	7	AIP	AHTP	Non-AntiCP	DPPIV	Non-IM
0.7365	PWHKNLG	7	AIP	AHTP	Non-AntiCP	DPPIV	Non-IM
0.73574	VYAHFLP	7	AIP	AHTP	Non-AntiCP	DPPIV	Non-IM
0.71547	VKYLGPF	7	AIP	AHTP	Non-AntiCP	DPPIV	Non-IM
0.68714	NPSWRVP	7	AIP	AHTP	Non-AntiCP	DPPIV	Non-IM
0.67852	RRPPYLH	7	AIP	AHTP	Non-AntiCP	DPPIV	Non-IM
0.65991	LAYKPPM	7	AIP	AHTP	Non-AntiCP	DPPIV	Non-IM
0.64295	NPFRRVP	7	AIP	AHTP	Non-AntiCP	DPPIV	Non-IM
0.63628	LPYRFSP	7	AIP	AHTP	Non-AntiCP	DPPIV	Non-IM
0.61569	YGFHAPT	7	AIP	AHTP	Non-AntiCP	DPPIV	Non-IM
0.60801	EGPERPF	7	AIP	AHTP	Non-AntiCP	DPPIV	Non-IM
0.58578	GPPHGLE	7	AIP	AHTP	Non-AntiCP	DPPIV	Non-IM
0.55147	YRLNGPL	7	AIP	AHTP	Non-AntiCP	DPPIV	Non-IM
0.53057	LNRLFNP	7	AIP	AHTP	Non-AntiCP	DPPIV	Non-IM
0.52876	RAVLPPP	7	AIP	AHTP	Non-AntiCP	DPPIV	Non-IM
0.52517	LWNKSLP	7	AIP	AHTP	Non-AntiCP	DPPIV	Non-IM
0.97455	PPPPPPPP	8	AIP	AHTP	Non-AntiCP	DPPIV	Non-IM
0.78131	ADPERPIW	8	AIP	AHTP	Non-AntiCP	DPPIV	Non-IM
0.75839	NPPGDRPR	8	AIP	AHTP	Non-AntiCP	DPPIV	Non-IM
0.75074	GYFPNRPT	8	AIP	AHTP	Non-AntiCP	DPPIV	Non-IM
0.74939	NDNLPSPF	8	AIP	AHTP	Non-AntiCP	DPPIV	Non-IM
0.70721	NPSWRVLP	8	AIP	AHTP	Non-AntiCP	DPPIV	Non-IM
0.64525	SAKPHHPL	8	AIP	AHTP	Non-AntiCP	DPPIV	Non-IM
0.63659	MKVWPPVG	8	AIP	AHTP	Non-AntiCP	DPPIV	Non-IM
0.56112	FLAYKPPS	8	AIP	AHTP	Non-AntiCP	DPPIV	Non-IM
0.55075	FLAYKPSP	8	AIP	AHTP	Non-AntiCP	DPPIV	Non-IM
0.51568	RQIYPPIN	8	AIP	AHTP	Non-AntiCP	DPPIV	Non-IM
0.51375	FLKKLPPN	8	AIP	AHTP	Non-AntiCP	DPPIV	Non-IM
0.50586	LAYKPLGP	8	AIP	AHTP	Non-AntiCP	DPPIV	Non-IM
0.50081	NPSWRVPQ	8	AIP	AHTP	Non-AntiCP	DPPIV	Non-IM
0.97631	PPPPWPPGV	9	AIP	AHTP	Non-AntiCP	DPPIV	Non-IM
0.86147	LVPFFKPGP	9	AIP	AHTP	Non-AntiCP	DPPIV	Non-IM
0.83122	SIWYGPDRP	9	AIP	AHTP	Non-AntiCP	DPPIV	Non-IM
0.79308	AAVRPLPPL	9	AIP	AHTP	Non-AntiCP	DPPIV	Non-IM
0.75394	AGGPSWRVP	9	AIP	AHTP	Non-AntiCP	DPPIV	Non-IM
0.66387	IKVGPPPPP	9	AIP	AHTP	Non-AntiCP	DPPIV	Non-IM
0.6534	KLVGPPPPP	9	AIP	AHTP	Non-AntiCP	DPPIV	Non-IM
0.60892	VNAGPPPPK	9	AIP	AHTP	Non-AntiCP	DPPIV	Non-IM
0.59455	FDPYTRIPA	9	AIP	AHTP	Non-AntiCP	DPPIV	Non-IM
0.58782	ISHQQNLPF	9	AIP	AHTP	Non-AntiCP	DPPIV	Non-IM
0.56102	ADYVLKPPP	9	AIP	AHTP	Non-AntiCP	DPPIV	Non-IM
0.54634	NPANPKIHY	9	AIP	AHTP	Non-AntiCP	DPPIV	Non-IM
0.54127	RNQLYPPLN	9	AIP	AHTP	Non-AntiCP	DPPIV	Non-IM
0.53921	ANYVLKPPP	9	AIP	AHTP	Non-AntiCP	DPPIV	Non-IM
0.53399	KMLWPPVGS	9	AIP	AHTP	Non-AntiCP	DPPIV	Non-IM
0.50763	ASVPRPTLP	9	AIP	AHTP	Non-AntiCP	DPPIV	Non-IM
0.87912	KPKPPPLGPK	10	AIP	AHTP	Non-AntiCP	DPPIV	Non-IM
0.85769	GGPEIPFHPG	10	AIP	AHTP	Non-AntiCP	DPPIV	Non-IM
0.8474	LAFPPRLLPP	10	AIP	AHTP	Non-AntiCP	DPPIV	Non-IM
0.84252	DVAFPKPGMP	10	AIP	AHTP	Non-AntiCP	DPPIV	Non-IM
0.76666	IPKDAGLLPM	10	AIP	AHTP	Non-AntiCP	DPPIV	Non-IM
0.70425	NGDLLPPFNN	10	AIP	AHTP	Non-AntiCP	DPPIV	Non-IM
0.62361	DPQGKPILPP	10	AIP	AHTP	Non-AntiCP	DPPIV	Non-IM
0.62328	AMNQAPNPWH	10	AIP	AHTP	Non-AntiCP	DPPIV	Non-IM
0.55295	IKVGPPPPPS	10	AIP	AHTP	Non-AntiCP	DPPIV	Non-IM
0.52901	NAMNQAPNPW	10	AIP	AHTP	Non-AntiCP	DPPIV	Non-IM
0.51966	DMKPPTSPLP	10	AIP	AHTP	Non-AntiCP	DPPIV	Non-IM
0.5116	MDPNSDHPHL	10	AIP	AHTP	Non-AntiCP	DPPIV	Non-IM
0.90515	KLMWPPVGGGL	11	AIP	AHTP	Non-AntiCP	DPPIV	Non-IM
0.84761	AHFAPLPPPPP	11	AIP	AHTP	Non-AntiCP	DPPIV	Non-IM
0.77	NRLPPAVPGLM	11	AIP	AHTP	Non-AntiCP	DPPIV	Non-IM
0.76033	GSDAPSPYNPL	11	AIP	AHTP	Non-AntiCP	DPPIV	Non-IM
0.71574	NRIPPAVPGIM	11	AIP	AHTP	Non-AntiCP	DPPIV	Non-IM
0.71319	NLRPLSPYGPW	11	AIP	AHTP	Non-AntiCP	DPPIV	Non-IM
0.66789	TKPKPPPLGPK	11	AIP	AHTP	Non-AntiCP	DPPIV	Non-IM
0.64487	GKGPIIFNPPQ	11	AIP	AHTP	Non-AntiCP	DPPIV	Non-IM
0.63211	KVAPGWGTTPL	11	AIP	AHTP	Non-AntiCP	DPPIV	Non-IM
0.61523	FDNPANPKIHY	11	AIP	AHTP	Non-AntiCP	DPPIV	Non-IM
0.57879	AQKPNLPGHEL	11	AIP	AHTP	Non-AntiCP	DPPIV	Non-IM
0.57669	HPHGMPHQHLG	11	AIP	AHTP	Non-AntiCP	DPPIV	Non-IM
0.57444	QNPQHWSPIHT	11	AIP	AHTP	Non-AntiCP	DPPIV	Non-IM
0.55776	FNNPANPKLHY	11	AIP	AHTP	Non-AntiCP	DPPIV	Non-IM
0.54915	GKATPAPPVGP	11	AIP	AHTP	Non-AntiCP	DPPIV	Non-IM
0.52334	APELIQPPKIL	11	AIP	AHTP	Non-AntiCP	DPPIV	Non-IM
0.52044	VLHPKNPFAPT	11	AIP	AHTP	Non-AntiCP	DPPIV	Non-IM
0.50214	MNQFKGQPRLP	11	AIP	AHTP	Non-AntiCP	DPPIV	Non-IM
0.50183	APKPGQPGQAP	11	AIP	AHTP	Non-AntiCP	DPPIV	Non-IM
0.50126	GIFPRHYDPPD	11	AIP	AHTP	Non-AntiCP	DPPIV	Non-IM
0.91818	GPNDPRMFPGVG	12	AIP	AHTP	Non-AntiCP	DPPIV	Non-IM
0.83411	DKPQPPPEGRLP	12	AIP	AHTP	Non-AntiCP	DPPIV	Non-IM
0.82988	GGPEIPFHPGRE	12	AIP	AHTP	Non-AntiCP	DPPIV	Non-IM
0.7809	SVLPHPQGLGPL	12	AIP	AHTP	Non-AntiCP	DPPIV	Non-IM
0.75484	KGPPGAPAPPPA	12	AIP	AHTP	Non-AntiCP	DPPIV	Non-IM
0.74827	SFINPPSPPSPG	12	AIP	AHTP	Non-AntiCP	DPPIV	Non-IM
0.70028	SVAPPPPPSAPA	12	AIP	AHTP	Non-AntiCP	DPPIV	Non-IM
0.66439	RNRIPPAVPGIM	12	AIP	AHTP	Non-AntiCP	DPPIV	Non-IM
0.66378	ATKPKPPPLGPK	12	AIP	AHTP	Non-AntiCP	DPPIV	Non-IM
0.64471	GSFADDAPPPPQ	12	AIP	AHTP	Non-AntiCP	DPPIV	Non-IM
0.60938	QFDNPANPKIHY	12	AIP	AHTP	Non-AntiCP	DPPIV	Non-IM
0.5589	ISLQPWQAFKPD	12	AIP	AHTP	Non-AntiCP	DPPIV	Non-IM
0.54375	NNGDLLPPFNNA	12	AIP	AHTP	Non-AntiCP	DPPIV	Non-IM
0.53698	AATKPKPPPIGP	12	AIP	AHTP	Non-AntiCP	DPPIV	Non-IM
0.53043	GKATPAPPVGPA	12	AIP	AHTP	Non-AntiCP	DPPIV	Non-IM
0.52519	GDVPEAPPVPPK	12	AIP	AHTP	Non-AntiCP	DPPIV	Non-IM
0.51114	HFGAPPGVPHSH	12	AIP	AHTP	Non-AntiCP	DPPIV	Non-IM
0.50976	SHPVIPTGGFPQ	12	AIP	AHTP	Non-AntiCP	DPPIV	Non-IM
0.95402	GPPPPPSGGLPGT	13	AIP	AHTP	Non-AntiCP	DPPIV	Non-IM
0.8222	FLPSHPVIPTGGF	13	AIP	AHTP	Non-AntiCP	DPPIV	Non-IM
0.79678	DALPPPPPVIPPN	13	AIP	AHTP	Non-AntiCP	DPPIV	Non-IM
0.78145	APFLPSHPVIPTG	13	AIP	AHTP	Non-AntiCP	DPPIV	Non-IM
0.75851	DNFFPGHFPERPI	13	AIP	AHTP	Non-AntiCP	DPPIV	Non-IM
0.70636	DVAFPPGKMPNIY	13	AIP	AHTP	Non-AntiCP	DPPIV	Non-IM
0.67698	TIHFPPDYPFKPP	13	AIP	AHTP	Non-AntiCP	DPPIV	Non-IM
0.65699	LSHFLPIMNPGGA	13	AIP	AHTP	Non-AntiCP	DPPIV	Non-IM
0.62635	ALNLRPLSPYGPW	13	AIP	AHTP	Non-AntiCP	DPPIV	Non-IM
0.60316	STPQSIWYGPDRP	13	AIP	AHTP	Non-AntiCP	DPPIV	Non-IM
0.60012	AATKPKPPPLGKP	13	AIP	AHTP	Non-AntiCP	DPPIV	Non-IM
0.57576	GIPPAPRGTPQIE	13	AIP	AHTP	Non-AntiCP	DPPIV	Non-IM
0.5554	DPQGKPLLPPRAD	13	AIP	AHTP	Non-AntiCP	DPPIV	Non-IM
0.55528	SAIAPHAPVPSTL	13	AIP	AHTP	Non-AntiCP	DPPIV	Non-IM
0.54875	PPTSPLPSPVINH	13	AIP	AHTP	Non-AntiCP	DPPIV	Non-IM
0.53268	ASASLPPPPPSST	13	AIP	AHTP	Non-AntiCP	DPPIV	Non-IM
0.5294	AANQPKPRPLSPY	13	AIP	AHTP	Non-AntiCP	DPPIV	Non-IM
0.51658	GPKTPLPDVVIIH	13	AIP	AHTP	Non-AntiCP	DPPIV	Non-IM
0.50254	PPTSPIPSPVINH	13	AIP	AHTP	Non-AntiCP	DPPIV	Non-IM
0.94183	IGPPPPPSGGLPGT	14	AIP	AHTP	Non-AntiCP	DPPIV	Non-IM
0.71009	GGFPQPEKTEPLGP	14	AIP	AHTP	Non-AntiCP	DPPIV	Non-IM
0.70967	APAKGPPGAPAPPP	14	AIP	AHTP	Non-AntiCP	DPPIV	Non-IM
0.68078	KPQPPPEGRLPDAT	14	AIP	AHTP	Non-AntiCP	DPPIV	Non-IM
0.68073	SFINPPSPPSPGVT	14	AIP	AHTP	Non-AntiCP	DPPIV	Non-IM
0.62035	KVAPGWGTTPLMGV	14	AIP	AHTP	Non-AntiCP	DPPIV	Non-IM
0.59862	AGDVPEAPPVPPKP	14	AIP	AHTP	Non-AntiCP	DPPIV	Non-IM
0.56488	MSIPNGIPPALKPG	14	AIP	AHTP	Non-AntiCP	DPPIV	Non-IM
0.55372	QARVPSALPLPAPP	14	AIP	AHTP	Non-AntiCP	DPPIV	Non-IM
0.53917	EDKPQPPPEGRLPD	14	AIP	AHTP	Non-AntiCP	DPPIV	Non-IM
0.53784	DPSNPIFKPIPEPS	14	AIP	AHTP	Non-AntiCP	DPPIV	Non-IM
0.51477	GKVQPVNPAWGVEG	14	AIP	AHTP	Non-AntiCP	DPPIV	Non-IM
0.5741	EEAEAPPAIPKMRPL	15	AIP	AHTP	Non-AntiCP	DPPIV	Non-IM
0.86019	DNFFPGHFPERPIMPG	16	AIP	AHTP	Non-AntiCP	DPPIV	Non-IM
0.85087	KIGPPPPPSGGLPGTD	16	AIP	AHTP	Non-AntiCP	DPPIV	Non-IM
0.68252	GGFPQPEKTEPLGPIA	16	AIP	AHTP	Non-AntiCP	DPPIV	Non-IM
0.67915	AEAPPAIPKMRPLSPY	16	AIP	AHTP	Non-AntiCP	DPPIV	Non-IM
0.63427	AAGIAPSVAPPPPPPP	16	AIP	AHTP	Non-AntiCP	DPPIV	Non-IM
0.58814	PVNNNAWAFATNFVPG	16	AIP	AHTP	Non-AntiCP	DPPIV	Non-IM
0.54737	VPQQVIAINGKFPGPT	16	AIP	AHTP	Non-AntiCP	DPPIV	Non-IM
0.53509	GPKTPLPDVVIIHTPK	16	AIP	AHTP	Non-AntiCP	DPPIV	Non-IM
0.50997	LPEGFELAPPDRISPE	16	AIP	AHTP	Non-AntiCP	DPPIV	Non-IM
0.50601	TGGFPQPEKTEPLGPI	16	AIP	AHTP	Non-AntiCP	DPPIV	Non-IM
0.50594	PGPPPSPNLPGTDNSD	16	AIP	AHTP	Non-AntiCP	DPPIV	Non-IM
0.83019	PGVLPVASGGIHVWHMP	17	AIP	AHTP	Non-AntiCP	DPPIV	Non-IM
0.8064	IKVGPPPPPSGGLPGTD	17	AIP	AHTP	Non-AntiCP	DPPIV	Non-IM
0.71348	APAKGPPGAPAPPPAPS	17	AIP	AHTP	Non-AntiCP	DPPIV	Non-IM
0.62351	DGAPAPTPAPAPAPTVV	17	AIP	AHTP	Non-AntiCP	DPPIV	Non-IM
0.58137	AAAGIAPSVAPPPPPPP	17	AIP	AHTP	Non-AntiCP	DPPIV	Non-IM
0.81647	INDNFFPGHFPERPIMPG	18	AIP	AHTP	Non-AntiCP	DPPIV	Non-IM
0.79202	AIKVGPPPPPSGGLPGTD	18	AIP	AHTP	Non-AntiCP	DPPIV	Non-IM
0.62366	IGPPPPPSGGLPGTDNSD	18	AIP	AHTP	Non-AntiCP	DPPIV	Non-IM
0.60763	VGPPPPPSGGLPGTDNSD	18	AIP	AHTP	Non-AntiCP	DPPIV	Non-IM
0.59481	DGAPAPTPAPAPAPTVVH	18	AIP	AHTP	Non-AntiCP	DPPIV	Non-IM
0.57959	AAAGIAPSVAPPPPPPPA	18	AIP	AHTP	Non-AntiCP	DPPIV	Non-IM
0.8421	LPGVLPVASGGIHVWHMPA	19	AIP	AHTP	Non-AntiCP	DPPIV	Non-IM
0.74897	APKPGQPGQAPRPAGGAPA	19	AIP	AHTP	Non-AntiCP	DPPIV	Non-IM
0.81948	VSLPGVLPVASGGIHVWHMP	20	AIP	AHTP	Non-AntiCP	DPPIV	Non-IM
0.78039	IPFHPGREDKPQPPPEGRLPD	21	AIP	AHTP	Non-AntiCP	DPPIV	Non-IM
0.53938	WVSLPGVLPVASGGIHVWHMPA	22	AIP	AHTP	Non-AntiCP	DPPIV	Non-IM
0.83167	GGPEIPFHPGREDKPQPPPEGRLP	24	AIP	AHTP	Non-AntiCP	DPPIV	Non-IM
0.61425	VTGGPEIPFHPGREDKPQPPPEGR	24	AIP	AHTP	Non-AntiCP	DPPIV	Non-IM
0.82114	GGPEIPFHPGREDKPQPPPEGRLPD	25	AIP	AHTP	Non-AntiCP	DPPIV	Non-IM
0.64096	VTGGPEIPFHPGREDKPQPPPEGRLP	26	AIP	AHTP	Non-AntiCP	DPPIV	Non-IM
0.6533	VTGGPEIPFHPGREDKPQPPPEGRLPD	27	AIP	AHTP	Non-AntiCP	DPPIV	Non-IM
0.53361	VTGGPEIPFHPGREDKPQPPPEGRLPDAT	29	AIP	AHTP	Non-AntiCP	DPPIV	Non-IM
0.64569	SHRPL	5	AIP	Non-AHTP	Non-AntiCP	DPPIV	Non-IM
0.62792	WVRDP	5	AIP	Non-AHTP	Non-AntiCP	DPPIV	Non-IM
0.60389	HSPLR	5	AIP	Non-AHTP	Non-AntiCP	DPPIV	Non-IM
0.59636	DYRHM	5	AIP	Non-AHTP	Non-AntiCP	DPPIV	Non-IM
0.54858	MGHLH	5	AIP	Non-AHTP	Non-AntiCP	DPPIV	Non-IM
0.52109	RQWGV	5	AIP	Non-AHTP	Non-AntiCP	DPPIV	Non-IM
0.5089	RRAPP	5	AIP	Non-AHTP	Non-AntiCP	DPPIV	Non-IM
0.84199	DPWVRL	6	AIP	Non-AHTP	Non-AntiCP	DPPIV	Non-IM
0.80376	SPGNPL	6	AIP	Non-AHTP	Non-AntiCP	DPPIV	Non-IM
0.60792	NNRTFP	6	AIP	Non-AHTP	Non-AntiCP	DPPIV	Non-IM
0.52157	ELQLGF	6	AIP	Non-AHTP	Non-AntiCP	DPPIV	Non-IM
0.51403	EGRSPW	6	AIP	Non-AHTP	Non-AntiCP	DPPIV	Non-IM
0.77943	SFRAMPN	7	AIP	Non-AHTP	Non-AntiCP	DPPIV	Non-IM
0.7639	ADPDRPL	7	AIP	Non-AHTP	Non-AntiCP	DPPIV	Non-IM
0.63691	KQPTNPGNW	9	AIP	Non-AHTP	Non-AntiCP	DPPIV	Non-IM
0.55344	PALNQLNKM	9	AIP	Non-AHTP	Non-AntiCP	DPPIV	Non-IM
0.76158	ANFLKPGFPT	10	AIP	Non-AHTP	Non-AntiCP	DPPIV	Non-IM
0.52438	NQAPNPWHVS	10	AIP	Non-AHTP	Non-AntiCP	DPPIV	Non-IM
0.68078	GPLAAPVLQHL	11	AIP	Non-AHTP	Non-AntiCP	DPPIV	Non-IM
0.59533	QFDNPANPKIH	11	AIP	Non-AHTP	Non-AntiCP	DPPIV	Non-IM
0.56954	WIWDANRNNPV	11	AIP	Non-AHTP	Non-AntiCP	DPPIV	Non-IM
0.56703	QFNNPANPKLH	11	AIP	Non-AHTP	Non-AntiCP	DPPIV	Non-IM
0.53317	LQQQGPRTLGF	11	AIP	Non-AHTP	Non-AntiCP	DPPIV	Non-IM
0.6437	VTINDNFFPGHF	12	AIP	Non-AHTP	Non-AntiCP	DPPIV	Non-IM
0.56054	ALNTGWLHPSLN	12	AIP	Non-AHTP	Non-AntiCP	DPPIV	Non-IM
0.55636	QQFNNPANPKLH	12	AIP	Non-AHTP	Non-AntiCP	DPPIV	Non-IM
0.503	GADPNVIQPMNIR	13	AIP	Non-AHTP	Non-AntiCP	DPPIV	Non-IM
0.70587	GDLLPPFNNAAQAWNHE	17	AIP	Non-AHTP	Non-AntiCP	DPPIV	Non-IM
0.66018	LKSPF	5	AIP	AHTP	AntiCP	non-DPPIV	Non-IM
0.65678	KFAPR	5	AIP	AHTP	AntiCP	non-DPPIV	Non-IM
0.63048	FQRKP	5	AIP	AHTP	AntiCP	non-DPPIV	Non-IM
0.62179	RMGPK	5	AIP	AHTP	AntiCP	non-DPPIV	Non-IM
0.61949	KPERF	5	AIP	AHTP	AntiCP	non-DPPIV	Non-IM
0.61381	KQKPF	5	AIP	AHTP	AntiCP	non-DPPIV	Non-IM
0.60653	RYRGP	5	AIP	AHTP	AntiCP	non-DPPIV	Non-IM
0.5875	RLGPR	5	AIP	AHTP	AntiCP	non-DPPIV	Non-IM
0.57955	KYGRP	5	AIP	AHTP	AntiCP	non-DPPIV	Non-IM
0.57719	GPKGR	5	AIP	AHTP	AntiCP	non-DPPIV	Non-IM
0.54886	FRKPQ	5	AIP	AHTP	AntiCP	non-DPPIV	Non-IM
0.52416	DRLPR	5	AIP	AHTP	AntiCP	non-DPPIV	Non-IM
0.51178	LFKPK	5	AIP	AHTP	AntiCP	non-DPPIV	Non-IM
0.94529	FGKGPF	6	AIP	AHTP	AntiCP	non-DPPIV	Non-IM
0.84203	KYGRFP	6	AIP	AHTP	AntiCP	non-DPPIV	Non-IM
0.8281	SALRFP	6	AIP	AHTP	AntiCP	non-DPPIV	Non-IM
0.81155	AGRSPF	6	AIP	AHTP	AntiCP	non-DPPIV	Non-IM
0.76744	AHKGPF	6	AIP	AHTP	AntiCP	non-DPPIV	Non-IM
0.74343	RRPPGR	6	AIP	AHTP	AntiCP	non-DPPIV	Non-IM
0.74314	SLNFPK	6	AIP	AHTP	AntiCP	non-DPPIV	Non-IM
0.69793	SPKYPR	6	AIP	AHTP	AntiCP	non-DPPIV	Non-IM
0.66618	LGRGPL	6	AIP	AHTP	AntiCP	non-DPPIV	Non-IM
0.66227	GCLKPR	6	AIP	AHTP	AntiCP	non-DPPIV	Non-IM
0.64864	KDLKPF	6	AIP	AHTP	AntiCP	non-DPPIV	Non-IM
0.64226	KKAPGF	6	AIP	AHTP	AntiCP	non-DPPIV	Non-IM
0.62997	RGFVGP	6	AIP	AHTP	AntiCP	non-DPPIV	Non-IM
0.62474	SNKSPF	6	AIP	AHTP	AntiCP	non-DPPIV	Non-IM
0.60796	LGPRGR	6	AIP	AHTP	AntiCP	non-DPPIV	Non-IM
0.5188	SPRLPS	6	AIP	AHTP	AntiCP	non-DPPIV	Non-IM
0.5147	LGPKGR	6	AIP	AHTP	AntiCP	non-DPPIV	Non-IM
0.89527	SRLPGGF	7	AIP	AHTP	AntiCP	non-DPPIV	Non-IM
0.777	ASQRLFP	7	AIP	AHTP	AntiCP	non-DPPIV	Non-IM
0.7628	FFPKGSP	7	AIP	AHTP	AntiCP	non-DPPIV	Non-IM
0.75285	RLFPHGR	7	AIP	AHTP	AntiCP	non-DPPIV	Non-IM
0.72756	KPPSFTG	7	AIP	AHTP	AntiCP	non-DPPIV	Non-IM
0.67173	CMLKPKL	7	AIP	AHTP	AntiCP	non-DPPIV	Non-IM
0.65613	GPFGLKQ	7	AIP	AHTP	AntiCP	non-DPPIV	Non-IM
0.61567	GPFGIKQ	7	AIP	AHTP	AntiCP	non-DPPIV	Non-IM
0.59234	CCTLKPR	7	AIP	AHTP	AntiCP	non-DPPIV	Non-IM
0.54278	KGGVVPF	7	AIP	AHTP	AntiCP	non-DPPIV	Non-IM
0.5204	RLYPGGK	7	AIP	AHTP	AntiCP	non-DPPIV	Non-IM
0.87712	GSGGRPGF	8	AIP	AHTP	AntiCP	non-DPPIV	Non-IM
0.75039	KSLPLGPL	8	AIP	AHTP	AntiCP	non-DPPIV	Non-IM
0.74914	SKIPLGPL	8	AIP	AHTP	AntiCP	non-DPPIV	Non-IM
0.72885	DSRSLPPL	8	AIP	AHTP	AntiCP	non-DPPIV	Non-IM
0.6801	SQKHVPGF	8	AIP	AHTP	AntiCP	non-DPPIV	Non-IM
0.65264	GRHTPGTF	8	AIP	AHTP	AntiCP	non-DPPIV	Non-IM
0.64455	YKPPSFGT	8	AIP	AHTP	AntiCP	non-DPPIV	Non-IM
0.63088	YKPPSFTG	8	AIP	AHTP	AntiCP	non-DPPIV	Non-IM
0.58135	GPGAGKHL	8	AIP	AHTP	AntiCP	non-DPPIV	Non-IM
0.5658	DSSRIPPI	8	AIP	AHTP	AntiCP	non-DPPIV	Non-IM
0.55815	YKPPFSGT	8	AIP	AHTP	AntiCP	non-DPPIV	Non-IM
0.5417	FIAYKPPS	8	AIP	AHTP	AntiCP	non-DPPIV	Non-IM
0.50807	AGVPRKPG	8	AIP	AHTP	AntiCP	non-DPPIV	Non-IM
0.50325	YRIGGGPL	8	AIP	AHTP	AntiCP	non-DPPIV	Non-IM
0.94655	HCWAKPGHF	9	AIP	AHTP	AntiCP	non-DPPIV	Non-IM
0.75252	GHKIYPGRG	9	AIP	AHTP	AntiCP	non-DPPIV	Non-IM
0.7239	SIFMGHGPR	9	AIP	AHTP	AntiCP	non-DPPIV	Non-IM
0.68963	AYKPPSFTG	9	AIP	AHTP	AntiCP	non-DPPIV	Non-IM
0.6783	ARYDPIGPG	9	AIP	AHTP	AntiCP	non-DPPIV	Non-IM
0.6775	GSAFHRVLP	9	AIP	AHTP	AntiCP	non-DPPIV	Non-IM
0.67739	SLFMGHGPR	9	AIP	AHTP	AntiCP	non-DPPIV	Non-IM
0.65646	AVANPKKPF	9	AIP	AHTP	AntiCP	non-DPPIV	Non-IM
0.65149	DKLHPGGPF	9	AIP	AHTP	AntiCP	non-DPPIV	Non-IM
0.65081	SIFIGHGPR	9	AIP	AHTP	AntiCP	non-DPPIV	Non-IM
0.61541	SIKHAGGPW	9	AIP	AHTP	AntiCP	non-DPPIV	Non-IM
0.58433	AQPKKSWIP	9	AIP	AHTP	AntiCP	non-DPPIV	Non-IM
0.5805	GPPGTGKTL	9	AIP	AHTP	AntiCP	non-DPPIV	Non-IM
0.57707	LAYKPPSFT	9	AIP	AHTP	AntiCP	non-DPPIV	Non-IM
0.57567	KPHRYRPGT	9	AIP	AHTP	AntiCP	non-DPPIV	Non-IM
0.57537	IAYKPPSFT	9	AIP	AHTP	AntiCP	non-DPPIV	Non-IM
0.5632	GGKPGPHKI	9	AIP	AHTP	AntiCP	non-DPPIV	Non-IM
0.52417	KKKPAPPPK	9	AIP	AHTP	AntiCP	non-DPPIV	Non-IM
0.51875	GSVDPFHVN	9	AIP	AHTP	AntiCP	non-DPPIV	Non-IM
0.5101	GPKPPKKGQ	9	AIP	AHTP	AntiCP	non-DPPIV	Non-IM
0.50471	GRGRPPKVG	9	AIP	AHTP	AntiCP	non-DPPIV	Non-IM
0.73468	RIIPGYGGGM	10	AIP	AHTP	AntiCP	non-DPPIV	Non-IM
0.72582	APKATTPCCP	10	AIP	AHTP	AntiCP	non-DPPIV	Non-IM
0.70236	ADFLKGPFPT	10	AIP	AHTP	AntiCP	non-DPPIV	Non-IM
0.6895	LAYKPPSFGT	10	AIP	AHTP	AntiCP	non-DPPIV	Non-IM
0.65862	KPKGPSGSPW	10	AIP	AHTP	AntiCP	non-DPPIV	Non-IM
0.58776	IAINGKFPGP	10	AIP	AHTP	AntiCP	non-DPPIV	Non-IM
0.57829	IPAGVPRKPG	10	AIP	AHTP	AntiCP	non-DPPIV	Non-IM
0.56297	SLEHDLPGHL	10	AIP	AHTP	AntiCP	non-DPPIV	Non-IM
0.55277	GPVSDPSKLP	10	AIP	AHTP	AntiCP	non-DPPIV	Non-IM
0.51218	GPKPPKKGQA	10	AIP	AHTP	AntiCP	non-DPPIV	Non-IM
0.50893	YGPPGTGKTL	10	AIP	AHTP	AntiCP	non-DPPIV	Non-IM
0.50497	LAYKPPSLGV	10	AIP	AHTP	AntiCP	non-DPPIV	Non-IM
0.50209	DRPVPIPGSG	10	AIP	AHTP	AntiCP	non-DPPIV	Non-IM
0.8696	CKVWPPLGKKK	11	AIP	AHTP	AntiCP	non-DPPIV	Non-IM
0.84194	SGPPIKDPGAL	11	AIP	AHTP	AntiCP	non-DPPIV	Non-IM
0.82058	RPKPRPGFRPG	11	AIP	AHTP	AntiCP	non-DPPIV	Non-IM
0.80931	FLAYKPPSFGT	11	AIP	AHTP	AntiCP	non-DPPIV	Non-IM
0.78425	LAGGPSWRVPL	11	AIP	AHTP	AntiCP	non-DPPIV	Non-IM
0.76328	FIAYKPPSFTG	11	AIP	AHTP	AntiCP	non-DPPIV	Non-IM
0.723	SDKNPFFPSDP	11	AIP	AHTP	AntiCP	non-DPPIV	Non-IM
0.69984	YADFLKPGFPT	11	AIP	AHTP	AntiCP	non-DPPIV	Non-IM
0.67899	DRPVPIPGSGL	11	AIP	AHTP	AntiCP	non-DPPIV	Non-IM
0.66808	GDSNPSNPKPR	11	AIP	AHTP	AntiCP	non-DPPIV	Non-IM
0.63227	SGKPIDNGPPI	11	AIP	AHTP	AntiCP	non-DPPIV	Non-IM
0.60923	YSDSSRLPPLL	11	AIP	AHTP	AntiCP	non-DPPIV	Non-IM
0.60584	KKKPAPPPKAK	11	AIP	AHTP	AntiCP	non-DPPIV	Non-IM
0.57709	GYDPSKDGPLP	11	AIP	AHTP	AntiCP	non-DPPIV	Non-IM
0.5736	AGPGISPSLKN	11	AIP	AHTP	AntiCP	non-DPPIV	Non-IM
0.54508	LRIPPAYTKTF	11	AIP	AHTP	AntiCP	non-DPPIV	Non-IM
0.534	APLIPAKKLPS	11	AIP	AHTP	AntiCP	non-DPPIV	Non-IM
0.52791	IGSKPAGGKLP	11	AIP	AHTP	AntiCP	non-DPPIV	Non-IM
0.52283	KSKKPAPPPKA	11	AIP	AHTP	AntiCP	non-DPPIV	Non-IM
0.52272	FVPWPSKGKTD	11	AIP	AHTP	AntiCP	non-DPPIV	Non-IM
0.52	KPISEPGVTGM	11	AIP	AHTP	AntiCP	non-DPPIV	Non-IM
0.51803	IIPAGVPRKPG	11	AIP	AHTP	AntiCP	non-DPPIV	Non-IM
0.5134	SKKKPAPPPKA	11	AIP	AHTP	AntiCP	non-DPPIV	Non-IM
0.9192	KPKPPPLGPKRG	12	AIP	AHTP	AntiCP	non-DPPIV	Non-IM
0.90534	KPKPPPIGPKRG	12	AIP	AHTP	AntiCP	non-DPPIV	Non-IM
0.87186	VFAPFFATHGGL	12	AIP	AHTP	AntiCP	non-DPPIV	Non-IM
0.78456	GPQEKPKLGPRG	12	AIP	AHTP	AntiCP	non-DPPIV	Non-IM
0.77075	IIPAGVPRKPGM	12	AIP	AHTP	AntiCP	non-DPPIV	Non-IM
0.76108	HGGGGPGMGPIG	12	AIP	AHTP	AntiCP	non-DPPIV	Non-IM
0.74715	SFIAYKPPSFTG	12	AIP	AHTP	AntiCP	non-DPPIV	Non-IM
0.73912	GEGLDPLYPGGA	12	AIP	AHTP	AntiCP	non-DPPIV	Non-IM
0.72979	QPGAGGAGPGAG	12	AIP	AHTP	AntiCP	non-DPPIV	Non-IM
0.70259	DPEKKKYPGGAF	12	AIP	AHTP	AntiCP	non-DPPIV	Non-IM
0.70009	DAPPASGGAGPK	12	AIP	AHTP	AntiCP	non-DPPIV	Non-IM
0.66745	PGVLPVASGGLH	12	AIP	AHTP	AntiCP	non-DPPIV	Non-IM
0.66615	NGLGPYANLGRP	12	AIP	AHTP	AntiCP	non-DPPIV	Non-IM
0.66027	GEGPKGGPGMPE	12	AIP	AHTP	AntiCP	non-DPPIV	Non-IM
0.63377	KPISEPGVTGMG	12	AIP	AHTP	AntiCP	non-DPPIV	Non-IM
0.6173	GSGKPIDNGPPI	12	AIP	AHTP	AntiCP	non-DPPIV	Non-IM
0.60036	KKKPAPPPKAKT	12	AIP	AHTP	AntiCP	non-DPPIV	Non-IM
0.5981	SKKKPAPPPKAK	12	AIP	AHTP	AntiCP	non-DPPIV	Non-IM
0.58032	RGPQEKPKLGPR	12	AIP	AHTP	AntiCP	non-DPPIV	Non-IM
0.57833	DLRIPPAYTKTF	12	AIP	AHTP	AntiCP	non-DPPIV	Non-IM
0.55911	VIKNGGIAPGGF	12	AIP	AHTP	AntiCP	non-DPPIV	Non-IM
0.53323	VAKPKGPSGSPW	12	AIP	AHTP	AntiCP	non-DPPIV	Non-IM
0.51737	IGNLSFQNYRPN	12	AIP	AHTP	AntiCP	non-DPPIV	Non-IM
0.51492	YGDNGSPPKIPG	12	AIP	AHTP	AntiCP	non-DPPIV	Non-IM
0.50463	GTNFGRTSGGPF	12	AIP	AHTP	AntiCP	non-DPPIV	Non-IM
0.87548	KPKPPPIGPKRGA	13	AIP	AHTP	AntiCP	non-DPPIV	Non-IM
0.76634	GGGGGGAGRGPPR	13	AIP	AHTP	AntiCP	non-DPPIV	Non-IM
0.73641	GFDPFVPGGIASH	13	AIP	AHTP	AntiCP	non-DPPIV	Non-IM
0.73506	VGGRPFIPDIPGR	13	AIP	AHTP	AntiCP	non-DPPIV	Non-IM
0.7169	SLPSPSPPKSSLP	13	AIP	AHTP	AntiCP	non-DPPIV	Non-IM
0.70823	APLIPAKKLPSVG	13	AIP	AHTP	AntiCP	non-DPPIV	Non-IM
0.69225	AYSPQIPGVRFPG	13	AIP	AHTP	AntiCP	non-DPPIV	Non-IM
0.66908	KKGEWLPGLASPG	13	AIP	AHTP	AntiCP	non-DPPIV	Non-IM
0.66197	AYAPPMKQGKTGF	13	AIP	AHTP	AntiCP	non-DPPIV	Non-IM
0.63491	KAGLIPADTALPW	13	AIP	AHTP	AntiCP	non-DPPIV	Non-IM
0.62007	DEAPPAAGGAGPK	13	AIP	AHTP	AntiCP	non-DPPIV	Non-IM
0.61757	GWQPGEKSMKPDP	13	AIP	AHTP	AntiCP	non-DPPIV	Non-IM
0.60293	SKKKPAPPPKAKT	13	AIP	AHTP	AntiCP	non-DPPIV	Non-IM
0.59891	DPNGKPLLPPSNK	13	AIP	AHTP	AntiCP	non-DPPIV	Non-IM
0.59181	KKKPAPPPKAKTV	13	AIP	AHTP	AntiCP	non-DPPIV	Non-IM
0.59123	GSASDQKPGPVPF	13	AIP	AHTP	AntiCP	non-DPPIV	Non-IM
0.58773	WSSGPSILPSHPV	13	AIP	AHTP	AntiCP	non-DPPIV	Non-IM
0.53516	RPPGREAYPGDVF	13	AIP	AHTP	AntiCP	non-DPPIV	Non-IM
0.53451	DPNGKPILPPSNK	13	AIP	AHTP	AntiCP	non-DPPIV	Non-IM
0.52302	ISHDLPPALKPGA	13	AIP	AHTP	AntiCP	non-DPPIV	Non-IM
0.90656	FGGGPPGDRPRGPR	14	AIP	AHTP	AntiCP	non-DPPIV	Non-IM
0.88889	QSPSPLFAGSTGGL	14	AIP	AHTP	AntiCP	non-DPPIV	Non-IM
0.79065	ATKPKPPPLGPKRG	14	AIP	AHTP	AntiCP	non-DPPIV	Non-IM
0.75462	VSFDPKPVPGDWNG	14	AIP	AHTP	AntiCP	non-DPPIV	Non-IM
0.75162	APVPVAPKKNDGGF	14	AIP	AHTP	AntiCP	non-DPPIV	Non-IM
0.7445	FGGTNFGRTSGGPF	14	AIP	AHTP	AntiCP	non-DPPIV	Non-IM
0.74165	ATKPKPPPIGPKRG	14	AIP	AHTP	AntiCP	non-DPPIV	Non-IM
0.73262	AYFAPLIPAKKLPS	14	AIP	AHTP	AntiCP	non-DPPIV	Non-IM
0.6701	VIIPAGVPRKPGMT	14	AIP	AHTP	AntiCP	non-DPPIV	Non-IM
0.66812	LSVPGVLPVASGGL	14	AIP	AHTP	AntiCP	non-DPPIV	Non-IM
0.66546	NTPSPIFAGSTGGL	14	AIP	AHTP	AntiCP	non-DPPIV	Non-IM
0.6418	RGPQEKPKLGPRGK	14	AIP	AHTP	AntiCP	non-DPPIV	Non-IM
0.62839	EYGKVAPGWGTTPL	14	AIP	AHTP	AntiCP	non-DPPIV	Non-IM
0.62566	KEGPGAPGGQSWTP	14	AIP	AHTP	AntiCP	non-DPPIV	Non-IM
0.62436	SGPGTVLPARPSIP	14	AIP	AHTP	AntiCP	non-DPPIV	Non-IM
0.58135	AAATKPKPPPLGPK	14	AIP	AHTP	AntiCP	non-DPPIV	Non-IM
0.56466	VVPSNQHAGSGLGF	14	AIP	AHTP	AntiCP	non-DPPIV	Non-IM
0.55182	AIIPGGSSVPLIPK	14	AIP	AHTP	AntiCP	non-DPPIV	Non-IM
0.53481	AIGGSPDKPLPTNY	14	AIP	AHTP	AntiCP	non-DPPIV	Non-IM
0.53231	KKKPAPPPKAKTVS	14	AIP	AHTP	AntiCP	non-DPPIV	Non-IM
0.53192	STPQSIWYGPDRPK	14	AIP	AHTP	AntiCP	non-DPPIV	Non-IM
0.52394	FIPGIDGPSEGVPR	14	AIP	AHTP	AntiCP	non-DPPIV	Non-IM
0.52349	MVPPFDKVKYGGVG	14	AIP	AHTP	AntiCP	non-DPPIV	Non-IM
0.52081	AAATKPKPPPIGPK	14	AIP	AHTP	AntiCP	non-DPPIV	Non-IM
0.85413	SLDPKPIPGDWNGAG	15	AIP	AHTP	AntiCP	non-DPPIV	Non-IM
0.82227	SSPPPSQLPIRKMPG	15	AIP	AHTP	AntiCP	non-DPPIV	Non-IM
0.75288	WVSLPGVLPVASGGL	15	AIP	AHTP	AntiCP	non-DPPIV	Non-IM
0.70457	GPDDGKKQIELKPGF	15	AIP	AHTP	AntiCP	non-DPPIV	Non-IM
0.69711	GPNNGKKQLELKPGF	15	AIP	AHTP	AntiCP	non-DPPIV	Non-IM
0.68963	ATKPKPPPIGPKRGA	15	AIP	AHTP	AntiCP	non-DPPIV	Non-IM
0.62622	WVSLPGVLPVASGGI	15	AIP	AHTP	AntiCP	non-DPPIV	Non-IM
0.51676	AAAATKPKPPPIGPK	15	AIP	AHTP	AntiCP	non-DPPIV	Non-IM
0.87031	RGSPGGMGGPGGGGPL	16	AIP	AHTP	AntiCP	non-DPPIV	Non-IM
0.84804	KPKPPPIGPKRGAKVK	16	AIP	AHTP	AntiCP	non-DPPIV	Non-IM
0.82479	YGNPIGGGGYGTGGGL	16	AIP	AHTP	AntiCP	non-DPPIV	Non-IM
0.74888	DPNTPSPIFAGSTGGL	16	AIP	AHTP	AntiCP	non-DPPIV	Non-IM
0.74803	GMFDGNLGPYANLGPR	16	AIP	AHTP	AntiCP	non-DPPIV	Non-IM
0.67898	APVPVAPKKNDGGFAG	16	AIP	AHTP	AntiCP	non-DPPIV	Non-IM
0.59353	RPKGVTPKFSLKPLVP	16	AIP	AHTP	AntiCP	non-DPPIV	Non-IM
0.58785	AKFDPPEGIIIDNGPA	16	AIP	AHTP	AntiCP	non-DPPIV	Non-IM
0.56827	ADDIIAGKIKPPSSPR	16	AIP	AHTP	AntiCP	non-DPPIV	Non-IM
0.56822	DDEAPPSAGGAGPKIE	16	AIP	AHTP	AntiCP	non-DPPIV	Non-IM
0.56328	GPKTPLPDVVIIHSPK	16	AIP	AHTP	AntiCP	non-DPPIV	Non-IM
0.55069	QPAGNTGNNGGGLVPL	16	AIP	AHTP	AntiCP	non-DPPIV	Non-IM
0.78142	SAPATGGVKKPHRFRPG	17	AIP	AHTP	AntiCP	non-DPPIV	Non-IM
0.73803	LQFGGGTLGHPWGNAPG	17	AIP	AHTP	AntiCP	non-DPPIV	Non-IM
0.6388	FADDIIAGKIKPPSSPR	17	AIP	AHTP	AntiCP	non-DPPIV	Non-IM
0.62603	RPDQPFPTGQGGDGVGL	17	AIP	AHTP	AntiCP	non-DPPIV	Non-IM
0.57242	AGMDDDAPPASGGAGPK	17	AIP	AHTP	AntiCP	non-DPPIV	Non-IM
0.50414	QLDPNTPSPIFAGSTGG	17	AIP	AHTP	AntiCP	non-DPPIV	Non-IM
0.8173	AGPFSGGSMNPARSFGPA	18	AIP	AHTP	AntiCP	non-DPPIV	Non-IM
0.59794	DVLPIKRGPQEKPKLGPR	18	AIP	AHTP	AntiCP	non-DPPIV	Non-IM
0.55774	NLAPVNQGGGEPPKGALG	18	AIP	AHTP	AntiCP	non-DPPIV	Non-IM
0.55331	QSMYNQPGAGAGAGPSPG	18	AIP	AHTP	AntiCP	non-DPPIV	Non-IM
0.52798	AAGMDDDAPPASGGAGPK	18	AIP	AHTP	AntiCP	non-DPPIV	Non-IM
0.50123	SMYNQPGAGAAGAGPSPG	18	AIP	AHTP	AntiCP	non-DPPIV	Non-IM
0.87018	FAPIPTPGGGGSKPGGSGN	19	AIP	AHTP	AntiCP	non-DPPIV	Non-IM
0.78697	APYLPQGGAGGGGSPYSEG	19	AIP	AHTP	AntiCP	non-DPPIV	Non-IM
0.56307	AAPAAAAATKPKPPPIGPK	19	AIP	AHTP	AntiCP	non-DPPIV	Non-IM
0.54829	QSMYNQPGAGAAGAGPSPGGE	21	AIP	AHTP	AntiCP	non-DPPIV	Non-IM
0.50129	QSMYNQPGAGAGAGPSPGGEA	21	AIP	AHTP	AntiCP	non-DPPIV	Non-IM
0.57622	SVTDTSLTPEESAADQPKPRPL	22	AIP	AHTP	AntiCP	non-DPPIV	Non-IM
0.56101	AVDTLAKPNANILLPKPGYPSNL	23	AIP	AHTP	AntiCP	non-DPPIV	Non-IM
0.66676	RWRDR	5	AIP	Non-AHTP	AntiCP	non-DPPIV	Non-IM
0.65492	PGSGL	5	AIP	Non-AHTP	AntiCP	non-DPPIV	Non-IM
0.65129	GKRML	5	AIP	Non-AHTP	AntiCP	non-DPPIV	Non-IM
0.64525	KRALF	5	AIP	Non-AHTP	AntiCP	non-DPPIV	Non-IM
0.6325	LRTGF	5	AIP	Non-AHTP	AntiCP	non-DPPIV	Non-IM
0.62489	GDRGL	5	AIP	Non-AHTP	AntiCP	non-DPPIV	Non-IM
0.62178	KPGRY	5	AIP	Non-AHTP	AntiCP	non-DPPIV	Non-IM
0.62115	LRGLL	5	AIP	Non-AHTP	AntiCP	non-DPPIV	Non-IM
0.59801	DYRGL	5	AIP	Non-AHTP	AntiCP	non-DPPIV	Non-IM
0.59205	DFKHL	5	AIP	Non-AHTP	AntiCP	non-DPPIV	Non-IM
0.57567	RSPYR	5	AIP	Non-AHTP	AntiCP	non-DPPIV	Non-IM
0.57272	KPYGR	5	AIP	Non-AHTP	AntiCP	non-DPPIV	Non-IM
0.54248	RFKDP	5	AIP	Non-AHTP	AntiCP	non-DPPIV	Non-IM
0.53691	KWSPK	5	AIP	Non-AHTP	AntiCP	non-DPPIV	Non-IM
0.52779	RGKPL	5	AIP	Non-AHTP	AntiCP	non-DPPIV	Non-IM
0.50139	GGRNR	5	AIP	Non-AHTP	AntiCP	non-DPPIV	Non-IM
0.85874	GFGRLG	6	AIP	Non-AHTP	AntiCP	non-DPPIV	Non-IM
0.85311	AFLRLL	6	AIP	Non-AHTP	AntiCP	non-DPPIV	Non-IM
0.77421	LRLLGF	6	AIP	Non-AHTP	AntiCP	non-DPPIV	Non-IM
0.7328	SLKRFP	6	AIP	Non-AHTP	AntiCP	non-DPPIV	Non-IM
0.7223	RGHSPF	6	AIP	Non-AHTP	AntiCP	non-DPPIV	Non-IM
0.72096	SPGLGR	6	AIP	Non-AHTP	AntiCP	non-DPPIV	Non-IM
0.6929	DPKLCL	6	AIP	Non-AHTP	AntiCP	non-DPPIV	Non-IM
0.68512	WHKNGL	6	AIP	Non-AHTP	AntiCP	non-DPPIV	Non-IM
0.66427	FLRNGL	6	AIP	Non-AHTP	AntiCP	non-DPPIV	Non-IM
0.65884	SLFKHL	6	AIP	Non-AHTP	AntiCP	non-DPPIV	Non-IM
0.65616	ASRFNP	6	AIP	Non-AHTP	AntiCP	non-DPPIV	Non-IM
0.64192	MGPKGR	6	AIP	Non-AHTP	AntiCP	non-DPPIV	Non-IM
0.63685	AWLLSR	6	AIP	Non-AHTP	AntiCP	non-DPPIV	Non-IM
0.62676	ESRRPF	6	AIP	Non-AHTP	AntiCP	non-DPPIV	Non-IM
0.61527	SSRLLP	6	AIP	Non-AHTP	AntiCP	non-DPPIV	Non-IM
0.59186	DRRLLP	6	AIP	Non-AHTP	AntiCP	non-DPPIV	Non-IM
0.5816	SHRLGP	6	AIP	Non-AHTP	AntiCP	non-DPPIV	Non-IM
0.57981	SDRAPL	6	AIP	Non-AHTP	AntiCP	non-DPPIV	Non-IM
0.5701	FYFHNS	6	AIP	Non-AHTP	AntiCP	non-DPPIV	Non-IM
0.56501	LGRNLL	6	AIP	Non-AHTP	AntiCP	non-DPPIV	Non-IM
0.56433	YLHGGL	6	AIP	Non-AHTP	AntiCP	non-DPPIV	Non-IM
0.54441	DGFSHR	6	AIP	Non-AHTP	AntiCP	non-DPPIV	Non-IM
0.52855	KDRWNR	6	AIP	Non-AHTP	AntiCP	non-DPPIV	Non-IM
0.509	KGARPL	6	AIP	Non-AHTP	AntiCP	non-DPPIV	Non-IM
0.90582	AFDFRGP	7	AIP	Non-AHTP	AntiCP	non-DPPIV	Non-IM
0.87715	SGRFGGL	7	AIP	Non-AHTP	AntiCP	non-DPPIV	Non-IM
0.81664	QGAGYRW	7	AIP	Non-AHTP	AntiCP	non-DPPIV	Non-IM
0.73434	GMLPKGR	7	AIP	Non-AHTP	AntiCP	non-DPPIV	Non-IM
0.73421	RIFPHGR	7	AIP	Non-AHTP	AntiCP	non-DPPIV	Non-IM
0.70765	FPRFSQG	7	AIP	Non-AHTP	AntiCP	non-DPPIV	Non-IM
0.70505	EGLPGCL	7	AIP	Non-AHTP	AntiCP	non-DPPIV	Non-IM
0.70179	SWKLGPA	7	AIP	Non-AHTP	AntiCP	non-DPPIV	Non-IM
0.64484	DSRSSLF	7	AIP	Non-AHTP	AntiCP	non-DPPIV	Non-IM
0.64363	ASQRLML	7	AIP	Non-AHTP	AntiCP	non-DPPIV	Non-IM
0.60443	SPNGRHL	7	AIP	Non-AHTP	AntiCP	non-DPPIV	Non-IM
0.59447	SPDGRHL	7	AIP	Non-AHTP	AntiCP	non-DPPIV	Non-IM
0.59378	DNRSSLF	7	AIP	Non-AHTP	AntiCP	non-DPPIV	Non-IM
0.54925	GPGRHHL	7	AIP	Non-AHTP	AntiCP	non-DPPIV	Non-IM
0.9269	RPWPFKKL	8	AIP	Non-AHTP	AntiCP	non-DPPIV	Non-IM
0.74964	GLLGLCAF	8	AIP	Non-AHTP	AntiCP	non-DPPIV	Non-IM
0.71598	AGANFRKP	8	AIP	Non-AHTP	AntiCP	non-DPPIV	Non-IM
0.67152	FHWGKHHR	8	AIP	Non-AHTP	AntiCP	non-DPPIV	Non-IM
0.67097	GWANKLHG	8	AIP	Non-AHTP	AntiCP	non-DPPIV	Non-IM
0.65537	FARLVGGL	8	AIP	Non-AHTP	AntiCP	non-DPPIV	Non-IM
0.65275	KSNDPVGF	8	AIP	Non-AHTP	AntiCP	non-DPPIV	Non-IM
0.62168	LSPSLKNF	8	AIP	Non-AHTP	AntiCP	non-DPPIV	Non-IM
0.61179	GWADKIHG	8	AIP	Non-AHTP	AntiCP	non-DPPIV	Non-IM
0.54441	RSLLPRHL	8	AIP	Non-AHTP	AntiCP	non-DPPIV	Non-IM
0.50566	GMSFRVPT	8	AIP	Non-AHTP	AntiCP	non-DPPIV	Non-IM
0.82897	KASFAFAGL	9	AIP	Non-AHTP	AntiCP	non-DPPIV	Non-IM
0.75157	AGWANKLHG	9	AIP	Non-AHTP	AntiCP	non-DPPIV	Non-IM
0.71505	SLNRYKCCR	9	AIP	Non-AHTP	AntiCP	non-DPPIV	Non-IM
0.69983	AGWADKIHG	9	AIP	Non-AHTP	AntiCP	non-DPPIV	Non-IM
0.67761	GKMFSPGNL	9	AIP	Non-AHTP	AntiCP	non-DPPIV	Non-IM
0.64913	QHAGSGLGF	9	AIP	Non-AHTP	AntiCP	non-DPPIV	Non-IM
0.62349	FDRDLIGPA	9	AIP	Non-AHTP	AntiCP	non-DPPIV	Non-IM
0.60961	AGANFRKPV	9	AIP	Non-AHTP	AntiCP	non-DPPIV	Non-IM
0.5992	DPWHKNLGD	9	AIP	Non-AHTP	AntiCP	non-DPPIV	Non-IM
0.59403	FFFDGRHNT	9	AIP	Non-AHTP	AntiCP	non-DPPIV	Non-IM
0.58283	LASSIDKFL	9	AIP	Non-AHTP	AntiCP	non-DPPIV	Non-IM
0.58067	ASAEKFHHM	9	AIP	Non-AHTP	AntiCP	non-DPPIV	Non-IM
0.57281	DGFLLRKPT	9	AIP	Non-AHTP	AntiCP	non-DPPIV	Non-IM
0.56242	VFDKDQNGF	9	AIP	Non-AHTP	AntiCP	non-DPPIV	Non-IM
0.55261	DPWHKNIGD	9	AIP	Non-AHTP	AntiCP	non-DPPIV	Non-IM
0.52833	GNITLLRGL	9	AIP	Non-AHTP	AntiCP	non-DPPIV	Non-IM
0.52507	RQKNHGMHF	9	AIP	Non-AHTP	AntiCP	non-DPPIV	Non-IM
0.52175	NPLDGRGKL	9	AIP	Non-AHTP	AntiCP	non-DPPIV	Non-IM
0.51624	AELFKKAGM	9	AIP	Non-AHTP	AntiCP	non-DPPIV	Non-IM
0.50199	VSNFDPVKR	9	AIP	Non-AHTP	AntiCP	non-DPPIV	Non-IM
0.95154	FGDFNPGGRL	10	AIP	Non-AHTP	AntiCP	non-DPPIV	Non-IM
0.76309	LGLNGFGRGL	10	AIP	Non-AHTP	AntiCP	non-DPPIV	Non-IM
0.75238	ADFLKPGFPT	10	AIP	Non-AHTP	AntiCP	non-DPPIV	Non-IM
0.72362	SGSAFLGKVG	10	AIP	Non-AHTP	AntiCP	non-DPPIV	Non-IM
0.69999	YDIGAGFGHF	10	AIP	Non-AHTP	AntiCP	non-DPPIV	Non-IM
0.68488	QGGLDYYHKL	10	AIP	Non-AHTP	AntiCP	non-DPPIV	Non-IM
0.67863	GGLDPVTGGL	10	AIP	Non-AHTP	AntiCP	non-DPPIV	Non-IM
0.67332	QGGLNYYHKL	10	AIP	Non-AHTP	AntiCP	non-DPPIV	Non-IM
0.63901	LATAKPGFQF	10	AIP	Non-AHTP	AntiCP	non-DPPIV	Non-IM
0.63669	SGISPSLKNF	10	AIP	Non-AHTP	AntiCP	non-DPPIV	Non-IM
0.62223	IGINGFGRIG	10	AIP	Non-AHTP	AntiCP	non-DPPIV	Non-IM
0.61319	ADPWHKNIGD	10	AIP	Non-AHTP	AntiCP	non-DPPIV	Non-IM
0.60546	SSSDGKPFDP	10	AIP	Non-AHTP	AntiCP	non-DPPIV	Non-IM
0.60233	AFDRDLIGPA	10	AIP	Non-AHTP	AntiCP	non-DPPIV	Non-IM
0.59887	TGRAPFTNGL	10	AIP	Non-AHTP	AntiCP	non-DPPIV	Non-IM
0.5916	YNLGAGFGHF	10	AIP	Non-AHTP	AntiCP	non-DPPIV	Non-IM
0.57016	GSSFHRVLPN	10	AIP	Non-AHTP	AntiCP	non-DPPIV	Non-IM
0.56488	ASPDGWSSNK	10	AIP	Non-AHTP	AntiCP	non-DPPIV	Non-IM
0.56262	ADPEAFAKNR	10	AIP	Non-AHTP	AntiCP	non-DPPIV	Non-IM
0.55264	VSNFDPVKRG	10	AIP	Non-AHTP	AntiCP	non-DPPIV	Non-IM
0.5414	ADPETFARNR	10	AIP	Non-AHTP	AntiCP	non-DPPIV	Non-IM
0.52391	NKDNAWDDHW	10	AIP	Non-AHTP	AntiCP	non-DPPIV	Non-IM
0.51427	AFGDFQKATP	10	AIP	Non-AHTP	AntiCP	non-DPPIV	Non-IM
0.51221	ASPNGWSSNK	10	AIP	Non-AHTP	AntiCP	non-DPPIV	Non-IM
0.50559	LAGYSVLKGR	10	AIP	Non-AHTP	AntiCP	non-DPPIV	Non-IM
0.92166	AEGWAKFTGGF	11	AIP	Non-AHTP	AntiCP	non-DPPIV	Non-IM
0.89217	FGDFNPGGRLP	11	AIP	Non-AHTP	AntiCP	non-DPPIV	Non-IM
0.83401	GFDPFGLGKPA	11	AIP	Non-AHTP	AntiCP	non-DPPIV	Non-IM
0.77175	SIGVKPPKGIL	11	AIP	Non-AHTP	AntiCP	non-DPPIV	Non-IM
0.771	NSWGADWGDKG	11	AIP	Non-AHTP	AntiCP	non-DPPIV	Non-IM
0.7498	EAHIPPGGRLG	11	AIP	Non-AHTP	AntiCP	non-DPPIV	Non-IM
0.74965	GDGPGSDPQKW	11	AIP	Non-AHTP	AntiCP	non-DPPIV	Non-IM
0.72172	ELEWLNKRGPF	11	AIP	Non-AHTP	AntiCP	non-DPPIV	Non-IM
0.70272	KQIDNWYNGPG	11	AIP	Non-AHTP	AntiCP	non-DPPIV	Non-IM
0.69848	GVSSLAWTGHL	11	AIP	Non-AHTP	AntiCP	non-DPPIV	Non-IM
0.69169	EIEWINKRGPF	11	AIP	Non-AHTP	AntiCP	non-DPPIV	Non-IM
0.68101	DPWHKNLGDLV	11	AIP	Non-AHTP	AntiCP	non-DPPIV	Non-IM
0.65649	AIDSMIPIGRG	11	AIP	Non-AHTP	AntiCP	non-DPPIV	Non-IM
0.64595	GNDLWYGPDRV	11	AIP	Non-AHTP	AntiCP	non-DPPIV	Non-IM
0.63037	IGPGDFLVHHA	11	AIP	Non-AHTP	AntiCP	non-DPPIV	Non-IM
0.62187	GELPAGWEKAL	11	AIP	Non-AHTP	AntiCP	non-DPPIV	Non-IM
0.61962	TAKPGFQFTVF	11	AIP	Non-AHTP	AntiCP	non-DPPIV	Non-IM
0.6175	QSGLSPSLKNF	11	AIP	Non-AHTP	AntiCP	non-DPPIV	Non-IM
0.6146	FALDLGRNLLH	11	AIP	Non-AHTP	AntiCP	non-DPPIV	Non-IM
0.59898	AAANASHNKGF	11	AIP	Non-AHTP	AntiCP	non-DPPIV	Non-IM
0.58252	GIIFPGASNHL	11	AIP	Non-AHTP	AntiCP	non-DPPIV	Non-IM
0.58119	GSLSKGWSVPG	11	AIP	Non-AHTP	AntiCP	non-DPPIV	Non-IM
0.58021	EGGGEPPKGAL	11	AIP	Non-AHTP	AntiCP	non-DPPIV	Non-IM
0.57687	SGRGKGGKGLG	11	AIP	Non-AHTP	AntiCP	non-DPPIV	Non-IM
0.57647	SMNPARSFGPA	11	AIP	Non-AHTP	AntiCP	non-DPPIV	Non-IM
0.57042	SVNPGFGGQSF	11	AIP	Non-AHTP	AntiCP	non-DPPIV	Non-IM
0.56492	SEDFPGKGHEF	11	AIP	Non-AHTP	AntiCP	non-DPPIV	Non-IM
0.5607	AQNPDSSSHLF	11	AIP	Non-AHTP	AntiCP	non-DPPIV	Non-IM
0.55944	GSFNPGGDRPH	11	AIP	Non-AHTP	AntiCP	non-DPPIV	Non-IM
0.55563	APYQRGGKIGL	11	AIP	Non-AHTP	AntiCP	non-DPPIV	Non-IM
0.55086	TAEGWAKFTNF	11	AIP	Non-AHTP	AntiCP	non-DPPIV	Non-IM
0.54999	IEGYRIGGGPL	11	AIP	Non-AHTP	AntiCP	non-DPPIV	Non-IM
0.54896	AKGTPGDWSHL	11	AIP	Non-AHTP	AntiCP	non-DPPIV	Non-IM
0.54387	DANADAIGRGT	11	AIP	Non-AHTP	AntiCP	non-DPPIV	Non-IM
0.53334	GIDKNGKPHKL	11	AIP	Non-AHTP	AntiCP	non-DPPIV	Non-IM
0.53072	SERIIPGYGGG	11	AIP	Non-AHTP	AntiCP	non-DPPIV	Non-IM
0.52971	LEGYRLGGGPL	11	AIP	Non-AHTP	AntiCP	non-DPPIV	Non-IM
0.52683	IQQQGPRTIGF	11	AIP	Non-AHTP	AntiCP	non-DPPIV	Non-IM
0.51464	ANAQQPKLFVG	11	AIP	Non-AHTP	AntiCP	non-DPPIV	Non-IM
0.51118	FKEFGGKVKHW	11	AIP	Non-AHTP	AntiCP	non-DPPIV	Non-IM
0.86325	IYWAGPLVGGGL	12	AIP	Non-AHTP	AntiCP	non-DPPIV	Non-IM
0.84663	PYSPRSNGGGLL	12	AIP	Non-AHTP	AntiCP	non-DPPIV	Non-IM
0.77035	TAEGWAKFTGGF	12	AIP	Non-AHTP	AntiCP	non-DPPIV	Non-IM
0.74308	AGSGSGMAFNKL	12	AIP	Non-AHTP	AntiCP	non-DPPIV	Non-IM
0.7391	KSIGVKPPKGIL	12	AIP	Non-AHTP	AntiCP	non-DPPIV	Non-IM
0.72817	SERIIPGYGGGM	12	AIP	Non-AHTP	AntiCP	non-DPPIV	Non-IM
0.72713	EGLPADLINRGL	12	AIP	Non-AHTP	AntiCP	non-DPPIV	Non-IM
0.72652	FLSNDPGRNPGR	12	AIP	Non-AHTP	AntiCP	non-DPPIV	Non-IM
0.70559	DGKIVPDFIAKF	12	AIP	Non-AHTP	AntiCP	non-DPPIV	Non-IM
0.6897	AGSGSGIAFNKL	12	AIP	Non-AHTP	AntiCP	non-DPPIV	Non-IM
0.68285	GSMNPARSFGPA	12	AIP	Non-AHTP	AntiCP	non-DPPIV	Non-IM
0.65938	AGSGISPSLKNF	12	AIP	Non-AHTP	AntiCP	non-DPPIV	Non-IM
0.65485	ISAIDRLPLFPG	12	AIP	Non-AHTP	AntiCP	non-DPPIV	Non-IM
0.64967	DANADAIGRGTF	12	AIP	Non-AHTP	AntiCP	non-DPPIV	Non-IM
0.64762	ISDATAKAGMGL	12	AIP	Non-AHTP	AntiCP	non-DPPIV	Non-IM
0.6445	LSGGAGFLGSHL	12	AIP	Non-AHTP	AntiCP	non-DPPIV	Non-IM
0.64298	GSAVKIAGGAGM	12	AIP	Non-AHTP	AntiCP	non-DPPIV	Non-IM
0.63774	GSAVKLAGGAGM	12	AIP	Non-AHTP	AntiCP	non-DPPIV	Non-IM
0.6304	DALPNANSARGF	12	AIP	Non-AHTP	AntiCP	non-DPPIV	Non-IM
0.61313	AAFGQAGPPHGI	12	AIP	Non-AHTP	AntiCP	non-DPPIV	Non-IM
0.61228	AFDPVENIKQGF	12	AIP	Non-AHTP	AntiCP	non-DPPIV	Non-IM
0.61058	FRGGLDPVTGGL	12	AIP	Non-AHTP	AntiCP	non-DPPIV	Non-IM
0.59864	SQNIDPDPGHSF	12	AIP	Non-AHTP	AntiCP	non-DPPIV	Non-IM
0.58482	ISIIPRGQAGGL	12	AIP	Non-AHTP	AntiCP	non-DPPIV	Non-IM
0.58215	ADAPKDSQIAGF	12	AIP	Non-AHTP	AntiCP	non-DPPIV	Non-IM
0.58049	ATAKPGFQFTVF	12	AIP	Non-AHTP	AntiCP	non-DPPIV	Non-IM
0.57632	EGMPGNRYYGGN	12	AIP	Non-AHTP	AntiCP	non-DPPIV	Non-IM
0.57519	AGIPKKLAPTIG	12	AIP	Non-AHTP	AntiCP	non-DPPIV	Non-IM
0.56942	GVWGGKGQGKSF	12	AIP	Non-AHTP	AntiCP	non-DPPIV	Non-IM
0.56302	SADLFNAGIRPA	12	AIP	Non-AHTP	AntiCP	non-DPPIV	Non-IM
0.55405	EIIHDPGRGAPL	12	AIP	Non-AHTP	AntiCP	non-DPPIV	Non-IM
0.54205	ADKKIKIGINGF	12	AIP	Non-AHTP	AntiCP	non-DPPIV	Non-IM
0.54019	AGVGSAIAYGKL	12	AIP	Non-AHTP	AntiCP	non-DPPIV	Non-IM
0.53221	AGSGSGIAFNKI	12	AIP	Non-AHTP	AntiCP	non-DPPIV	Non-IM
0.51559	SANLFNAGLRAP	12	AIP	Non-AHTP	AntiCP	non-DPPIV	Non-IM
0.51075	IKPDGVQRGLIG	12	AIP	Non-AHTP	AntiCP	non-DPPIV	Non-IM
0.50724	DAGAGGKGNVPM	12	AIP	Non-AHTP	AntiCP	non-DPPIV	Non-IM
0.81768	DYGFDPFGLGKPA	13	AIP	Non-AHTP	AntiCP	non-DPPIV	Non-IM
0.76043	AGGQFGILEGRSF	13	AIP	Non-AHTP	AntiCP	non-DPPIV	Non-IM
0.741	AAGLPKKLAPTLG	13	AIP	Non-AHTP	AntiCP	non-DPPIV	Non-IM
0.73524	GFLSNDPGRNPGR	13	AIP	Non-AHTP	AntiCP	non-DPPIV	Non-IM
0.71524	GGSMNPARSFGPA	13	AIP	Non-AHTP	AntiCP	non-DPPIV	Non-IM
0.69572	DAQEWAGGGSMVG	13	AIP	Non-AHTP	AntiCP	non-DPPIV	Non-IM
0.68581	YDIGAGFGHFGIA	13	AIP	Non-AHTP	AntiCP	non-DPPIV	Non-IM
0.67645	DSSALAPGGVRIG	13	AIP	Non-AHTP	AntiCP	non-DPPIV	Non-IM
0.66708	GDQRHWGEFITPG	13	AIP	Non-AHTP	AntiCP	non-DPPIV	Non-IM
0.65798	YGDEDGKGVLGGL	13	AIP	Non-AHTP	AntiCP	non-DPPIV	Non-IM
0.65351	HADFPGSNNGTGL	13	AIP	Non-AHTP	AntiCP	non-DPPIV	Non-IM
0.63169	VAINGFGRIGRNF	13	AIP	Non-AHTP	AntiCP	non-DPPIV	Non-IM
0.62241	AAGIPKKLAPTIG	13	AIP	Non-AHTP	AntiCP	non-DPPIV	Non-IM
0.61999	FLSNDPGRNPGRE	13	AIP	Non-AHTP	AntiCP	non-DPPIV	Non-IM
0.59173	AAFGQAGPPHGIT	13	AIP	Non-AHTP	AntiCP	non-DPPIV	Non-IM
0.58286	AAWYPIRSDYGVG	13	AIP	Non-AHTP	AntiCP	non-DPPIV	Non-IM
0.5757	DDSVLQFGGGTLG	13	AIP	Non-AHTP	AntiCP	non-DPPIV	Non-IM
0.57448	SENEDWNLKPGGR	13	AIP	Non-AHTP	AntiCP	non-DPPIV	Non-IM
0.55449	YDYIGNNPAKGGL	13	AIP	Non-AHTP	AntiCP	non-DPPIV	Non-IM
0.55138	DAGFFLHGKDLSN	13	AIP	Non-AHTP	AntiCP	non-DPPIV	Non-IM
0.5406	LSADLFNAGIRPA	13	AIP	Non-AHTP	AntiCP	non-DPPIV	Non-IM
0.53924	FYDYIGNNPAKGG	13	AIP	Non-AHTP	AntiCP	non-DPPIV	Non-IM
0.51867	YSAAANASHNKGF	13	AIP	Non-AHTP	AntiCP	non-DPPIV	Non-IM
0.51173	SVARNPSLAKQLF	13	AIP	Non-AHTP	AntiCP	non-DPPIV	Non-IM
0.50788	GFSVADRSFKVPN	13	AIP	Non-AHTP	AntiCP	non-DPPIV	Non-IM
0.50547	SPLNGQKPGTSGL	13	AIP	Non-AHTP	AntiCP	non-DPPIV	Non-IM
0.5037	GKSGFHIDPYHGD	13	AIP	Non-AHTP	AntiCP	non-DPPIV	Non-IM
0.50303	ADLFNAGIRPAIN	13	AIP	Non-AHTP	AntiCP	non-DPPIV	Non-IM
0.81463	SLSKGWSVPGWRTG	14	AIP	Non-AHTP	AntiCP	non-DPPIV	Non-IM
0.75224	SSQPLSPSVGTKGF	14	AIP	Non-AHTP	AntiCP	non-DPPIV	Non-IM
0.71517	AYGDEDGKGVLGGL	14	AIP	Non-AHTP	AntiCP	non-DPPIV	Non-IM
0.70659	GDSSALAPGGVRIG	14	AIP	Non-AHTP	AntiCP	non-DPPIV	Non-IM
0.66863	GDDSVLQFGGGTLG	14	AIP	Non-AHTP	AntiCP	non-DPPIV	Non-IM
0.66604	KFATGGLAVPAFGL	14	AIP	Non-AHTP	AntiCP	non-DPPIV	Non-IM
0.64795	GGYNGGGHHGGGGY	14	AIP	Non-AHTP	AntiCP	non-DPPIV	Non-IM
0.64001	ANNGSGSSLGPGGL	14	AIP	Non-AHTP	AntiCP	non-DPPIV	Non-IM
0.61896	DAGFFIHGKDISGG	14	AIP	Non-AHTP	AntiCP	non-DPPIV	Non-IM
0.58042	SKISGKGKRPGKGG	14	AIP	Non-AHTP	AntiCP	non-DPPIV	Non-IM
0.54072	GPNPNALNALRGSN	14	AIP	Non-AHTP	AntiCP	non-DPPIV	Non-IM
0.53215	GDFAIDIGRNVIHG	14	AIP	Non-AHTP	AntiCP	non-DPPIV	Non-IM
0.72904	SGRGKGGKGLGKGGA	15	AIP	Non-AHTP	AntiCP	non-DPPIV	Non-IM
0.68032	DPSSGALSGLSRGGI	15	AIP	Non-AHTP	AntiCP	non-DPPIV	Non-IM
0.58752	SPAPSSSPAKKGKGK	15	AIP	Non-AHTP	AntiCP	non-DPPIV	Non-IM
0.5373	SAAWYPIRSDYGVGV	15	AIP	Non-AHTP	AntiCP	non-DPPIV	Non-IM
0.86817	AAGPFSGGSMNPARSF	16	AIP	Non-AHTP	AntiCP	non-DPPIV	Non-IM
0.83963	GNPIGGGGYGTGGGLG	16	AIP	Non-AHTP	AntiCP	non-DPPIV	Non-IM
0.81801	DPSSGALSGLSRGGIL	16	AIP	Non-AHTP	AntiCP	non-DPPIV	Non-IM
0.77867	SGRGKGGKGLGKGGAK	16	AIP	Non-AHTP	AntiCP	non-DPPIV	Non-IM
0.76555	VPVAPKKNDGGFAGLG	16	AIP	Non-AHTP	AntiCP	non-DPPIV	Non-IM
0.68629	GDVGGGFRGIQITSGF	16	AIP	Non-AHTP	AntiCP	non-DPPIV	Non-IM
0.64641	STAPVPVAPKKNDGGF	16	AIP	Non-AHTP	AntiCP	non-DPPIV	Non-IM
0.6288	GGKLLGFHGRGGNAID	16	AIP	Non-AHTP	AntiCP	non-DPPIV	Non-IM
0.61226	EGKPGAGAGGMPGGVD	16	AIP	Non-AHTP	AntiCP	non-DPPIV	Non-IM
0.6114	GADLVIIPAGVPRKPG	16	AIP	Non-AHTP	AntiCP	non-DPPIV	Non-IM
0.60753	APASEKKPAAKGGKAK	16	AIP	Non-AHTP	AntiCP	non-DPPIV	Non-IM
0.6066	SADLFNAGIRPAINVG	16	AIP	Non-AHTP	AntiCP	non-DPPIV	Non-IM
0.58717	SKGPGLFSDIGKKAKD	16	AIP	Non-AHTP	AntiCP	non-DPPIV	Non-IM
0.57973	AGKKLPKEAGAGGDKK	16	AIP	Non-AHTP	AntiCP	non-DPPIV	Non-IM
0.56921	AVAPYPGAETGAGGRI	16	AIP	Non-AHTP	AntiCP	non-DPPIV	Non-IM
0.56888	SKGPGLFADIGKKAKD	16	AIP	Non-AHTP	AntiCP	non-DPPIV	Non-IM
0.5624	IIIDTYGGWGAHGGGA	16	AIP	Non-AHTP	AntiCP	non-DPPIV	Non-IM
0.55344	EKAPAEKKPKAGKKLP	16	AIP	Non-AHTP	AntiCP	non-DPPIV	Non-IM
0.54526	DSGPGLFEPIHGSAPD	16	AIP	Non-AHTP	AntiCP	non-DPPIV	Non-IM
0.53897	GSGEAGEDNHKKSGLG	16	AIP	Non-AHTP	AntiCP	non-DPPIV	Non-IM
0.53615	GSGEAGEDDHKKSGLG	16	AIP	Non-AHTP	AntiCP	non-DPPIV	Non-IM
0.51737	MGNPLSVPVGGATLGR	16	AIP	Non-AHTP	AntiCP	non-DPPIV	Non-IM
0.76915	DAQEWAGGGSMVGALVG	17	AIP	Non-AHTP	AntiCP	non-DPPIV	Non-IM
0.76064	IGSKPAGGKLPVYSRGM	17	AIP	Non-AHTP	AntiCP	non-DPPIV	Non-IM
0.74447	APGGAPANVAIAVSRLG	17	AIP	Non-AHTP	AntiCP	non-DPPIV	Non-IM
0.72038	DWVSLPGVLPVASGGIH	17	AIP	Non-AHTP	AntiCP	non-DPPIV	Non-IM
0.63626	VIIGGGSGGGFAAGGGA	17	AIP	Non-AHTP	AntiCP	non-DPPIV	Non-IM
0.58792	EALGWHVIWVKNGNTGY	17	AIP	Non-AHTP	AntiCP	non-DPPIV	Non-IM
0.5582	AVAPYPGAETGAGGRIR	17	AIP	Non-AHTP	AntiCP	non-DPPIV	Non-IM
0.53333	QGAKPGEGGQLPGKKVS	17	AIP	Non-AHTP	AntiCP	non-DPPIV	Non-IM
0.51697	EEWSPGGDVYKGGVTGL	17	AIP	Non-AHTP	AntiCP	non-DPPIV	Non-IM
0.51088	EDPSELPKWNYDGSSTG	17	AIP	Non-AHTP	AntiCP	non-DPPIV	Non-IM
0.96292	GGGGLGGGAGGLGGGGGF	18	AIP	Non-AHTP	AntiCP	non-DPPIV	Non-IM
0.81059	DESESAGAGAGMGGMGGM	18	AIP	Non-AHTP	AntiCP	non-DPPIV	Non-IM
0.7714	QDWVSLPGVLPVASGGIH	18	AIP	Non-AHTP	AntiCP	non-DPPIV	Non-IM
0.69723	QLDPNTPSPIFAGSTGGL	18	AIP	Non-AHTP	AntiCP	non-DPPIV	Non-IM
0.58011	STAPVPVAPKKNDGGFAG	18	AIP	Non-AHTP	AntiCP	non-DPPIV	Non-IM
0.69763	AGGAFSGASMNPAVAFGPA	19	AIP	Non-AHTP	AntiCP	non-DPPIV	Non-IM
0.59342	TQDWVSLPGVLPVASGGIH	19	AIP	Non-AHTP	AntiCP	non-DPPIV	Non-IM
0.93494	GGHGGGIGGGAGGGAGGGLG	20	AIP	Non-AHTP	AntiCP	non-DPPIV	Non-IM
0.90312	GGIGKGGGIGGGIGKGGGVG	20	AIP	Non-AHTP	AntiCP	non-DPPIV	Non-IM
0.68759	GPPHGIQVERDKLNKYGRPL	20	AIP	Non-AHTP	AntiCP	non-DPPIV	Non-IM
0.65308	SSPAAAAKPARGAGGRKGGD	20	AIP	Non-AHTP	AntiCP	non-DPPIV	Non-IM
0.87317	SSFGGSGYGGGGGGGGGSGNR	21	AIP	Non-AHTP	AntiCP	non-DPPIV	Non-IM
0.52339	ADSHLVPATMVGAKAGDQIRD	21	AIP	Non-AHTP	AntiCP	non-DPPIV	Non-IM
0.50833	SSSALEEPAILTGGKKRERNSW	22	AIP	Non-AHTP	AntiCP	non-DPPIV	Non-IM
0.50725	EFSVDYPNDSITEVGGTYKHNY	22	AIP	Non-AHTP	AntiCP	non-DPPIV	Non-IM
0.83555	GGFGGGGGHGGGVGGGAGAGGGF	23	AIP	Non-AHTP	AntiCP	non-DPPIV	Non-IM
0.82219	GGSGGGFAAGGGAAAGGGGGGEA	23	AIP	Non-AHTP	AntiCP	non-DPPIV	Non-IM
0.82255	SGGGGYGGGGGRRDGGGYGGGDGGY	25	AIP	Non-AHTP	AntiCP	non-DPPIV	Non-IM
0.5773	TGPHFNPDGKQHGAPEDANRHAGDLG	26	AIP	Non-AHTP	AntiCP	non-DPPIV	Non-IM
0.56563	TGPHFNPDGKTHGAPEDANRHAGDLG	26	AIP	Non-AHTP	AntiCP	non-DPPIV	Non-IM
0.84475	GGGGRRDGGGYGGGDGGYGGGSGGGGW	27	AIP	Non-AHTP	AntiCP	non-DPPIV	Non-IM
0.56693	KGTEFEFKDENGGKLIGFHGRGGNAID	27	AIP	Non-AHTP	AntiCP	non-DPPIV	Non-IM
0.55972	AAGPFSGGSMNPARSFGPAVAAGDFSGHW	29	AIP	Non-AHTP	AntiCP	non-DPPIV	Non-IM
0.56366	RGLRP	5	AIP	AHTP	Non-AntiCP	non-DPPIV	Non-IM
0.83699	SNGKPF	6	AIP	AHTP	Non-AntiCP	non-DPPIV	Non-IM
0.72817	LRKLPF	6	AIP	AHTP	Non-AntiCP	non-DPPIV	Non-IM
0.70018	RRPGPR	6	AIP	AHTP	Non-AntiCP	non-DPPIV	Non-IM
0.67522	SNKNPF	6	AIP	AHTP	Non-AntiCP	non-DPPIV	Non-IM
0.66598	FKGQPR	6	AIP	AHTP	Non-AntiCP	non-DPPIV	Non-IM
0.6651	RSLGPL	6	AIP	AHTP	Non-AntiCP	non-DPPIV	Non-IM
0.65556	KYGRPL	6	AIP	AHTP	Non-AntiCP	non-DPPIV	Non-IM
0.63369	MCLKPR	6	AIP	AHTP	Non-AntiCP	non-DPPIV	Non-IM
0.557	LGRFSP	6	AIP	AHTP	Non-AntiCP	non-DPPIV	Non-IM
0.55462	KGKTPF	6	AIP	AHTP	Non-AntiCP	non-DPPIV	Non-IM
0.5391	APKKPL	6	AIP	AHTP	Non-AntiCP	non-DPPIV	Non-IM
0.75454	SSRLPPL	7	AIP	AHTP	Non-AntiCP	non-DPPIV	Non-IM
0.58653	NCLKPKL	7	AIP	AHTP	Non-AntiCP	non-DPPIV	Non-IM
0.7563	ASEKPPGF	8	AIP	AHTP	Non-AntiCP	non-DPPIV	Non-IM
0.69971	DSSRLPPL	8	AIP	AHTP	Non-AntiCP	non-DPPIV	Non-IM
0.6883	IAYKPPSF	8	AIP	AHTP	Non-AntiCP	non-DPPIV	Non-IM
0.63003	RVKYLGPF	8	AIP	AHTP	Non-AntiCP	non-DPPIV	Non-IM
0.71473	AYKPPSFGT	9	AIP	AHTP	Non-AntiCP	non-DPPIV	Non-IM
0.58192	SAKFPGVPY	9	AIP	AHTP	Non-AntiCP	non-DPPIV	Non-IM
0.53737	GSAFHRVIP	9	AIP	AHTP	Non-AntiCP	non-DPPIV	Non-IM
0.82807	GGGPPGDRPR	10	AIP	AHTP	Non-AntiCP	non-DPPIV	Non-IM
0.76068	SIWYGPDRPK	10	AIP	AHTP	Non-AntiCP	non-DPPIV	Non-IM
0.71207	REAGPLPGLG	10	AIP	AHTP	Non-AntiCP	non-DPPIV	Non-IM
0.64223	IAYKPPSFTG	10	AIP	AHTP	Non-AntiCP	non-DPPIV	Non-IM
0.64074	DSNPSNPKPR	10	AIP	AHTP	Non-AntiCP	non-DPPIV	Non-IM
0.63998	ARFPGVPGDL	10	AIP	AHTP	Non-AntiCP	non-DPPIV	Non-IM
0.62362	REAGPLPGIG	10	AIP	AHTP	Non-AntiCP	non-DPPIV	Non-IM
0.59506	LSGPPLKDGP	10	AIP	AHTP	Non-AntiCP	non-DPPIV	Non-IM
0.59493	ISGPPIKDPG	10	AIP	AHTP	Non-AntiCP	non-DPPIV	Non-IM
0.5272	LALNGKFPGP	10	AIP	AHTP	Non-AntiCP	non-DPPIV	Non-IM
0.52633	MTPAKLTCPC	10	AIP	AHTP	Non-AntiCP	non-DPPIV	Non-IM
0.52171	YGPPGSGKTL	10	AIP	AHTP	Non-AntiCP	non-DPPIV	Non-IM
0.50548	KSKKPAPPPK	10	AIP	AHTP	Non-AntiCP	non-DPPIV	Non-IM
0.5032	ISAPSKDAPM	10	AIP	AHTP	Non-AntiCP	non-DPPIV	Non-IM
0.50291	SKKKPAPPPK	10	AIP	AHTP	Non-AntiCP	non-DPPIV	Non-IM
0.65122	KPKGPSGSPWY	11	AIP	AHTP	Non-AntiCP	non-DPPIV	Non-IM
0.65059	GDNGSPPKIPG	11	AIP	AHTP	Non-AntiCP	non-DPPIV	Non-IM
0.6445	KPISEPGLTGM	11	AIP	AHTP	Non-AntiCP	non-DPPIV	Non-IM
0.6171	AGPGLSPSLKN	11	AIP	AHTP	Non-AntiCP	non-DPPIV	Non-IM
0.55427	AYDVFGSPRPN	11	AIP	AHTP	Non-AntiCP	non-DPPIV	Non-IM
0.55136	GVKKPHRYRPG	11	AIP	AHTP	Non-AntiCP	non-DPPIV	Non-IM
0.90347	GGPPGDRPRGPR	12	AIP	AHTP	Non-AntiCP	non-DPPIV	Non-IM
0.78144	SGKPIDNGPPIL	12	AIP	AHTP	Non-AntiCP	non-DPPIV	Non-IM
0.75854	GNLGPYANLGPR	12	AIP	AHTP	Non-AntiCP	non-DPPIV	Non-IM
0.68305	LSALDRLPLFGP	12	AIP	AHTP	Non-AntiCP	non-DPPIV	Non-IM
0.65706	AAAAQPKKSWIP	12	AIP	AHTP	Non-AntiCP	non-DPPIV	Non-IM
0.62441	KPLSEPGVTGMG	12	AIP	AHTP	Non-AntiCP	non-DPPIV	Non-IM
0.5586	RDRPVPIPGSGL	12	AIP	AHTP	Non-AntiCP	non-DPPIV	Non-IM
0.55771	IPQLPASAKIPK	12	AIP	AHTP	Non-AntiCP	non-DPPIV	Non-IM
0.55238	ESAADQPKPRPL	12	AIP	AHTP	Non-AntiCP	non-DPPIV	Non-IM
0.54964	ISHDLPPALKPG	12	AIP	AHTP	Non-AntiCP	non-DPPIV	Non-IM
0.52595	SQAYVPYHRLPS	12	AIP	AHTP	Non-AntiCP	non-DPPIV	Non-IM
0.50879	DPQGTGGFLEPR	12	AIP	AHTP	Non-AntiCP	non-DPPIV	Non-IM
0.50484	IGSKPAGGKLPV	12	AIP	AHTP	Non-AntiCP	non-DPPIV	Non-IM
0.87191	DPKPIPGDWNGAG	13	AIP	AHTP	Non-AntiCP	non-DPPIV	Non-IM
0.72399	YGKVAPGWGTTPL	13	AIP	AHTP	Non-AntiCP	non-DPPIV	Non-IM
0.69993	SNGGGLLPVPVKL	13	AIP	AHTP	Non-AntiCP	non-DPPIV	Non-IM
0.68339	VIIPAGVPRKPGM	13	AIP	AHTP	Non-AntiCP	non-DPPIV	Non-IM
0.67264	VPSNQHAGSGLGF	13	AIP	AHTP	Non-AntiCP	non-DPPIV	Non-IM
0.65869	ISFIAYKPPSFTG	13	AIP	AHTP	Non-AntiCP	non-DPPIV	Non-IM
0.64632	AYFAPIASTPLKP	13	AIP	AHTP	Non-AntiCP	non-DPPIV	Non-IM
0.61447	PGVLPVASGGLHV	13	AIP	AHTP	Non-AntiCP	non-DPPIV	Non-IM
0.5919	GYGDNGSPPKIPG	13	AIP	AHTP	Non-AntiCP	non-DPPIV	Non-IM
0.58069	SDKDYKEPPPAPL	13	AIP	AHTP	Non-AntiCP	non-DPPIV	Non-IM
0.57144	DEAPPSAGGAGPK	13	AIP	AHTP	Non-AntiCP	non-DPPIV	Non-IM
0.56661	AYAPPMKQGKTGL	13	AIP	AHTP	Non-AntiCP	non-DPPIV	Non-IM
0.56639	GISHDLPPALKPG	13	AIP	AHTP	Non-AntiCP	non-DPPIV	Non-IM
0.56039	AATKPKPPPIGPK	13	AIP	AHTP	Non-AntiCP	non-DPPIV	Non-IM
0.52843	NGSGKPIDNGPPI	13	AIP	AHTP	Non-AntiCP	non-DPPIV	Non-IM
0.77981	FGQYGYGGYFPNRP	14	AIP	AHTP	Non-AntiCP	non-DPPIV	Non-IM
0.75674	IPHGGGGPGMGPIG	14	AIP	AHTP	Non-AntiCP	non-DPPIV	Non-IM
0.71424	KGYLFPEGAARLPG	14	AIP	AHTP	Non-AntiCP	non-DPPIV	Non-IM
0.70548	APIPTPGGGGSKPG	14	AIP	AHTP	Non-AntiCP	non-DPPIV	Non-IM
0.64836	GQYGYGGYFPNRPT	14	AIP	AHTP	Non-AntiCP	non-DPPIV	Non-IM
0.64376	AHKGPFTNAGHKGL	14	AIP	AHTP	Non-AntiCP	non-DPPIV	Non-IM
0.60158	IYPNENKPVGSGGF	14	AIP	AHTP	Non-AntiCP	non-DPPIV	Non-IM
0.58027	VVQPINGDPFIGSL	14	AIP	AHTP	Non-AntiCP	non-DPPIV	Non-IM
0.5742	GQYGYGGYFPNRTP	14	AIP	AHTP	Non-AntiCP	non-DPPIV	Non-IM
0.52544	ATPHPAKKGGKSPM	14	AIP	AHTP	Non-AntiCP	non-DPPIV	Non-IM
0.50726	FLGTLIGPSPPSPR	14	AIP	AHTP	Non-AntiCP	non-DPPIV	Non-IM
0.80261	APLIPAKKLPSVGGN	15	AIP	AHTP	Non-AntiCP	non-DPPIV	Non-IM
0.76372	KPKPKAPAAAPPQGL	15	AIP	AHTP	Non-AntiCP	non-DPPIV	Non-IM
0.71039	AGYAPGHWVGPGGGD	15	AIP	AHTP	Non-AntiCP	non-DPPIV	Non-IM
0.59424	DPNGKPILPPSNKAV	15	AIP	AHTP	Non-AntiCP	non-DPPIV	Non-IM
0.57057	AAAATKPKPPPLGPK	15	AIP	AHTP	Non-AntiCP	non-DPPIV	Non-IM
0.51567	GATATKPKPPPLGPK	15	AIP	AHTP	Non-AntiCP	non-DPPIV	Non-IM
0.9331	GFPEGKPGAGAGGMPG	16	AIP	AHTP	Non-AntiCP	non-DPPIV	Non-IM
0.84126	KGFAGSGDPAYPGGPF	16	AIP	AHTP	Non-AntiCP	non-DPPIV	Non-IM
0.83745	AYFAPLIPAKKLPSVG	16	AIP	AHTP	Non-AntiCP	non-DPPIV	Non-IM
0.80905	KGFAGSGDPSYPGGPF	16	AIP	AHTP	Non-AntiCP	non-DPPIV	Non-IM
0.7128	KPIPGDWNGAGAHTNY	16	AIP	AHTP	Non-AntiCP	non-DPPIV	Non-IM
0.70184	VPPPSSKPAKSGGGKQ	16	AIP	AHTP	Non-AntiCP	non-DPPIV	Non-IM
0.69371	LPYSPRSNGGGLLPVP	16	AIP	AHTP	Non-AntiCP	non-DPPIV	Non-IM
0.66409	AATKPKPPPIGPKRGA	16	AIP	AHTP	Non-AntiCP	non-DPPIV	Non-IM
0.65092	WVSLPGVLPVASGGIH	16	AIP	AHTP	Non-AntiCP	non-DPPIV	Non-IM
0.62914	PYSPRSNGGGLLPVPV	16	AIP	AHTP	Non-AntiCP	non-DPPIV	Non-IM
0.604	GMDDDAPPASGGAGPK	16	AIP	AHTP	Non-AntiCP	non-DPPIV	Non-IM
0.60072	EPEPKASSGGGKPSNF	16	AIP	AHTP	Non-AntiCP	non-DPPIV	Non-IM
0.59101	GPKTPLPDVVIIHAPK	16	AIP	AHTP	Non-AntiCP	non-DPPIV	Non-IM
0.54604	VPKMKPGFDPSKGERP	16	AIP	AHTP	Non-AntiCP	non-DPPIV	Non-IM
0.54055	VSLPGVLPVASGGIHV	16	AIP	AHTP	Non-AntiCP	non-DPPIV	Non-IM
0.51915	IVYPNGNKNDNGAGFL	16	AIP	AHTP	Non-AntiCP	non-DPPIV	Non-IM
0.51833	AGATATKPKPPPLGPK	16	AIP	AHTP	Non-AntiCP	non-DPPIV	Non-IM
0.89235	SRGSPGGMGGPGGGGPL	17	AIP	AHTP	Non-AntiCP	non-DPPIV	Non-IM
0.82143	GPFSGGSMNPARSFGPA	17	AIP	AHTP	Non-AntiCP	non-DPPIV	Non-IM
0.80286	EYGNPIGGGGYGTGGGL	17	AIP	AHTP	Non-AntiCP	non-DPPIV	Non-IM
0.75206	SEYGKVAPGWGTTPLMG	17	AIP	AHTP	Non-AntiCP	non-DPPIV	Non-IM
0.73969	EKGFAGSGDPAYPGGPF	17	AIP	AHTP	Non-AntiCP	non-DPPIV	Non-IM
0.731	VSLPGVLPVASGGIHVW	17	AIP	AHTP	Non-AntiCP	non-DPPIV	Non-IM
0.7077	LDPNTPSPIFAGSTGGL	17	AIP	AHTP	Non-AntiCP	non-DPPIV	Non-IM
0.6572	WVSLPGVLPVASGGIHV	17	AIP	AHTP	Non-AntiCP	non-DPPIV	Non-IM
0.64337	RPKGVTPKFSLAPLVPR	17	AIP	AHTP	Non-AntiCP	non-DPPIV	Non-IM
0.59547	FAPPGSGGGGGGTPAKD	17	AIP	AHTP	Non-AntiCP	non-DPPIV	Non-IM
0.57549	NPVDHPHGGGEGRAPIG	17	AIP	AHTP	Non-AntiCP	non-DPPIV	Non-IM
0.53823	GPDRPKYLGPFSENTPS	17	AIP	AHTP	Non-AntiCP	non-DPPIV	Non-IM
0.52858	SVGAYFAPIASTPLKPS	17	AIP	AHTP	Non-AntiCP	non-DPPIV	Non-IM
0.50009	PAAAAATKPKPPPIGPK	17	AIP	AHTP	Non-AntiCP	non-DPPIV	Non-IM
0.86706	AAGPFSGGSMNPARSFGP	18	AIP	AHTP	Non-AntiCP	non-DPPIV	Non-IM
0.85275	APVPVAPKKNDGGFAGLG	18	AIP	AHTP	Non-AntiCP	non-DPPIV	Non-IM
0.85109	LSRGSPGGMGGPGGGGPL	18	AIP	AHTP	Non-AntiCP	non-DPPIV	Non-IM
0.7847	PYSPRSNGGGLLPVPVKL	18	AIP	AHTP	Non-AntiCP	non-DPPIV	Non-IM
0.73298	SAVPKMKPGFDPTKGGRP	18	AIP	AHTP	Non-AntiCP	non-DPPIV	Non-IM
0.70679	ATKPKPPPIGPKRGAKVK	18	AIP	AHTP	Non-AntiCP	non-DPPIV	Non-IM
0.70376	SEYGKVAPGWGTTPLMGV	18	AIP	AHTP	Non-AntiCP	non-DPPIV	Non-IM
0.69538	FGGGTLGHPWGNAPGAVA	18	AIP	AHTP	Non-AntiCP	non-DPPIV	Non-IM
0.65458	SAVPKMKPGFDPSKGERP	18	AIP	AHTP	Non-AntiCP	non-DPPIV	Non-IM
0.60072	AAAATKPKPPPIGPKRGA	18	AIP	AHTP	Non-AntiCP	non-DPPIV	Non-IM
0.58173	GGMDDDVPAGGSGGAGPK	18	AIP	AHTP	Non-AntiCP	non-DPPIV	Non-IM
0.55515	APAGATATKPKPPPLGPK	18	AIP	AHTP	Non-AntiCP	non-DPPIV	Non-IM
0.54788	APAAAAATKPKPPPIGPK	18	AIP	AHTP	Non-AntiCP	non-DPPIV	Non-IM
0.5266	YNQPGAGAGAGPSPGGEA	18	AIP	AHTP	Non-AntiCP	non-DPPIV	Non-IM
0.52296	FFAPPGSGGEGGGTPAKD	18	AIP	AHTP	Non-AntiCP	non-DPPIV	Non-IM
0.86777	GFPEGKPGAGAGGMPGGVD	19	AIP	AHTP	Non-AntiCP	non-DPPIV	Non-IM
0.8463	AAGPFSGGSMNPARSFGPA	19	AIP	AHTP	Non-AntiCP	non-DPPIV	Non-IM
0.63459	SEYGKVAPGWGTTPLMGVA	19	AIP	AHTP	Non-AntiCP	non-DPPIV	Non-IM
0.60208	AAPAAAAATKPKPPPLGPK	19	AIP	AHTP	Non-AntiCP	non-DPPIV	Non-IM
0.5825	AAAATKPKPPPIGPKRGAK	19	AIP	AHTP	Non-AntiCP	non-DPPIV	Non-IM
0.58077	RPKPRPGFRPGSAGGGHVQ	19	AIP	AHTP	Non-AntiCP	non-DPPIV	Non-IM
0.53822	VAQGAKPGEGGQLPGKKVS	19	AIP	AHTP	Non-AntiCP	non-DPPIV	Non-IM
0.52989	SAVPKMKPGFDPTKGGRPE	19	AIP	AHTP	Non-AntiCP	non-DPPIV	Non-IM
0.51213	QSMYNQPGAGAAGAGPSPG	19	AIP	AHTP	Non-AntiCP	non-DPPIV	Non-IM
0.50057	SAVPKMKPGFDPSKGERPE	19	AIP	AHTP	Non-AntiCP	non-DPPIV	Non-IM
0.81342	FAPIPTPGGGGSKPGGSGNE	20	AIP	AHTP	Non-AntiCP	non-DPPIV	Non-IM
0.68037	APAAAAATKPKPPPIGPKRG	20	AIP	AHTP	Non-AntiCP	non-DPPIV	Non-IM
0.61933	DAPKPGQPGQAARPAGGAPA	20	AIP	AHTP	Non-AntiCP	non-DPPIV	Non-IM
0.60828	AAAATKPKPPPIGPKRGAKV	20	AIP	AHTP	Non-AntiCP	non-DPPIV	Non-IM
0.60761	QSMYNQPGAGAGAGPSPGGE	20	AIP	AHTP	Non-AntiCP	non-DPPIV	Non-IM
0.54143	SMYNQPGAGAAGAGPSPGGED	21	AIP	AHTP	Non-AntiCP	non-DPPIV	Non-IM
0.65841	ATGGGGYGTGGGYGGGATGGTY	22	AIP	AHTP	Non-AntiCP	non-DPPIV	Non-IM
0.52141	DEFVPWPSKGKTDKDGWYPPGHGD	24	AIP	AHTP	Non-AntiCP	non-DPPIV	Non-IM
0.61803	RFRPS	5	AIP	Non-AHTP	Non-AntiCP	non-DPPIV	Non-IM
0.53558	LARLL	5	AIP	Non-AHTP	Non-AntiCP	non-DPPIV	Non-IM
0.52798	NGDRL	5	AIP	Non-AHTP	Non-AntiCP	non-DPPIV	Non-IM
0.52576	RNSHF	5	AIP	Non-AHTP	Non-AntiCP	non-DPPIV	Non-IM
0.87863	NHACFL	6	AIP	Non-AHTP	Non-AntiCP	non-DPPIV	Non-IM
0.78239	AARFGP	6	AIP	Non-AHTP	Non-AntiCP	non-DPPIV	Non-IM
0.67315	SGRGLP	6	AIP	Non-AHTP	Non-AntiCP	non-DPPIV	Non-IM
0.58464	ALRGGL	6	AIP	Non-AHTP	Non-AntiCP	non-DPPIV	Non-IM
0.51545	GHRAGL	6	AIP	Non-AHTP	Non-AntiCP	non-DPPIV	Non-IM
0.509	LRLLGL	6	AIP	Non-AHTP	Non-AntiCP	non-DPPIV	Non-IM
0.50708	ALRNLL	6	AIP	Non-AHTP	Non-AntiCP	non-DPPIV	Non-IM
0.90582	FLRLLGF	7	AIP	Non-AHTP	Non-AntiCP	non-DPPIV	Non-IM
0.66859	SAGRTFP	7	AIP	Non-AHTP	Non-AntiCP	non-DPPIV	Non-IM
0.55122	FLHTGGL	7	AIP	Non-AHTP	Non-AntiCP	non-DPPIV	Non-IM
0.52655	KDRSRGF	7	AIP	Non-AHTP	Non-AntiCP	non-DPPIV	Non-IM
0.63159	AFQNLKPGT	9	AIP	Non-AHTP	Non-AntiCP	non-DPPIV	Non-IM
0.61012	LASSLDKFL	9	AIP	Non-AHTP	Non-AntiCP	non-DPPIV	Non-IM
0.51004	GGEFGKGPK	9	AIP	Non-AHTP	Non-AntiCP	non-DPPIV	Non-IM
0.71171	LIRKLPFQRL	10	AIP	Non-AHTP	Non-AntiCP	non-DPPIV	Non-IM
0.68378	APYQRNKLGL	10	AIP	Non-AHTP	Non-AntiCP	non-DPPIV	Non-IM
0.65336	GSAFHRVIPG	10	AIP	Non-AHTP	Non-AntiCP	non-DPPIV	Non-IM
0.64827	SAAWYPIRSD	10	AIP	Non-AHTP	Non-AntiCP	non-DPPIV	Non-IM
0.61848	ANLFNAGLRP	10	AIP	Non-AHTP	Non-AntiCP	non-DPPIV	Non-IM
0.61187	YDIGTGFGHF	10	AIP	Non-AHTP	Non-AntiCP	non-DPPIV	Non-IM
0.57413	ADLFNAGIRP	10	AIP	Non-AHTP	Non-AntiCP	non-DPPIV	Non-IM
0.51707	AADPKKGSLG	10	AIP	Non-AHTP	Non-AntiCP	non-DPPIV	Non-IM
0.78831	GFQWASKEGPL	11	AIP	Non-AHTP	Non-AntiCP	non-DPPIV	Non-IM
0.688	AIPNANSARGF	11	AIP	Non-AHTP	Non-AntiCP	non-DPPIV	Non-IM
0.68609	ALPNANSARGF	11	AIP	Non-AHTP	Non-AntiCP	non-DPPIV	Non-IM
0.65867	AGAAIGIGNVF	11	AIP	Non-AHTP	Non-AntiCP	non-DPPIV	Non-IM
0.65755	DSQAYVPYHRL	11	AIP	Non-AHTP	Non-AntiCP	non-DPPIV	Non-IM
0.63395	YLGNNPAKGGL	11	AIP	Non-AHTP	Non-AntiCP	non-DPPIV	Non-IM
0.62341	YIGNNPAKGGL	11	AIP	Non-AHTP	Non-AntiCP	non-DPPIV	Non-IM
0.59841	QVGSALAYGKL	11	AIP	Non-AHTP	Non-AntiCP	non-DPPIV	Non-IM
0.59076	GSISKGWSVPG	11	AIP	Non-AHTP	Non-AntiCP	non-DPPIV	Non-IM
0.5421	FLSDDSTLRPV	11	AIP	Non-AHTP	Non-AntiCP	non-DPPIV	Non-IM
0.53727	GSTPGYYDGRY	11	AIP	Non-AHTP	Non-AntiCP	non-DPPIV	Non-IM
0.53241	IMSVNPGFGGQ	11	AIP	Non-AHTP	Non-AntiCP	non-DPPIV	Non-IM
0.52345	DPWHKNIGDIV	11	AIP	Non-AHTP	Non-AntiCP	non-DPPIV	Non-IM
0.74781	AKKNDGGGFGGL	12	AIP	Non-AHTP	Non-AntiCP	non-DPPIV	Non-IM
0.73429	ESRLLPGYGGGM	12	AIP	Non-AHTP	Non-AntiCP	non-DPPIV	Non-IM
0.69853	NSWGADWGDKGY	12	AIP	Non-AHTP	Non-AntiCP	non-DPPIV	Non-IM
0.69779	YDIGAGFGHFGI	12	AIP	Non-AHTP	Non-AntiCP	non-DPPIV	Non-IM
0.67774	GFLSNDPGRNPG	12	AIP	Non-AHTP	Non-AntiCP	non-DPPIV	Non-IM
0.64877	ISGGAGFIGSHL	12	AIP	Non-AHTP	Non-AntiCP	non-DPPIV	Non-IM
0.62859	VPHQGAGMVGKL	12	AIP	Non-AHTP	Non-AntiCP	non-DPPIV	Non-IM
0.61489	AGGQAFTGKKRA	12	AIP	Non-AHTP	Non-AntiCP	non-DPPIV	Non-IM
0.59662	DYLGNNPAKGGL	12	AIP	Non-AHTP	Non-AntiCP	non-DPPIV	Non-IM
0.59157	AVDPKSRHKGKL	12	AIP	Non-AHTP	Non-AntiCP	non-DPPIV	Non-IM
0.56613	ISGKGKRPGKGG	12	AIP	Non-AHTP	Non-AntiCP	non-DPPIV	Non-IM
0.56461	DYIGNNPAKGGL	12	AIP	Non-AHTP	Non-AntiCP	non-DPPIV	Non-IM
0.53723	PGVLPVASGGIH	12	AIP	Non-AHTP	Non-AntiCP	non-DPPIV	Non-IM
0.52699	RALDWGPGGGPD	12	AIP	Non-AHTP	Non-AntiCP	non-DPPIV	Non-IM
0.52454	KLDRQKNHGMHF	12	AIP	Non-AHTP	Non-AntiCP	non-DPPIV	Non-IM
0.52447	PQASGAYVFRPD	12	AIP	Non-AHTP	Non-AntiCP	non-DPPIV	Non-IM
0.52261	FLSNDPGRNPGQ	12	AIP	Non-AHTP	Non-AntiCP	non-DPPIV	Non-IM
0.51612	VFTGSPKTFVGL	12	AIP	Non-AHTP	Non-AntiCP	non-DPPIV	Non-IM
0.51136	EWPQRGGANGSL	12	AIP	Non-AHTP	Non-AntiCP	non-DPPIV	Non-IM
0.51011	LIEGYRIGGGPL	12	AIP	Non-AHTP	Non-AntiCP	non-DPPIV	Non-IM
0.50446	GWQPGEKSMKPD	12	AIP	Non-AHTP	Non-AntiCP	non-DPPIV	Non-IM
0.50373	YDNSRGEFIGPL	12	AIP	Non-AHTP	Non-AntiCP	non-DPPIV	Non-IM
0.83062	LPYSPRSNGGGLL	13	AIP	Non-AHTP	Non-AntiCP	non-DPPIV	Non-IM
0.71389	ASERIIPGYGGGM	13	AIP	Non-AHTP	Non-AntiCP	non-DPPIV	Non-IM
0.70498	SIDQFSWGVANRG	13	AIP	Non-AHTP	Non-AntiCP	non-DPPIV	Non-IM
0.70296	DAAINPGNSGGPL	13	AIP	Non-AHTP	Non-AntiCP	non-DPPIV	Non-IM
0.63051	APAEKKPKAGKKL	13	AIP	Non-AHTP	Non-AntiCP	non-DPPIV	Non-IM
0.60985	SVIKNGGIAPGGF	13	AIP	Non-AHTP	Non-AntiCP	non-DPPIV	Non-IM
0.60821	IGVSSFEGPGGKF	13	AIP	Non-AHTP	Non-AntiCP	non-DPPIV	Non-IM
0.60624	SPIDGQKPGTSGL	13	AIP	Non-AHTP	Non-AntiCP	non-DPPIV	Non-IM
0.603	DPYAPADRAHAIG	13	AIP	Non-AHTP	Non-AntiCP	non-DPPIV	Non-IM
0.60064	KDALPNANSARGF	13	AIP	Non-AHTP	Non-AntiCP	non-DPPIV	Non-IM
0.59411	EGLFNAGLRPALN	13	AIP	Non-AHTP	Non-AntiCP	non-DPPIV	Non-IM
0.59254	SSFLDPKGRGGST	13	AIP	Non-AHTP	Non-AntiCP	non-DPPIV	Non-IM
0.58305	GSFNPGGDRPHDL	13	AIP	Non-AHTP	Non-AntiCP	non-DPPIV	Non-IM
0.58259	LATAKPGFQFTVF	13	AIP	Non-AHTP	Non-AntiCP	non-DPPIV	Non-IM
0.57024	ISGKGKRPGKGGN	13	AIP	Non-AHTP	Non-AntiCP	non-DPPIV	Non-IM
0.56003	GDFAIDIGRNIIH	13	AIP	Non-AHTP	Non-AntiCP	non-DPPIV	Non-IM
0.55498	GFLSNDPGRNPGQ	13	AIP	Non-AHTP	Non-AntiCP	non-DPPIV	Non-IM
0.54121	ESRQGIPLITGRF	13	AIP	Non-AHTP	Non-AntiCP	non-DPPIV	Non-IM
0.52893	GGAAEPPKGGNPD	13	AIP	Non-AHTP	Non-AntiCP	non-DPPIV	Non-IM
0.52597	AVIDRQKNHGMHF	13	AIP	Non-AHTP	Non-AntiCP	non-DPPIV	Non-IM
0.51605	LAVQVDAAPFKQW	13	AIP	Non-AHTP	Non-AntiCP	non-DPPIV	Non-IM
0.50671	KAHGGVSVFGGVG	13	AIP	Non-AHTP	Non-AntiCP	non-DPPIV	Non-IM
0.50394	KGSGFHLDPYHGD	13	AIP	Non-AHTP	Non-AntiCP	non-DPPIV	Non-IM
0.50263	ASPIVNFSGVVGN	13	AIP	Non-AHTP	Non-AntiCP	non-DPPIV	Non-IM
0.50207	YSDSSRIPPIIGM	13	AIP	Non-AHTP	Non-AntiCP	non-DPPIV	Non-IM
0.81081	SISKGWSVPGWRTG	14	AIP	Non-AHTP	Non-AntiCP	non-DPPIV	Non-IM
0.74224	IYWAGPLVGGGLAG	14	AIP	Non-AHTP	Non-AntiCP	non-DPPIV	Non-IM
0.70626	AYGDENGKGVLGGL	14	AIP	Non-AHTP	Non-AntiCP	non-DPPIV	Non-IM
0.65353	FYDYIGNNPAKGGL	14	AIP	Non-AHTP	Non-AntiCP	non-DPPIV	Non-IM
0.61495	IFGFLSNDPGRNPG	14	AIP	Non-AHTP	Non-AntiCP	non-DPPIV	Non-IM
0.61077	LIQGGLWLKPTGVT	14	AIP	Non-AHTP	Non-AntiCP	non-DPPIV	Non-IM
0.60861	AGAAIGIGNVFSSL	14	AIP	Non-AHTP	Non-AntiCP	non-DPPIV	Non-IM
0.60161	SAAWYPIRSDYGVG	14	AIP	Non-AHTP	Non-AntiCP	non-DPPIV	Non-IM
0.58297	GDDIPLAGLSQRPH	14	AIP	Non-AHTP	Non-AntiCP	non-DPPIV	Non-IM
0.53866	ATPKHDGSGSLVHW	14	AIP	Non-AHTP	Non-AntiCP	non-DPPIV	Non-IM
0.53448	LGPSSDGVGRSGAL	14	AIP	Non-AHTP	Non-AntiCP	non-DPPIV	Non-IM
0.50832	GKDNPKKHDKDPGL	14	AIP	Non-AHTP	Non-AntiCP	non-DPPIV	Non-IM
0.78506	GGPSWSVPLGRRDGL	15	AIP	Non-AHTP	Non-AntiCP	non-DPPIV	Non-IM
0.57115	LSEQPALQLGLLSCH	15	AIP	Non-AHTP	Non-AntiCP	non-DPPIV	Non-IM
0.86307	SLDPKPIPGDWNGAGA	16	AIP	Non-AHTP	Non-AntiCP	non-DPPIV	Non-IM
0.77258	GFDPFVPGGIASHHIA	16	AIP	Non-AHTP	Non-AntiCP	non-DPPIV	Non-IM
0.76388	GGGGYNGGGHHGGGGR	16	AIP	Non-AHTP	Non-AntiCP	non-DPPIV	Non-IM
0.67206	SSKISGKGKRPGKGGN	16	AIP	Non-AHTP	Non-AntiCP	non-DPPIV	Non-IM
0.66372	GSSFLDPKGRGGSTGY	16	AIP	Non-AHTP	Non-AntiCP	non-DPPIV	Non-IM
0.66285	SKISGKGKRPGKGGNR	16	AIP	Non-AHTP	Non-AntiCP	non-DPPIV	Non-IM
0.65013	DENGGKLIGFHGRGGN	16	AIP	Non-AHTP	Non-AntiCP	non-DPPIV	Non-IM
0.64035	ANQDPLVTKGGSLVPL	16	AIP	Non-AHTP	Non-AntiCP	non-DPPIV	Non-IM
0.62216	DPSELPKWNYDGSSTG	16	AIP	Non-AHTP	Non-AntiCP	non-DPPIV	Non-IM
0.60484	GGKLIGFHGRGGNAID	16	AIP	Non-AHTP	Non-AntiCP	non-DPPIV	Non-IM
0.57029	LSSTNGPAFNAGRSIW	16	AIP	Non-AHTP	Non-AntiCP	non-DPPIV	Non-IM
0.56397	GSSPAPFPDIGRKAKD	16	AIP	Non-AHTP	Non-AntiCP	non-DPPIV	Non-IM
0.56285	SGAAKKATSRSSKAGL	16	AIP	Non-AHTP	Non-AntiCP	non-DPPIV	Non-IM
0.53622	FAVQAAATGKGPLNNW	16	AIP	Non-AHTP	Non-AntiCP	non-DPPIV	Non-IM
0.5311	VEAYGDENGKGVLGGL	16	AIP	Non-AHTP	Non-AntiCP	non-DPPIV	Non-IM
0.5284	SQAPDKAPAAGGSSIN	16	AIP	Non-AHTP	Non-AntiCP	non-DPPIV	Non-IM
0.50722	SAAWYPIRSDYGVGVN	16	AIP	Non-AHTP	Non-AntiCP	non-DPPIV	Non-IM
0.5062	DPNGKPILPPSNKAVE	16	AIP	Non-AHTP	Non-AntiCP	non-DPPIV	Non-IM
0.50518	GIKQIGVIGWGSQGPA	16	AIP	Non-AHTP	Non-AntiCP	non-DPPIV	Non-IM
0.92221	KGGGIGGGGGFGGGSGF	17	AIP	Non-AHTP	Non-AntiCP	non-DPPIV	Non-IM
0.82416	GSGYGGGGGGGGGSGNR	17	AIP	Non-AHTP	Non-AntiCP	non-DPPIV	Non-IM
0.80416	FAGSGEGAGGFWNRGIS	17	AIP	Non-AHTP	Non-AntiCP	non-DPPIV	Non-IM
0.70872	FWESMKPGGGGKPSGEL	17	AIP	Non-AHTP	Non-AntiCP	non-DPPIV	Non-IM
0.6901	ANILAGGAFSGASMNPA	17	AIP	Non-AHTP	Non-AntiCP	non-DPPIV	Non-IM
0.66427	NGDVGGGFRGIQITSGF	17	AIP	Non-AHTP	Non-AntiCP	non-DPPIV	Non-IM
0.6275	EKAPAEKKPKAGKKLPK	17	AIP	Non-AHTP	Non-AntiCP	non-DPPIV	Non-IM
0.58688	VEPVIGGGGGGGIGGDK	17	AIP	Non-AHTP	Non-AntiCP	non-DPPIV	Non-IM
0.5794	SQVPDKAPAGGGGSSIN	17	AIP	Non-AHTP	Non-AntiCP	non-DPPIV	Non-IM
0.57501	DENGGKLIGFHGRGGNA	17	AIP	Non-AHTP	Non-AntiCP	non-DPPIV	Non-IM
0.56171	HDLPPALKPGADVSRGA	17	AIP	Non-AHTP	Non-AntiCP	non-DPPIV	Non-IM
0.55325	GKGPGLYTEIGKKARDL	17	AIP	Non-AHTP	Non-AntiCP	non-DPPIV	Non-IM
0.52965	GGANTVAPGYSKGSGLG	17	AIP	Non-AHTP	Non-AntiCP	non-DPPIV	Non-IM
0.51143	SQVPEKAPGGGGGSSIN	17	AIP	Non-AHTP	Non-AntiCP	non-DPPIV	Non-IM
0.954	GGGGLNGGAGGLGGGGGF	18	AIP	Non-AHTP	Non-AntiCP	non-DPPIV	Non-IM
0.90609	LGGGGVGGGGLGGGGGGL	18	AIP	Non-AHTP	Non-AntiCP	non-DPPIV	Non-IM
0.76729	VEPVIGGGGGGGIGGDKF	18	AIP	Non-AHTP	Non-AntiCP	non-DPPIV	Non-IM
0.7522	SSGGGYGGGGGGAGSGNR	18	AIP	Non-AHTP	Non-AntiCP	non-DPPIV	Non-IM
0.7357	DEAGKGGGGMSSGSTGGL	18	AIP	Non-AHTP	Non-AntiCP	non-DPPIV	Non-IM
0.66806	GDDVSYGSGGSSGGHGNL	18	AIP	Non-AHTP	Non-AntiCP	non-DPPIV	Non-IM
0.64524	KQIDNWYNGPGYGDGSGW	18	AIP	Non-AHTP	Non-AntiCP	non-DPPIV	Non-IM
0.57092	SSFLDPKGRGGSTGYDNA	18	AIP	Non-AHTP	Non-AntiCP	non-DPPIV	Non-IM
0.56588	ISHDLPPALKPGADVSRG	18	AIP	Non-AHTP	Non-AntiCP	non-DPPIV	Non-IM
0.54938	ENGGKLLGFHGRGGNAID	18	AIP	Non-AHTP	Non-AntiCP	non-DPPIV	Non-IM
0.78218	GMGGGMPGMGGGMPGAGGA	19	AIP	Non-AHTP	Non-AntiCP	non-DPPIV	Non-IM
0.7709	QDWVSLPGVLPVASGGIHV	19	AIP	Non-AHTP	Non-AntiCP	non-DPPIV	Non-IM
0.7402	LPKDESESAGAGAGMGGMG	19	AIP	Non-AHTP	Non-AntiCP	non-DPPIV	Non-IM
0.67437	GGKSTAPVPVAPKKNDGGF	19	AIP	Non-AHTP	Non-AntiCP	non-DPPIV	Non-IM
0.65453	QVIIGGGSGGGFAAGGGAA	19	AIP	Non-AHTP	Non-AntiCP	non-DPPIV	Non-IM
0.60251	FIAAGPKPEAGGEDSSRSF	19	AIP	Non-AHTP	Non-AntiCP	non-DPPIV	Non-IM
0.58528	AAAAATKPKPPPIGPKRGA	19	AIP	Non-AHTP	Non-AntiCP	non-DPPIV	Non-IM
0.93874	GGHGGGLGGGAGGGAGGGLG	20	AIP	Non-AHTP	Non-AntiCP	non-DPPIV	Non-IM
0.92523	GGIGKGGGLGGGIGKGGGVG	20	AIP	Non-AHTP	Non-AntiCP	non-DPPIV	Non-IM
0.73795	SPAAAAKPARGAGGRKGGDR	20	AIP	Non-AHTP	Non-AntiCP	non-DPPIV	Non-IM
0.71879	LPKDESESAGAGAGMGGMGG	20	AIP	Non-AHTP	Non-AntiCP	non-DPPIV	Non-IM
0.67358	AAGDDVSYGSGGSSGGHGNL	20	AIP	Non-AHTP	Non-AntiCP	non-DPPIV	Non-IM
0.64047	ANQSPKSGGQSSGSGGNKKP	20	AIP	Non-AHTP	Non-AntiCP	non-DPPIV	Non-IM
0.61388	TQDWVSLPGVLPVASGGIHV	20	AIP	Non-AHTP	Non-AntiCP	non-DPPIV	Non-IM
0.58554	SSHGEKEKASSPAKKSPKKG	20	AIP	Non-AHTP	Non-AntiCP	non-DPPIV	Non-IM
0.84328	DGGGYGGGDGGYGGGSGGGGW	21	AIP	Non-AHTP	Non-AntiCP	non-DPPIV	Non-IM
0.79152	SSPAAAAKPARGAGGRKGGDR	21	AIP	Non-AHTP	Non-AntiCP	non-DPPIV	Non-IM
0.58141	FKDENGGKLIGFHGRGGNAID	21	AIP	Non-AHTP	Non-AntiCP	non-DPPIV	Non-IM
0.90273	GGFGGGAGGGKGGGLGGGGGVG	22	AIP	Non-AHTP	Non-AntiCP	non-DPPIV	Non-IM
0.88798	GGGYGGGDGGYGGNSGGGGGGW	22	AIP	Non-AHTP	Non-AntiCP	non-DPPIV	Non-IM
0.55353	GGDHVHAGTVVGKLEGDRESTL	22	AIP	Non-AHTP	Non-AntiCP	non-DPPIV	Non-IM
0.51069	GILLKPSMVTPGAESKDRATPE	22	AIP	Non-AHTP	Non-AntiCP	non-DPPIV	Non-IM
0.80497	GGSGGGFAAGGGAAAEGGGGGGE	23	AIP	Non-AHTP	Non-AntiCP	non-DPPIV	Non-IM
0.67356	SSPPATKPARGGRRGGDRKKSVS	23	AIP	Non-AHTP	Non-AntiCP	non-DPPIV	Non-IM
0.77549	GGSGGGFAAGGGAAAEGGGGGGES	24	AIP	Non-AHTP	Non-AntiCP	non-DPPIV	Non-IM
0.58066	DTGSQGGKGGGGSQTDVPGKKGPL	24	AIP	Non-AHTP	Non-AntiCP	non-DPPIV	Non-IM
0.51774	LSGGDHVHAGTVVGKLEGDRESTL	24	AIP	Non-AHTP	Non-AntiCP	non-DPPIV	Non-IM
0.84989	GISHDLPPALKPGADVSRGASFAVD	25	AIP	Non-AHTP	Non-AntiCP	non-DPPIV	Non-IM
0.75044	GGSGGGFAAGGGAAAEGGGGGGESA	25	AIP	Non-AHTP	Non-AntiCP	non-DPPIV	Non-IM
0.59054	ATQTVEDSSRSGPRSTTVGKLLKPL	25	AIP	Non-AHTP	Non-AntiCP	non-DPPIV	Non-IM
0.55589	DTGSQGGKGGGGSQTDVPGKKGPLG	25	AIP	Non-AHTP	Non-AntiCP	non-DPPIV	Non-IM
0.52261	FDTGSQGGKGGGGSQTDVPGKKGPL	25	AIP	Non-AHTP	Non-AntiCP	non-DPPIV	Non-IM
0.74961	GTEFEFKDENGGKLIGFHGRGGNAID	26	AIP	Non-AHTP	Non-AntiCP	non-DPPIV	Non-IM
0.72144	VIIGGGSGGGFAAGGGAAAGGGGGGE	26	AIP	Non-AHTP	Non-AntiCP	non-DPPIV	Non-IM
0.72068	GGSGGGFAAGGGAAAEGGGGGGESAA	26	AIP	Non-AHTP	Non-AntiCP	non-DPPIV	Non-IM
0.58793	TGPHFNPDGKQHGAPGDANRHAGDLG	26	AIP	Non-AHTP	Non-AntiCP	non-DPPIV	Non-IM
0.74451	VIIGGGSGGGFAAGGGAAAEGGGGGGE	27	AIP	Non-AHTP	Non-AntiCP	non-DPPIV	Non-IM
0.57101	STGPHFNPDGKQHGAPGDANRHAGDLG	27	AIP	Non-AHTP	Non-AntiCP	non-DPPIV	Non-IM
0.88746	GGGRRDGGGYGGGDGGYGGNSGGGGGGW	28	AIP	Non-AHTP	Non-AntiCP	non-DPPIV	Non-IM
0.76018	GDDSVLQFGGGTLGHPWGNAPGAVANRVA	29	AIP	Non-AHTP	Non-AntiCP	non-DPPIV	Non-IM
0.70167	VIIGGGSGGGFAAGGGAAAEGGGGGGESA	29	AIP	Non-AHTP	Non-AntiCP	non-DPPIV	Non-IM
0.6413	GVWPGDKLTGVTGGDQVAAAMGIYGPRTT	29	AIP	Non-AHTP	Non-AntiCP	non-DPPIV	Non-IM
0.70943	VIIGGGSGGGFAAGGGAAAEGGGGGGESAA	30	AIP	Non-AHTP	Non-AntiCP	non-DPPIV	Non-IM
0.61967	SGPPARSHSEVHDESGNKIGEITSGGFSPN	30	AIP	Non-AHTP	Non-AntiCP	non-DPPIV	Non-IM
0.86388	KHGPF	5	Non-AIP	AHTP	AntiCP	DPPIV	IM
0.8529	HRHPF	5	Non-AIP	AHTP	AntiCP	DPPIV	IM
0.82016	WYKGP	5	Non-AIP	AHTP	AntiCP	DPPIV	IM
0.79213	PPFNN	5	Non-AIP	AHTP	AntiCP	DPPIV	IM
0.71553	YPGKL	5	Non-AIP	AHTP	AntiCP	DPPIV	IM
0.59202	RSSW	4	Non-AIP	Non-AHT	AntiCP	non-DPPIV	IM
0.56221	PYKGP	5	Non-AIP	AHTP	AntiCP	DPPIV	Non-IM
0.8695	GPPHGL	6	Non-AIP	AHTP	AntiCP	DPPIV	Non-IM
0.8518	WRQLPP	6	Non-AIP	AHTP	AntiCP	DPPIV	Non-IM
0.82053	FQGPPH	6	Non-AIP	AHTP	AntiCP	DPPIV	Non-IM
0.8146	HRPGPL	6	Non-AIP	AHTP	AntiCP	DPPIV	Non-IM
0.73099	VPRPLP	6	Non-AIP	AHTP	AntiCP	DPPIV	Non-IM
0.72503	YGPDRP	6	Non-AIP	AHTP	AntiCP	DPPIV	Non-IM
0.63333	PPFNNA	6	Non-AIP	AHTP	AntiCP	DPPIV	Non-IM
0.6332	DLRLPP	6	Non-AIP	AHTP	AntiCP	DPPIV	Non-IM
0.60414	KVAPGW	6	Non-AIP	AHTP	AntiCP	DPPIV	Non-IM
0.53088	LAGAPP	6	Non-AIP	AHTP	AntiCP	DPPIV	Non-IM
0.53083	VPKVPF	6	Non-AIP	AHTP	AntiCP	DPPIV	Non-IM
0.88903	KYPPPPP	7	Non-AIP	AHTP	AntiCP	DPPIV	Non-IM
0.86996	PGVPPPP	7	Non-AIP	AHTP	AntiCP	DPPIV	Non-IM
0.8468	APLPHPP	7	Non-AIP	AHTP	AntiCP	DPPIV	Non-IM
0.79885	PHRFRGP	7	Non-AIP	AHTP	AntiCP	DPPIV	Non-IM
0.69516	DSRAPLP	7	Non-AIP	AHTP	AntiCP	DPPIV	Non-IM
0.64334	KYPCVPP	7	Non-AIP	AHTP	AntiCP	DPPIV	Non-IM
0.60154	MKAFAPP	7	Non-AIP	AHTP	AntiCP	DPPIV	Non-IM
0.59612	GPGHLPQ	7	Non-AIP	AHTP	AntiCP	DPPIV	Non-IM
0.56241	AAKWPGQ	7	Non-AIP	AHTP	AntiCP	DPPIV	Non-IM
0.89056	KYPWPPGV	8	Non-AIP	AHTP	AntiCP	DPPIV	Non-IM
0.85759	GPPGDRPR	8	Non-AIP	AHTP	AntiCP	DPPIV	Non-IM
0.85478	SGHPGLPM	8	Non-AIP	AHTP	AntiCP	DPPIV	Non-IM
0.77036	KVGPPPPP	8	Non-AIP	AHTP	AntiCP	DPPIV	Non-IM
0.51714	DSRAPLPV	8	Non-AIP	AHTP	AntiCP	DPPIV	Non-IM
0.88759	PPPPPPHGQ	9	Non-AIP	AHTP	AntiCP	DPPIV	Non-IM
0.75234	NGPPGDRPR	9	Non-AIP	AHTP	AntiCP	DPPIV	Non-IM
0.66124	ADDDAPPPP	9	Non-AIP	AHTP	AntiCP	DPPIV	Non-IM
0.60668	TFQGPPHGL	9	Non-AIP	AHTP	AntiCP	DPPIV	Non-IM
0.56962	VPKLPPTLP	9	Non-AIP	AHTP	AntiCP	DPPIV	Non-IM
0.93024	INDNFFPGHF	10	Non-AIP	AHTP	AntiCP	DPPIV	Non-IM
0.84765	KPPGANFYPP	10	Non-AIP	AHTP	AntiCP	DPPIV	Non-IM
0.75709	DVLPFPRYGP	10	Non-AIP	AHTP	AntiCP	DPPIV	Non-IM
0.75057	ADDDAPPPPR	10	Non-AIP	AHTP	AntiCP	DPPIV	Non-IM
0.66615	ADNNAPPPPR	10	Non-AIP	AHTP	AntiCP	DPPIV	Non-IM
0.51957	LPAGVPRKGP	10	Non-AIP	AHTP	AntiCP	DPPIV	Non-IM
0.86828	GPPQPGVPPPG	11	Non-AIP	AHTP	AntiCP	DPPIV	Non-IM
0.776	RNLPPAVPGLM	11	Non-AIP	AHTP	AntiCP	DPPIV	Non-IM
0.64363	DSHVPLLAPLP	11	Non-AIP	AHTP	AntiCP	DPPIV	Non-IM
0.59272	DSHVPILAPLP	11	Non-AIP	AHTP	AntiCP	DPPIV	Non-IM
0.76385	SQPAPSPGQPPR	12	Non-AIP	AHTP	AntiCP	DPPIV	Non-IM
0.66423	DYPVPKNPNGVL	12	Non-AIP	AHTP	AntiCP	DPPIV	Non-IM
0.62496	SQQSSPPPSQLP	12	Non-AIP	AHTP	AntiCP	DPPIV	Non-IM
0.56241	HPWGNAPGAVAN	12	Non-AIP	AHTP	AntiCP	DPPIV	Non-IM
0.70658	QSQPAPSPGQPPR	13	Non-AIP	AHTP	AntiCP	DPPIV	Non-IM
0.67389	DAPKDVPGAPRQW	13	Non-AIP	AHTP	AntiCP	DPPIV	Non-IM
0.65587	DAHIPDNFVPRIP	13	Non-AIP	AHTP	AntiCP	DPPIV	Non-IM
0.64827	PVASGGIHVWHMP	13	Non-AIP	AHTP	AntiCP	DPPIV	Non-IM
0.62931	HPWGNAPGAVANR	13	Non-AIP	AHTP	AntiCP	DPPIV	Non-IM
0.59156	GAHVPDNFVPKIP	13	Non-AIP	AHTP	AntiCP	DPPIV	Non-IM
0.50043	AGKATPAPPVGPA	13	Non-AIP	AHTP	AntiCP	DPPIV	Non-IM
0.88244	GAFPKNYEPPPGGF	14	Non-AIP	AHTP	AntiCP	DPPIV	Non-IM
0.86465	FDPKPVPGDWNGAG	14	Non-AIP	AHTP	AntiCP	DPPIV	Non-IM
0.72254	LPGVLPVASNLHVW	14	Non-AIP	AHTP	AntiCP	DPPIV	Non-IM
0.64412	LPPGYDPSKDGPLP	14	Non-AIP	AHTP	AntiCP	DPPIV	Non-IM
0.61475	YSLPPNEVGYPGGI	14	Non-AIP	AHTP	AntiCP	DPPIV	Non-IM
0.61364	AGKATPAPPVGPAL	14	Non-AIP	AHTP	AntiCP	DPPIV	Non-IM
0.57039	FGADPNVIQPMNIR	14	Non-AIP	AHTP	AntiCP	DPPIV	Non-IM
0.53931	DPQGKPILPPRGET	14	Non-AIP	AHTP	AntiCP	DPPIV	Non-IM
0.50389	AGVDPKEIPLPHEF	14	Non-AIP	AHTP	AntiCP	DPPIV	Non-IM
0.89382	IKVGPPPPPSGGLPG	15	Non-AIP	AHTP	AntiCP	DPPIV	Non-IM
0.8871	NFFPGHFPERPIMPG	15	Non-AIP	AHTP	AntiCP	DPPIV	Non-IM
0.88163	IGPPPPPSGGLPGTD	15	Non-AIP	AHTP	AntiCP	DPPIV	Non-IM
0.87809	IGPPPPPSGGLPGTE	15	Non-AIP	AHTP	AntiCP	DPPIV	Non-IM
0.87761	AGAFPKNYEPPPGGF	15	Non-AIP	AHTP	AntiCP	DPPIV	Non-IM
0.87399	VGPPPPPSGGLPGTD	15	Non-AIP	AHTP	AntiCP	DPPIV	Non-IM
0.86921	APFLPSHPVIPTGGF	15	Non-AIP	AHTP	AntiCP	DPPIV	Non-IM
0.86888	VGPPPPPSGGLPGTE	15	Non-AIP	AHTP	AntiCP	DPPIV	Non-IM
0.75448	ADPDRPIWFPGSTPP	15	Non-AIP	AHTP	AntiCP	DPPIV	Non-IM
0.66137	DKPQPPPEGRLPDAT	15	Non-AIP	AHTP	AntiCP	DPPIV	Non-IM
0.57528	AGKATPAPPVGPALG	15	Non-AIP	AHTP	AntiCP	DPPIV	Non-IM
0.54293	RDDPL	5	Non-AIP	Non-AHTP	AntiCP	DPPIV	Non-IM
0.60032	QDERPF	6	Non-AIP	Non-AHTP	AntiCP	DPPIV	Non-IM
0.61005	WDYKGPT	7	Non-AIP	Non-AHTP	AntiCP	DPPIV	Non-IM
0.58231	LDQHVPGHGTIPL	13	Non-AIP	Non-AHTP	AntiCP	DPPIV	Non-IM
0.59956	HPWGNAPGAVANRVA	15	Non-AIP	Non-AHTP	AntiCP	DPPIV	Non-IM
0.55892	QLAPP	5	Non-AIP	AHTP	Non-AntiCP	DPPIV	Non-IM
0.6873	LPAPPH	6	Non-AIP	AHTP	Non-AntiCP	DPPIV	Non-IM
0.87125	VGPPPPP	7	Non-AIP	AHTP	Non-AntiCP	DPPIV	Non-IM
0.7273	GPPHGLT	7	Non-AIP	AHTP	Non-AntiCP	DPPIV	Non-IM
0.65605	GPPHGLQ	7	Non-AIP	AHTP	Non-AntiCP	DPPIV	Non-IM
0.57253	KLPGQNF	7	Non-AIP	AHTP	Non-AntiCP	DPPIV	Non-IM
0.5445	GPPHGIQ	7	Non-AIP	AHTP	Non-AntiCP	DPPIV	Non-IM
0.54191	EKNHLPF	7	Non-AIP	AHTP	Non-AntiCP	DPPIV	Non-IM
0.53516	QGPPHGLQ	8	Non-AIP	AHTP	Non-AntiCP	DPPIV	Non-IM
0.57444	FQGPPHGIQ	9	Non-AIP	AHTP	Non-AntiCP	DPPIV	Non-IM
0.67382	HPWGNAPGAV	10	Non-AIP	AHTP	Non-AntiCP	DPPIV	Non-IM
0.66646	IDNHIDPAGW	10	Non-AIP	AHTP	Non-AntiCP	DPPIV	Non-IM
0.58741	GAHVPDNFVP	10	Non-AIP	AHTP	Non-AntiCP	DPPIV	Non-IM
0.5412	KTFQGPPHGL	10	Non-AIP	AHTP	Non-AntiCP	DPPIV	Non-IM
0.50206	REPGPLPGIS	10	Non-AIP	AHTP	Non-AntiCP	DPPIV	Non-IM
0.71781	KVAPGWGTTPF	11	Non-AIP	AHTP	Non-AntiCP	DPPIV	Non-IM
0.57938	QQFDNPANPKIH	12	Non-AIP	AHTP	Non-AntiCP	DPPIV	Non-IM
0.61621	DPQGKPILPPRGE	13	Non-AIP	AHTP	Non-AntiCP	DPPIV	Non-IM
0.58924	QQFDNPANPKIHY	13	Non-AIP	AHTP	Non-AntiCP	DPPIV	Non-IM
0.75176	PGVLPVASGGIHVW	14	Non-AIP	AHTP	Non-AntiCP	DPPIV	Non-IM
0.64255	PVASGGIHVWHMPA	14	Non-AIP	AHTP	Non-AntiCP	DPPIV	Non-IM
0.57755	QGAHVPDNFVPKIP	14	Non-AIP	AHTP	Non-AntiCP	DPPIV	Non-IM
0.56235	SHGKDYVDPPPAPF	14	Non-AIP	AHTP	Non-AntiCP	DPPIV	Non-IM
0.51457	DAPKPGQPGQAARP	14	Non-AIP	AHTP	Non-AntiCP	DPPIV	Non-IM
0.9173	KVGPPPPPSGGLPGT	15	Non-AIP	AHTP	Non-AntiCP	DPPIV	Non-IM
0.89131	GPPPPPSGGLPGTDN	15	Non-AIP	AHTP	Non-AntiCP	DPPIV	Non-IM
0.83091	APPPPFDPTKPSTPI	15	Non-AIP	AHTP	Non-AntiCP	DPPIV	Non-IM
0.71601	ADPERPIWFPGSTPP	15	Non-AIP	AHTP	Non-AntiCP	DPPIV	Non-IM
0.67803	MFNGNLGPYANLGPR	15	Non-AIP	AHTP	Non-AntiCP	DPPIV	Non-IM
0.67505	QYSLPPNEVGYPGGI	15	Non-AIP	AHTP	Non-AntiCP	DPPIV	Non-IM
0.62707	DGAPAPTPAPAPAPT	15	Non-AIP	AHTP	Non-AntiCP	DPPIV	Non-IM
0.61309	DAPKPGQPGQAPRPA	15	Non-AIP	AHTP	Non-AntiCP	DPPIV	Non-IM
0.61068	AAGTPPPAAGAPPPA	15	Non-AIP	AHTP	Non-AntiCP	DPPIV	Non-IM
0.57238	FLPSHPVIPTGGFPQ	15	Non-AIP	AHTP	Non-AntiCP	DPPIV	Non-IM
0.54396	DFEPFNASVPRPTLP	15	Non-AIP	AHTP	Non-AntiCP	DPPIV	Non-IM
0.53046	NPPALNPVSGSGHVE	15	Non-AIP	AHTP	Non-AntiCP	DPPIV	Non-IM
0.52464	KVAPGWGTTPLMGVA	15	Non-AIP	AHTP	Non-AntiCP	DPPIV	Non-IM
0.79916	MPVPGAGPLGPFVPAPP	17	Non-AIP	AHTP	Non-AntiCP	DPPIV	Non-IM
0.59905	SSGAAGTPPPAAGAPPPA	18	Non-AIP	AHTP	Non-AntiCP	DPPIV	Non-IM
0.58528	SMSVPL	6	Non-AIP	Non-AHTP	Non-AntiCP	DPPIV	Non-IM
0.73859	DGWYPPGHGD	10	Non-AIP	Non-AHTP	Non-AntiCP	DPPIV	Non-IM
0.63118	HPWGNAPGAVANRV	14	Non-AIP	Non-AHTP	Non-AntiCP	DPPIV	Non-IM
0.6824	TGQPLVYGGWPNHDF	15	Non-AIP	Non-AHTP	Non-AntiCP	DPPIV	Non-IM
0.60351	GPRGK	5	Non-AIP	AHTP	AntiCP	non-DPPIV	Non-IM
0.81328	HCWAKPGH	8	Non-AIP	AHTP	AntiCP	non-DPPIV	Non-IM
0.64595	AHKGPFTG	8	Non-AIP	AHTP	AntiCP	non-DPPIV	Non-IM
0.84341	GGPPGDRPR	9	Non-AIP	AHTP	AntiCP	non-DPPIV	Non-IM
0.60525	GLPDSPGVPK	10	Non-AIP	AHTP	AntiCP	non-DPPIV	Non-IM
0.9017	GPPGDRPRGPR	11	Non-AIP	AHTP	AntiCP	non-DPPIV	Non-IM
0.68405	GKDGPGKVGPL	11	Non-AIP	AHTP	AntiCP	non-DPPIV	Non-IM
0.59092	SEYGKVAPGWG	11	Non-AIP	AHTP	AntiCP	non-DPPIV	Non-IM
0.59066	KNAPNIPAKNF	11	Non-AIP	AHTP	AntiCP	non-DPPIV	Non-IM
0.58042	GPLPKELGDLT	11	Non-AIP	AHTP	AntiCP	non-DPPIV	Non-IM
0.79644	LPYSPRSNGGGL	12	Non-AIP	AHTP	AntiCP	non-DPPIV	Non-IM
0.73238	FSGHKIYPGRGI	12	Non-AIP	AHTP	AntiCP	non-DPPIV	Non-IM
0.89449	GGGPPGDRPRGPR	13	Non-AIP	AHTP	AntiCP	non-DPPIV	Non-IM
0.73831	WYNGPGYGDGSGW	13	Non-AIP	AHTP	AntiCP	non-DPPIV	Non-IM
0.71746	DAPPTGPAGKAGL	13	Non-AIP	AHTP	AntiCP	non-DPPIV	Non-IM
0.6646	SGKVVPGYGHGVL	13	Non-AIP	AHTP	AntiCP	non-DPPIV	Non-IM
0.60233	VASGGIHVWHMPA	13	Non-AIP	AHTP	AntiCP	non-DPPIV	Non-IM
0.60155	QGAKPGEGGQLPG	13	Non-AIP	AHTP	AntiCP	non-DPPIV	Non-IM
0.89961	FAGSGDPAYPGGPF	14	Non-AIP	AHTP	AntiCP	non-DPPIV	Non-IM
0.84532	AAGPFSGGSMNPAR	14	Non-AIP	AHTP	AntiCP	non-DPPIV	Non-IM
0.80055	SPGPGEPPFLKVGD	14	Non-AIP	AHTP	AntiCP	non-DPPIV	Non-IM
0.77768	SPGPGEPPFIKVGD	14	Non-AIP	AHTP	AntiCP	non-DPPIV	Non-IM
0.76856	DWDPKGINGPKTPL	14	Non-AIP	AHTP	AntiCP	non-DPPIV	Non-IM
0.69121	FDPFVPGGIASHHI	14	Non-AIP	AHTP	AntiCP	non-DPPIV	Non-IM
0.689	NGSGKPIDNGPPIL	14	Non-AIP	AHTP	AntiCP	non-DPPIV	Non-IM
0.66244	KKGEWLPGLASPGY	14	Non-AIP	AHTP	AntiCP	non-DPPIV	Non-IM
0.65947	GSRPGLPTGRLIPV	14	Non-AIP	AHTP	AntiCP	non-DPPIV	Non-IM
0.6058	IPQLPASAKIPKVA	14	Non-AIP	AHTP	AntiCP	non-DPPIV	Non-IM
0.57288	SEYGKVAPGWGTTP	14	Non-AIP	AHTP	AntiCP	non-DPPIV	Non-IM
0.56441	SSSTGQPKPPSPLP	14	Non-AIP	AHTP	AntiCP	non-DPPIV	Non-IM
0.55145	VPVAPKKNDGGFAG	14	Non-AIP	AHTP	AntiCP	non-DPPIV	Non-IM
0.54069	YGDNGSPPKIPGGA	14	Non-AIP	AHTP	AntiCP	non-DPPIV	Non-IM
0.52603	SGKVKPVVDPKGPF	14	Non-AIP	AHTP	AntiCP	non-DPPIV	Non-IM
0.90609	SFDPKPIPGDWNGAG	15	Non-AIP	AHTP	AntiCP	non-DPPIV	Non-IM
0.90433	SIWYGPDRPKYLGPF	15	Non-AIP	AHTP	AntiCP	non-DPPIV	Non-IM
0.8988	GFAGSGDPAYPGGPF	15	Non-AIP	AHTP	AntiCP	non-DPPIV	Non-IM
0.86857	GFAGSGDPSYPGGPF	15	Non-AIP	AHTP	AntiCP	non-DPPIV	Non-IM
0.86089	GNPIGGGGYGTGGGL	15	Non-AIP	AHTP	AntiCP	non-DPPIV	Non-IM
0.82553	IELPKKAGLFPLIPR	15	Non-AIP	AHTP	AntiCP	non-DPPIV	Non-IM
0.80169	VPPPSSKPAKSGGGK	15	Non-AIP	AHTP	AntiCP	non-DPPIV	Non-IM
0.77543	FAPIPTPGGGGSKPG	15	Non-AIP	AHTP	AntiCP	non-DPPIV	Non-IM
0.76796	LPGVLPVASGGIHVW	15	Non-AIP	AHTP	AntiCP	non-DPPIV	Non-IM
0.7011	SEYGKVAPGWGTTPL	15	Non-AIP	AHTP	AntiCP	non-DPPIV	Non-IM
0.67276	FGQYGYGGYFPNRPT	15	Non-AIP	AHTP	AntiCP	non-DPPIV	Non-IM
0.5823	IIYPNENKPVGSGGF	15	Non-AIP	AHTP	AntiCP	non-DPPIV	Non-IM
0.52935	VSLPGVLPVASGGIH	15	Non-AIP	AHTP	AntiCP	non-DPPIV	Non-IM
0.51428	LPDSFRPPSNPGTGD	15	Non-AIP	AHTP	AntiCP	non-DPPIV	Non-IM
0.52494	FKEFN	5	Non-AIP	Non-AHTP	AntiCP	non-DPPIV	Non-IM
0.56197	SSWKNPT	7	Non-AIP	Non-AHTP	AntiCP	non-DPPIV	Non-IM
0.55316	GPRGHHL	7	Non-AIP	Non-AHTP	AntiCP	non-DPPIV	Non-IM
0.52732	DSRGLGP	7	Non-AIP	Non-AHTP	AntiCP	non-DPPIV	Non-IM
0.5088	AAKWDAP	7	Non-AIP	Non-AHTP	AntiCP	non-DPPIV	Non-IM
0.74031	DEFVPWPSKG	10	Non-AIP	Non-AHTP	AntiCP	non-DPPIV	Non-IM
0.5886	GPHGDAGLTG	10	Non-AIP	Non-AHTP	AntiCP	non-DPPIV	Non-IM
0.51055	GAAGMISNHL	10	Non-AIP	Non-AHTP	AntiCP	non-DPPIV	Non-IM
0.79455	PYSPRSNGGGL	11	Non-AIP	Non-AHTP	AntiCP	non-DPPIV	Non-IM
0.72309	SGDPAHDSGPF	11	Non-AIP	Non-AHTP	AntiCP	non-DPPIV	Non-IM
0.63554	SDGNGEFTGKL	11	Non-AIP	Non-AHTP	AntiCP	non-DPPIV	Non-IM
0.62901	GNLPWDVDNGR	11	Non-AIP	Non-AHTP	AntiCP	non-DPPIV	Non-IM
0.53545	SENFPGKGHEF	11	Non-AIP	Non-AHTP	AntiCP	non-DPPIV	Non-IM
0.62768	SDGNGEFTGKLG	12	Non-AIP	Non-AHTP	AntiCP	non-DPPIV	Non-IM
0.59786	DNAFQNLKPGTL	12	Non-AIP	Non-AHTP	AntiCP	non-DPPIV	Non-IM
0.58304	GPNFVPGEKKDL	12	Non-AIP	Non-AHTP	AntiCP	non-DPPIV	Non-IM
0.55491	AGAGGDEFVKGN	12	Non-AIP	Non-AHTP	AntiCP	non-DPPIV	Non-IM
0.55249	YPRDAKSKNGKL	12	Non-AIP	Non-AHTP	AntiCP	non-DPPIV	Non-IM
0.53003	ASPDGWSSNKNV	12	Non-AIP	Non-AHTP	AntiCP	non-DPPIV	Non-IM
0.50785	LSDGNGEFTGKL	12	Non-AIP	Non-AHTP	AntiCP	non-DPPIV	Non-IM
0.63918	KGSVVPGYGHGVL	13	Non-AIP	Non-AHTP	AntiCP	non-DPPIV	Non-IM
0.61151	ISGQNSWVGKGGA	13	Non-AIP	Non-AHTP	AntiCP	non-DPPIV	Non-IM
0.58124	LPGVLPVASGGIH	13	Non-AIP	Non-AHTP	AntiCP	non-DPPIV	Non-IM
0.55124	WSPGGDVYKGGVT	13	Non-AIP	Non-AHTP	AntiCP	non-DPPIV	Non-IM
0.53156	SSGSDLPPHQEIG	13	Non-AIP	Non-AHTP	AntiCP	non-DPPIV	Non-IM
0.53145	PGVLPVASGGIHV	13	Non-AIP	Non-AHTP	AntiCP	non-DPPIV	Non-IM
0.50781	ASGDVYKGGVTGL	13	Non-AIP	Non-AHTP	AntiCP	non-DPPIV	Non-IM
0.71082	GQMNEPPGARMRVG	14	Non-AIP	Non-AHTP	AntiCP	non-DPPIV	Non-IM
0.70638	STNGPAFNAGRSLW	14	Non-AIP	Non-AHTP	AntiCP	non-DPPIV	Non-IM
0.70484	VFAGSGSGMAFNKL	14	Non-AIP	Non-AHTP	AntiCP	non-DPPIV	Non-IM
0.70196	AGHVDPNKALNPGL	14	Non-AIP	Non-AHTP	AntiCP	non-DPPIV	Non-IM
0.6981	KHADFPGSNNGTGL	14	Non-AIP	Non-AHTP	AntiCP	non-DPPIV	Non-IM
0.66832	FSADAPKDSQIAGF	14	Non-AIP	Non-AHTP	AntiCP	non-DPPIV	Non-IM
0.65413	GSSFLDPKGRGGST	14	Non-AIP	Non-AHTP	AntiCP	non-DPPIV	Non-IM
0.64405	SLPGVLPVASGGIH	14	Non-AIP	Non-AHTP	AntiCP	non-DPPIV	Non-IM
0.62463	VFAGSGSGIAFNKL	14	Non-AIP	Non-AHTP	AntiCP	non-DPPIV	Non-IM
0.62068	ADEFVPWPSKGKTD	14	Non-AIP	Non-AHTP	AntiCP	non-DPPIV	Non-IM
0.59103	SSFLDPKGRNSTGY	14	Non-AIP	Non-AHTP	AntiCP	non-DPPIV	Non-IM
0.57496	SADLFNAGIRPAIN	14	Non-AIP	Non-AHTP	AntiCP	non-DPPIV	Non-IM
0.55413	AGSMDNGDGIAVGW	14	Non-AIP	Non-AHTP	AntiCP	non-DPPIV	Non-IM
0.54618	APASEKKPAAKGGK	14	Non-AIP	Non-AHTP	AntiCP	non-DPPIV	Non-IM
0.53214	SNSKDDPAKGAANF	14	Non-AIP	Non-AHTP	AntiCP	non-DPPIV	Non-IM
0.52886	DKGDSIKASYLHHL	14	Non-AIP	Non-AHTP	AntiCP	non-DPPIV	Non-IM
0.51576	AIIWAGYPGQAGGA	14	Non-AIP	Non-AHTP	AntiCP	non-DPPIV	Non-IM
0.50302	GTEFEFKGENGGKL	14	Non-AIP	Non-AHTP	AntiCP	non-DPPIV	Non-IM
0.89338	FAGSGEGAGGFWNRG	15	Non-AIP	Non-AHTP	AntiCP	non-DPPIV	Non-IM
0.88161	SFDPKPVPGDWNGAG	15	Non-AIP	Non-AHTP	AntiCP	non-DPPIV	Non-IM
0.79503	SFGPAVAAGDFSGHW	15	Non-AIP	Non-AHTP	AntiCP	non-DPPIV	Non-IM
0.78542	AAGPFSGGSMNPARS	15	Non-AIP	Non-AHTP	AntiCP	non-DPPIV	Non-IM
0.76808	GFDPFVPGGIASHHI	15	Non-AIP	Non-AHTP	AntiCP	non-DPPIV	Non-IM
0.75963	SGSDGQIIGGRVGGL	15	Non-AIP	Non-AHTP	AntiCP	non-DPPIV	Non-IM
0.74517	VGDYGFDPFGLGKPA	15	Non-AIP	Non-AHTP	AntiCP	non-DPPIV	Non-IM
0.73773	FSGGSMNPARSFGPA	15	Non-AIP	Non-AHTP	AntiCP	non-DPPIV	Non-IM
0.71345	WSPGGDVYKGGVTGL	15	Non-AIP	Non-AHTP	AntiCP	non-DPPIV	Non-IM
0.70869	GAGHVDPNKALNPGL	15	Non-AIP	Non-AHTP	AntiCP	non-DPPIV	Non-IM
0.64474	SGSPFDPVEYNGKTY	15	Non-AIP	Non-AHTP	AntiCP	non-DPPIV	Non-IM
0.63345	GSSFLDPKGRNSTGY	15	Non-AIP	Non-AHTP	AntiCP	non-DPPIV	Non-IM
0.61937	SSFLDPKGRGGSTGY	15	Non-AIP	Non-AHTP	AntiCP	non-DPPIV	Non-IM
0.60952	VIGGGGGGGIGGDKF	15	Non-AIP	Non-AHTP	AntiCP	non-DPPIV	Non-IM
0.59565	SKISGKGKRPGKGGN	15	Non-AIP	Non-AHTP	AntiCP	non-DPPIV	Non-IM
0.58723	SAYAVKDGAEGPRGW	15	Non-AIP	Non-AHTP	AntiCP	non-DPPIV	Non-IM
0.57775	ASSDLAPVKGSVKTF	15	Non-AIP	Non-AHTP	AntiCP	non-DPPIV	Non-IM
0.5676	KGTEFEFKGENGGKL	15	Non-AIP	Non-AHTP	AntiCP	non-DPPIV	Non-IM
0.54103	SLQPNAGASGEYTGL	15	Non-AIP	Non-AHTP	AntiCP	non-DPPIV	Non-IM
0.52364	SKKGSAGPPSKSSGL	15	Non-AIP	Non-AHTP	AntiCP	non-DPPIV	Non-IM
0.51995	AGFAGDDAPRAVFPS	15	Non-AIP	Non-AHTP	AntiCP	non-DPPIV	Non-IM
0.51835	GGPDISFQPGRKDSN	15	Non-AIP	Non-AHTP	AntiCP	non-DPPIV	Non-IM
0.50553	SGGDHVHAGTVVGKL	15	Non-AIP	Non-AHTP	AntiCP	non-DPPIV	Non-IM
0.50231	GDKGEPFDDVGFEGV	15	Non-AIP	Non-AHTP	AntiCP	non-DPPIV	Non-IM
0.86872	GGYGGGDGGYGGGSGGGGW	19	Non-AIP	Non-AHTP	AntiCP	non-DPPIV	Non-IM
0.5778	RGLPR	5	Non-AIP	AHTP	Non-AntiCP	non-DPPIV	Non-IM
0.56639	FGEKYPG	7	Non-AIP	AHTP	Non-AntiCP	non-DPPIV	Non-IM
0.71774	GNSYYYPKGI	10	Non-AIP	AHTP	Non-AntiCP	non-DPPIV	Non-IM
0.90823	GSGDPSYPGGPF	12	Non-AIP	AHTP	Non-AntiCP	non-DPPIV	Non-IM
0.61022	YGKVAPGWGTTP	12	Non-AIP	AHTP	Non-AntiCP	non-DPPIV	Non-IM
0.53652	SEYGKVAPGWGT	12	Non-AIP	AHTP	Non-AntiCP	non-DPPIV	Non-IM
0.53498	YDNSRGEFLGPL	12	Non-AIP	AHTP	Non-AntiCP	non-DPPIV	Non-IM
0.76618	NAWAFATNFVPGK	13	Non-AIP	AHTP	Non-AntiCP	non-DPPIV	Non-IM
0.75431	GPKTDVPGKKGPL	13	Non-AIP	AHTP	Non-AntiCP	non-DPPIV	Non-IM
0.7034	DDAPPASGGAGPK	13	Non-AIP	AHTP	Non-AntiCP	non-DPPIV	Non-IM
0.81464	SPPPPKADGGGSVV	14	Non-AIP	AHTP	Non-AntiCP	non-DPPIV	Non-IM
0.74603	LPYSPRSNGGGLLP	14	Non-AIP	AHTP	Non-AntiCP	non-DPPIV	Non-IM
0.71824	DGPKTDVPGKKGPL	14	Non-AIP	AHTP	Non-AntiCP	non-DPPIV	Non-IM
0.7167	GSGKPIDNGPPILP	14	Non-AIP	AHTP	Non-AntiCP	non-DPPIV	Non-IM
0.71575	APGGNGSIIPRAPF	14	Non-AIP	AHTP	Non-AntiCP	non-DPPIV	Non-IM
0.65205	DDEAPPSAGGAGPK	14	Non-AIP	AHTP	Non-AntiCP	non-DPPIV	Non-IM
0.63764	AHKGPFTGQGHKGL	14	Non-AIP	AHTP	Non-AntiCP	non-DPPIV	Non-IM
0.63066	LVIIPAGVPRKPGM	14	Non-AIP	AHTP	Non-AntiCP	non-DPPIV	Non-IM
0.60322	SAADQPKPRPLSPY	14	Non-AIP	AHTP	Non-AntiCP	non-DPPIV	Non-IM
0.5627	GYSGDVWDPQPAPK	14	Non-AIP	AHTP	Non-AntiCP	non-DPPIV	Non-IM
0.77751	LELPKKAGLFPLLPR	15	Non-AIP	AHTP	Non-AntiCP	non-DPPIV	Non-IM
0.76234	PNTPSPIFAGSTGGL	15	Non-AIP	AHTP	Non-AntiCP	non-DPPIV	Non-IM
0.74869	KGFAGSGDPSYPGGP	15	Non-AIP	AHTP	Non-AntiCP	non-DPPIV	Non-IM
0.73215	IPHGGGGPGMGPIGV	15	Non-AIP	AHTP	Non-AntiCP	non-DPPIV	Non-IM
[truncated: 62 more rows]

## Sheet: Functional prediction- L. rhamn
Functional prediction-L. rhamnosus ATCC7469
PeptideRankerr Score	Sequence	Lenth	AIPpred	AHTP	immunoregulation	DPPIV	AntiCP
0.92586	RRW	3	AIP	AHT	Non-IM	DPPIV	Non-AntiCP
0.92473	RWR	3	AIP	AHT	Non-IM	DPPIV	Non-AntiCP
0.65868	WKH	3	AIP	AHT	Non-IM	DPPIV	Non-AntiCP
0.93901	RFR	3	AIP	AHT	Non-IM	non-DPPIV	Non-AntiCP
0.83414	KRF	3	AIP	AHT	Non-IM	non-DPPIV	Non-AntiCP
0.80334	KWR	3	AIP	AHT	Non-IM	non-DPPIV	Non-AntiCP
0.82834	PLKF	4	AIP	AHT	IM	DPPIV	AntiCP
0.7797	FLHY	4	AIP	AHT	IM	DPPIV	AntiCP
0.7351	RNHF	4	AIP	Non-AHT	IM	DPPIV	AntiCP
0.6513	KFPK	4	AIP	AHT	IM	non-DPPIV	AntiCP
0.54909	KRSW	4	AIP	Non-AHT	IM	non-DPPIV	AntiCP
0.91196	WRGR	4	AIP	Non-AHT	IM	non-DPPIV	Non-AntiCP
0.98974	FFPR	4	AIP	AHT	Non-IM	DPPIV	AntiCP
0.922	RFPR	4	AIP	AHT	Non-IM	DPPIV	AntiCP
0.92031	RFRP	4	AIP	AHT	Non-IM	DPPIV	AntiCP
0.89254	DPWH	4	AIP	AHT	Non-IM	DPPIV	AntiCP
0.89028	HHPW	4	AIP	AHT	Non-IM	DPPIV	AntiCP
0.78488	HMRP	4	AIP	AHT	Non-IM	DPPIV	AntiCP
0.70981	KWPK	4	AIP	AHT	Non-IM	DPPIV	AntiCP
0.69547	PRLR	4	AIP	AHT	Non-IM	DPPIV	AntiCP
0.69162	KKPW	4	AIP	AHT	Non-IM	DPPIV	AntiCP
0.6679	RRLP	4	AIP	AHT	Non-IM	DPPIV	AntiCP
0.6567	KKWP	4	AIP	AHT	Non-IM	DPPIV	AntiCP
0.62758	PHRY	4	AIP	AHT	Non-IM	DPPIV	AntiCP
0.62359	PRGH	4	AIP	AHT	Non-IM	DPPIV	AntiCP
0.61964	RLPR	4	AIP	AHT	Non-IM	DPPIV	AntiCP
0.61268	RYHM	4	AIP	AHT	Non-IM	DPPIV	AntiCP
0.51654	RYHP	4	AIP	AHT	Non-IM	DPPIV	AntiCP
0.93289	WMLH	4	AIP	Non-AHT	Non-IM	DPPIV	AntiCP
0.86492	FHHM	4	AIP	Non-AHT	Non-IM	DPPIV	AntiCP
0.83823	RLHF	4	AIP	Non-AHT	Non-IM	DPPIV	AntiCP
0.80137	FLRH	4	AIP	Non-AHT	Non-IM	DPPIV	AntiCP
0.76881	QRHW	4	AIP	Non-AHT	Non-IM	DPPIV	AntiCP
0.75506	WHLH	4	AIP	Non-AHT	Non-IM	DPPIV	AntiCP
0.74312	FHHL	4	AIP	Non-AHT	Non-IM	DPPIV	AntiCP
0.74293	SHHF	4	AIP	Non-AHT	Non-IM	DPPIV	AntiCP
0.71628	LLFH	4	AIP	Non-AHT	Non-IM	DPPIV	AntiCP
0.67064	RQHW	4	AIP	Non-AHT	Non-IM	DPPIV	AntiCP
0.65046	MRHL	4	AIP	Non-AHT	Non-IM	DPPIV	AntiCP
0.63545	RMHL	4	AIP	Non-AHT	Non-IM	DPPIV	AntiCP
0.58088	RHLM	4	AIP	Non-AHT	Non-IM	DPPIV	AntiCP
0.56131	RMLH	4	AIP	Non-AHT	Non-IM	DPPIV	AntiCP
0.85357	WKPR	4	AIP	AHT	Non-IM	DPPIV	Non-AntiCP
0.9533	WKRW	4	AIP	Non-AHT	Non-IM	DPPIV	Non-AntiCP
0.75525	WLDR	4	AIP	Non-AHT	Non-IM	DPPIV	Non-AntiCP
0.53975	RVHF	4	AIP	Non-AHT	Non-IM	DPPIV	Non-AntiCP
0.83879	KFPR	4	AIP	AHT	Non-IM	non-DPPIV	AntiCP
0.80527	PKFR	4	AIP	AHT	Non-IM	non-DPPIV	AntiCP
0.71604	RPGR	4	AIP	AHT	Non-IM	non-DPPIV	AntiCP
0.53452	KRPL	4	AIP	AHT	Non-IM	non-DPPIV	AntiCP
0.89104	RGHF	4	AIP	Non-AHT	Non-IM	non-DPPIV	AntiCP
0.75546	KFGR	4	AIP	Non-AHT	Non-IM	non-DPPIV	AntiCP
0.75129	RFRN	4	AIP	Non-AHT	Non-IM	non-DPPIV	AntiCP
0.73875	KHGW	4	AIP	Non-AHT	Non-IM	non-DPPIV	AntiCP
0.73733	RAHF	4	AIP	Non-AHT	Non-IM	non-DPPIV	AntiCP
0.63121	FKHL	4	AIP	Non-AHT	Non-IM	non-DPPIV	AntiCP
0.61166	RRGL	4	AIP	Non-AHT	Non-IM	non-DPPIV	AntiCP
0.56944	RQKF	4	AIP	Non-AHT	Non-IM	non-DPPIV	AntiCP
0.55195	RGLR	4	AIP	Non-AHT	Non-IM	non-DPPIV	AntiCP
0.53699	FKAR	4	AIP	Non-AHT	Non-IM	non-DPPIV	AntiCP
0.52106	LRGR	4	AIP	Non-AHT	Non-IM	non-DPPIV	AntiCP
0.51785	KRTW	4	AIP	Non-AHT	Non-IM	non-DPPIV	AntiCP
0.8953	SRGW	4	AIP	Non-AHT	Non-IM	non-DPPIV	Non-AntiCP
0.77357	SKGF	4	AIP	Non-AHT	Non-IM	non-DPPIV	Non-AntiCP
0.73025	RWDR	4	AIP	Non-AHT	Non-IM	non-DPPIV	Non-AntiCP
0.70626	WLKR	4	AIP	Non-AHT	Non-IM	non-DPPIV	Non-AntiCP
0.59644	KWDR	4	AIP	Non-AHT	Non-IM	non-DPPIV	Non-AntiCP
0.57249	RNKW	4	AIP	Non-AHT	Non-IM	non-DPPIV	Non-AntiCP
0.93539	HGGFL	5	AIP	AHTP	IM	DPPIV	AntiCP
0.88118	HPWGH	5	AIP	AHTP	IM	DPPIV	AntiCP
0.87873	VWHPM	5	AIP	AHTP	IM	DPPIV	AntiCP
0.87453	GPHHF	5	AIP	AHTP	IM	DPPIV	AntiCP
0.74976	LFLHL	5	AIP	AHTP	IM	DPPIV	AntiCP
0.64963	SPRHL	5	AIP	AHTP	IM	DPPIV	AntiCP
0.59636	DYRHM	5	AIP	AHTP	IM	DPPIV	AntiCP
0.79886	FGHHL	5	AIP	Non-AHTP	IM	DPPIV	AntiCP
0.94532	FRGPL	5	AIP	AHTP	IM	DPPIV	Non-AntiCP
0.93853	PPWQP	5	AIP	Non-AHTP	IM	DPPIV	Non-AntiCP
0.7651	KGQFL	5	AIP	AHTP	IM	non-DPPIV	AntiCP
0.5759	LFKHL	5	AIP	AHTP	IM	non-DPPIV	AntiCP
0.64525	KRALF	5	AIP	Non-AHTP	IM	non-DPPIV	AntiCP
0.57719	GPKGR	5	AIP	AHTP	IM	non-DPPIV	Non-AntiCP
0.94051	FGMEF	5	AIP	AHTP	Non-IM	DPPIV	AntiCP
0.93893	FKFGP	5	AIP	AHTP	Non-IM	DPPIV	AntiCP
0.92566	LYRPF	5	AIP	AHTP	Non-IM	DPPIV	AntiCP
0.91293	KWPLL	5	AIP	AHTP	Non-IM	DPPIV	AntiCP
0.87751	WMHPA	5	AIP	AHTP	Non-IM	DPPIV	AntiCP
0.87543	FLRLL	5	AIP	AHTP	Non-IM	DPPIV	AntiCP
0.86967	KPGHF	5	AIP	AHTP	Non-IM	DPPIV	AntiCP
0.8687	AAHWM	5	AIP	AHTP	Non-IM	DPPIV	AntiCP
0.86829	HYFGP	5	AIP	AHTP	Non-IM	DPPIV	AntiCP
0.86672	RYFGP	5	AIP	AHTP	Non-IM	DPPIV	AntiCP
0.86579	RPPRP	5	AIP	AHTP	Non-IM	DPPIV	AntiCP
0.85092	PPPPK	5	AIP	AHTP	Non-IM	DPPIV	AntiCP
0.84374	HWMVP	5	AIP	AHTP	Non-IM	DPPIV	AntiCP
0.83786	LRFGP	5	AIP	AHTP	Non-IM	DPPIV	AntiCP
0.83528	PHPGL	5	AIP	AHTP	Non-IM	DPPIV	AntiCP
0.835	LPFKP	5	AIP	AHTP	Non-IM	DPPIV	AntiCP
0.83379	LGHGF	5	AIP	AHTP	Non-IM	DPPIV	AntiCP
0.82104	HGMLP	5	AIP	AHTP	Non-IM	DPPIV	AntiCP
0.81582	FPVGR	5	AIP	AHTP	Non-IM	DPPIV	AntiCP
0.80977	FPNHY	5	AIP	AHTP	Non-IM	DPPIV	AntiCP
0.80781	DPWHN	5	AIP	AHTP	Non-IM	DPPIV	AntiCP
0.80732	FPKDP	5	AIP	AHTP	Non-IM	DPPIV	AntiCP
0.80306	SPWNH	5	AIP	AHTP	Non-IM	DPPIV	AntiCP
0.79849	LPPLR	5	AIP	AHTP	Non-IM	DPPIV	AntiCP
0.77528	PLRLP	5	AIP	AHTP	Non-IM	DPPIV	AntiCP
0.77021	KQWGP	5	AIP	AHTP	Non-IM	DPPIV	AntiCP
0.76704	KVWPP	5	AIP	AHTP	Non-IM	DPPIV	AntiCP
0.7526	APGLR	5	AIP	AHTP	Non-IM	DPPIV	AntiCP
0.73996	TPFHP	5	AIP	AHTP	Non-IM	DPPIV	AntiCP
0.72572	LPRRL	5	AIP	AHTP	Non-IM	DPPIV	AntiCP
0.71927	PDRLP	5	AIP	AHTP	Non-IM	DPPIV	AntiCP
0.71643	HLKWP	5	AIP	AHTP	Non-IM	DPPIV	AntiCP
0.70988	KRPPL	5	AIP	AHTP	Non-IM	DPPIV	AntiCP
0.70406	RLFDP	5	AIP	AHTP	Non-IM	DPPIV	AntiCP
0.69835	RGLPL	5	AIP	AHTP	Non-IM	DPPIV	AntiCP
0.69831	HMLPY	5	AIP	AHTP	Non-IM	DPPIV	AntiCP
0.67869	RAPGL	5	AIP	AHTP	Non-IM	DPPIV	AntiCP
0.66435	HNVPW	5	AIP	AHTP	Non-IM	DPPIV	AntiCP
0.66127	RFEPP	5	AIP	AHTP	Non-IM	DPPIV	AntiCP
0.65834	KFHHM	5	AIP	AHTP	Non-IM	DPPIV	AntiCP
0.64193	REFPP	5	AIP	AHTP	Non-IM	DPPIV	AntiCP
0.63914	LPGLH	5	AIP	AHTP	Non-IM	DPPIV	AntiCP
0.63616	KRPLP	5	AIP	AHTP	Non-IM	DPPIV	AntiCP
0.62229	RLLPP	5	AIP	AHTP	Non-IM	DPPIV	AntiCP
0.61996	KLRMP	5	AIP	AHTP	Non-IM	DPPIV	AntiCP
0.61417	NPRHL	5	AIP	AHTP	Non-IM	DPPIV	AntiCP
0.59918	WKLPQ	5	AIP	AHTP	Non-IM	DPPIV	AntiCP
0.59434	RARPP	5	AIP	AHTP	Non-IM	DPPIV	AntiCP
0.58122	RSHMP	5	AIP	AHTP	Non-IM	DPPIV	AntiCP
0.581	HWKPT	5	AIP	AHTP	Non-IM	DPPIV	AntiCP
0.5797	KPLHM	5	AIP	AHTP	Non-IM	DPPIV	AntiCP
0.54537	LPVPR	5	AIP	AHTP	Non-IM	DPPIV	AntiCP
0.54379	RTPPL	5	AIP	AHTP	Non-IM	DPPIV	AntiCP
0.52623	DPTPR	5	AIP	AHTP	Non-IM	DPPIV	AntiCP
0.52514	VGRLP	5	AIP	AHTP	Non-IM	DPPIV	AntiCP
0.51627	LPSHL	5	AIP	AHTP	Non-IM	DPPIV	AntiCP
0.51176	KRLPP	5	AIP	AHTP	Non-IM	DPPIV	AntiCP
0.51143	DLLHM	5	AIP	AHTP	Non-IM	DPPIV	AntiCP
0.98701	WFLML	5	AIP	AHTP or Non-AHTP	Non-IM	DPPIV	AntiCP
0.96784	PWRPP	5	AIP	Non-AHTP	Non-IM	DPPIV	AntiCP
0.94228	LPVFF	5	AIP	Non-AHTP	Non-IM	DPPIV	AntiCP
0.91293	RFFPQ	5	AIP	Non-AHTP	Non-IM	DPPIV	AntiCP
0.74415	SHMLP	5	AIP	Non-AHTP	Non-IM	DPPIV	AntiCP
0.73155	APKHW	5	AIP	Non-AHTP	Non-IM	DPPIV	AntiCP
0.724	FRADP	5	AIP	Non-AHTP	Non-IM	DPPIV	AntiCP
0.72373	LAHGF	5	AIP	Non-AHTP	Non-IM	DPPIV	AntiCP
0.70492	PKRML	5	AIP	Non-AHTP	Non-IM	DPPIV	AntiCP
0.70006	NPWHV	5	AIP	Non-AHTP	Non-IM	DPPIV	AntiCP
0.69922	LHPPR	5	AIP	Non-AHTP	Non-IM	DPPIV	AntiCP
0.68885	FPVLH	5	AIP	Non-AHTP	Non-IM	DPPIV	AntiCP
0.68553	FPLHD	5	AIP	Non-AHTP	Non-IM	DPPIV	AntiCP
0.68088	NSLHF	5	AIP	Non-AHTP	Non-IM	DPPIV	AntiCP
0.66329	RLFNP	5	AIP	Non-AHTP	Non-IM	DPPIV	AntiCP
0.65869	SPLHL	5	AIP	Non-AHTP	Non-IM	DPPIV	AntiCP
0.65161	MMDHL	5	AIP	Non-AHTP	Non-IM	DPPIV	AntiCP
0.64837	EHLPW	5	AIP	Non-AHTP	Non-IM	DPPIV	AntiCP
0.64193	PHLPR	5	AIP	Non-AHTP	Non-IM	DPPIV	AntiCP
0.63058	LPLGR	5	AIP	Non-AHTP	Non-IM	DPPIV	AntiCP
0.62569	LRLPP	5	AIP	Non-AHTP	Non-IM	DPPIV	AntiCP
0.62545	HGPLH	5	AIP	Non-AHTP	Non-IM	DPPIV	AntiCP
0.61208	WRQLA	5	AIP	Non-AHTP	Non-IM	DPPIV	AntiCP
0.60642	HHLPL	5	AIP	Non-AHTP	Non-IM	DPPIV	AntiCP
0.59326	PAKPL	5	AIP	Non-AHTP	Non-IM	DPPIV	AntiCP
0.59131	HPRTM	5	AIP	Non-AHTP	Non-IM	DPPIV	AntiCP
0.58774	LFHLN	5	AIP	Non-AHTP	Non-IM	DPPIV	AntiCP
0.57342	HGAVF	5	AIP	Non-AHTP	Non-IM	DPPIV	AntiCP
0.571	RGTMP	5	AIP	Non-AHTP	Non-IM	DPPIV	AntiCP
0.5706	LRDPL	5	AIP	Non-AHTP	Non-IM	DPPIV	AntiCP
0.56913	HLFLT	5	AIP	Non-AHTP	Non-IM	DPPIV	AntiCP
0.55459	SHLPR	5	AIP	Non-AHTP	Non-IM	DPPIV	AntiCP
0.55382	RALPP	5	AIP	Non-AHTP	Non-IM	DPPIV	AntiCP
0.54518	HHAPL	5	AIP	Non-AHTP	Non-IM	DPPIV	AntiCP
0.54129	KGPHL	5	AIP	Non-AHTP	Non-IM	DPPIV	AntiCP
0.53554	RFLHN	5	AIP	Non-AHTP	Non-IM	DPPIV	AntiCP
0.5248	FPHNV	5	AIP	Non-AHTP	Non-IM	DPPIV	AntiCP
0.50833	HRSPL	5	AIP	Non-AHTP	Non-IM	DPPIV	AntiCP
0.5069	MQRHL	5	AIP	Non-AHTP	Non-IM	DPPIV	AntiCP
0.50339	KMRPH	5	AIP	Non-AHTP	Non-IM	DPPIV	AntiCP
0.93647	FRFPQ	5	AIP	AHTP	Non-IM	DPPIV	Non-AntiCP
0.80855	WRVPL	5	AIP	AHTP	Non-IM	DPPIV	Non-AntiCP
0.80201	KWLPR	5	AIP	AHTP	Non-IM	DPPIV	Non-AntiCP
0.79209	KNWLP	5	AIP	AHTP	Non-IM	DPPIV	Non-AntiCP
0.75968	TRWLP	5	AIP	AHTP	Non-IM	DPPIV	Non-AntiCP
0.68487	PRPKP	5	AIP	AHTP	Non-IM	DPPIV	Non-AntiCP
0.67932	QRKPW	5	AIP	AHTP	Non-IM	DPPIV	Non-AntiCP
0.677	KWLNP	5	AIP	AHTP	Non-IM	DPPIV	Non-AntiCP
0.62792	WVRDP	5	AIP	AHTP	Non-IM	DPPIV	Non-AntiCP
0.6063	PLNRL	5	AIP	AHTP	Non-IM	DPPIV	Non-AntiCP
0.75411	KWNLP	5	AIP	Non-AHTP	Non-IM	DPPIV	Non-AntiCP
0.74465	KPKFP	5	AIP	Non-AHTP	Non-IM	DPPIV	Non-AntiCP
0.73925	FPKNL	5	AIP	Non-AHTP	Non-IM	DPPIV	Non-AntiCP
0.67909	KPRLP	5	AIP	Non-AHTP	Non-IM	DPPIV	Non-AntiCP
0.66988	MNRGL	5	AIP	Non-AHTP	Non-IM	DPPIV	Non-AntiCP
0.66827	WVPRD	5	AIP	Non-AHTP	Non-IM	DPPIV	Non-AntiCP
0.65171	LCRPH	5	AIP	Non-AHTP	Non-IM	DPPIV	Non-AntiCP
0.61936	FRDPV	5	AIP	Non-AHTP	Non-IM	DPPIV	Non-AntiCP
0.5554	FPLKT	5	AIP	Non-AHTP	Non-IM	DPPIV	Non-AntiCP
0.52171	PRKGP	5	AIP	Non-AHTP	Non-IM	DPPIV	Non-AntiCP
0.50424	LNRLP	5	AIP	Non-AHTP	Non-IM	DPPIV	Non-AntiCP
0.77467	CACGR	5	AIP	AHTP	Non-IM	non-DPPIV	AntiCP
0.74372	RKFPG	5	AIP	AHTP	Non-IM	non-DPPIV	AntiCP
0.73669	AFGHR	5	AIP	AHTP	Non-IM	non-DPPIV	AntiCP
0.71011	KPGRL	5	AIP	AHTP	Non-IM	non-DPPIV	AntiCP
0.69689	RFRSP	5	AIP	AHTP	Non-IM	non-DPPIV	AntiCP
0.67285	NKFPR	5	AIP	AHTP	Non-IM	non-DPPIV	AntiCP
0.6584	GHSHF	5	AIP	AHTP	Non-IM	non-DPPIV	AntiCP
0.62489	GDRGL	5	AIP	AHTP	Non-IM	non-DPPIV	AntiCP
0.61736	RLGLL	5	AIP	AHTP	Non-IM	non-DPPIV	AntiCP
0.60673	DRRLP	5	AIP	AHTP	Non-IM	non-DPPIV	AntiCP
0.59205	DFKHL	5	AIP	AHTP	Non-IM	non-DPPIV	AntiCP
0.57531	SLRHM	5	AIP	AHTP	Non-IM	non-DPPIV	AntiCP
0.56366	RGLRP	5	AIP	AHTP	Non-IM	non-DPPIV	AntiCP
0.55477	KFKPR	5	AIP	AHTP	Non-IM	non-DPPIV	AntiCP
0.55113	KFLKP	5	AIP	AHTP	Non-IM	non-DPPIV	AntiCP
0.54248	RFKDP	5	AIP	AHTP	Non-IM	non-DPPIV	AntiCP
0.51761	FKRPQ	5	AIP	AHTP	Non-IM	non-DPPIV	AntiCP
0.51178	LFKPK	5	AIP	AHTP	Non-IM	non-DPPIV	AntiCP
0.51024	NYRLG	5	AIP	AHTP	Non-IM	non-DPPIV	AntiCP
0.50105	RARLP	5	AIP	AHTP	Non-IM	non-DPPIV	AntiCP
0.95182	SFGFH	5	AIP	Non-AHTP	Non-IM	non-DPPIV	AntiCP
0.76962	RKLPF	5	AIP	Non-AHTP	Non-IM	non-DPPIV	AntiCP
0.74491	AGRKF	5	AIP	Non-AHTP	Non-IM	non-DPPIV	AntiCP
0.70281	LGRLL	5	AIP	Non-AHTP	Non-IM	non-DPPIV	AntiCP
0.69693	GFKHL	5	AIP	Non-AHTP	Non-IM	non-DPPIV	AntiCP
0.67574	LSFGH	5	AIP	Non-AHTP	Non-IM	non-DPPIV	AntiCP
0.66018	LKSPF	5	AIP	Non-AHTP	Non-IM	non-DPPIV	AntiCP
0.62179	RMGPK	5	AIP	Non-AHTP	Non-IM	non-DPPIV	AntiCP
0.60653	RYRGP	5	AIP	Non-AHTP	Non-IM	non-DPPIV	AntiCP
0.60311	KLRML	5	AIP	Non-AHTP	Non-IM	non-DPPIV	AntiCP
0.59641	SLHSW	5	AIP	Non-AHTP	Non-IM	non-DPPIV	AntiCP
0.5923	RFKAP	5	AIP	Non-AHTP	Non-IM	non-DPPIV	AntiCP
0.5875	RLGPR	5	AIP	Non-AHTP	Non-IM	non-DPPIV	AntiCP
0.58002	RLRGP	5	AIP	Non-AHTP	Non-IM	non-DPPIV	AntiCP
0.57119	ARRGP	5	AIP	Non-AHTP	Non-IM	non-DPPIV	AntiCP
0.54566	KKSPF	5	AIP	Non-AHTP	Non-IM	non-DPPIV	AntiCP
0.53691	KWSPK	5	AIP	Non-AHTP	Non-IM	non-DPPIV	AntiCP
0.53558	LARLL	5	AIP	Non-AHTP	Non-IM	non-DPPIV	AntiCP
0.52576	RNSHF	5	AIP	Non-AHTP	Non-IM	non-DPPIV	AntiCP
0.97065	FGHGF	5	AIP		Non-IM	non-DPPIV	AntiCP
0.8834	RFRGP	5	AIP	AHTP	Non-IM	non-DPPIV	Non-AntiCP
0.74825	KWNGL	5	AIP	AHTP	Non-IM	non-DPPIV	Non-AntiCP
0.66088	WKGYH	5	AIP	AHTP	Non-IM	non-DPPIV	Non-AntiCP
0.63511	KGRPL	5	AIP	AHTP	Non-IM	non-DPPIV	Non-AntiCP
0.63293	SRGPR	5	AIP	AHTP	Non-IM	non-DPPIV	Non-AntiCP
0.62156	FSRVL	5	AIP	AHTP	Non-IM	non-DPPIV	Non-AntiCP
0.54886	KPDRL	5	AIP	AHTP	Non-IM	non-DPPIV	Non-AntiCP
0.54886	FRKPQ	5	AIP	AHTP	Non-IM	non-DPPIV	Non-AntiCP
0.87136	KRGPF	5	AIP	Non-AHTP	Non-IM	non-DPPIV	Non-AntiCP
0.86826	GKRPF	5	AIP	Non-AHTP	Non-IM	non-DPPIV	Non-AntiCP
0.69848	FQKPR	5	AIP	Non-AHTP	Non-IM	non-DPPIV	Non-AntiCP
0.66676	RWRDR	5	AIP	Non-AHTP	Non-IM	non-DPPIV	Non-AntiCP
0.61381	KQKPF	5	AIP	Non-AHTP	Non-IM	non-DPPIV	Non-AntiCP
0.57392	KGRLP	5	AIP	Non-AHTP	Non-IM	non-DPPIV	Non-AntiCP
0.53505	FKRQP	5	AIP	Non-AHTP	Non-IM	non-DPPIV	Non-AntiCP
0.52976	RKFPD	5	AIP	Non-AHTP	Non-IM	non-DPPIV	Non-AntiCP
0.95185	NPRPFP	6	AIP	AHTP	IM	DPPIV	AntiCP
0.90924	MPWPGV	6	AIP	AHTP	IM	DPPIV	AntiCP
0.81542	LPFHGP	6	AIP	AHTP	IM	DPPIV	AntiCP
0.62438	FTSHPL	6	AIP	AHTP	IM	DPPIV	AntiCP
0.6159	LPFKAP	6	AIP	AHTP	IM	DPPIV	AntiCP
0.61437	TGRAFP	6	AIP	AHTP	IM	DPPIV	AntiCP
0.59588	SPEHPP	6	AIP	AHTP	IM	DPPIV	AntiCP
0.98857	WLPFPP	6	AIP	AHTP	IM	DPPIV	Non-AntiCP
0.57414	FEKYGP	6	AIP	AHTP	IM	DPPIV	Non-AntiCP
0.74273	SPKDML	6	AIP	AHTP	IM	non-DPPIV	AntiCP
0.65307	KSFPKR	6	AIP	AHTP	IM	non-DPPIV	AntiCP
0.5701	FYFHNS	6	AIP	Non-AHTP	IM	non-DPPIV	AntiCP
0.98145	KFPWPP	6	AIP	AHTP	Non-IM	DPPIV	AntiCP
0.9735	FPQRPF	6	AIP	AHTP	Non-IM	DPPIV	AntiCP
0.94597	PAGWLP	6	AIP	AHTP	Non-IM	DPPIV	AntiCP
0.94585	DPWHNF	6	AIP	AHTP	Non-IM	DPPIV	AntiCP
0.94409	WSVWPP	6	AIP	AHTP	Non-IM	DPPIV	AntiCP
0.90635	SFKPLP	6	AIP	AHTP	Non-IM	DPPIV	AntiCP
0.90311	FPLRGP	6	AIP	AHTP	Non-IM	DPPIV	AntiCP
0.89507	KMLWPP	6	AIP	AHTP	Non-IM	DPPIV	AntiCP
0.8909	YPFKPP	6	AIP	AHTP	Non-IM	DPPIV	AntiCP
0.86379	HGVPPF	6	AIP	AHTP	Non-IM	DPPIV	AntiCP
0.85492	LMKWPP	6	AIP	AHTP	Non-IM	DPPIV	AntiCP
0.85395	PLAAWL	6	AIP	AHTP	Non-IM	DPPIV	AntiCP
0.84957	MKSWPP	6	AIP	AHTP	Non-IM	DPPIV	AntiCP
0.84245	LPRPLP	6	AIP	AHTP	Non-IM	DPPIV	AntiCP
0.84199	DPWVRL	6	AIP	AHTP	Non-IM	DPPIV	AntiCP
0.82459	SQRLPF	6	AIP	AHTP	Non-IM	DPPIV	AntiCP
0.82341	HLALPF	6	AIP	AHTP	Non-IM	DPPIV	AntiCP
0.81736	SLPRPL	6	AIP	AHTP	Non-IM	DPPIV	AntiCP
0.81129	WVKMPP	6	AIP	AHTP	Non-IM	DPPIV	AntiCP
0.80557	TGRLPF	6	AIP	AHTP	Non-IM	DPPIV	AntiCP
0.79221	DPKSPF	6	AIP	AHTP	Non-IM	DPPIV	AntiCP
0.79029	APRLPP	6	AIP	AHTP	Non-IM	DPPIV	AntiCP
0.78142	MLHPGL	6	AIP	AHTP	Non-IM	DPPIV	AntiCP
0.78047	PPNVPM	6	AIP	AHTP	Non-IM	DPPIV	AntiCP
0.78036	SKFAPP	6	AIP	AHTP	Non-IM	DPPIV	AntiCP
0.77944	KQGLPF	6	AIP	AHTP	Non-IM	DPPIV	AntiCP
0.77793	VWHMPN	6	AIP	AHTP	Non-IM	DPPIV	AntiCP
0.75312	AWLRNP	6	AIP	AHTP	Non-IM	DPPIV	AntiCP
0.74755	FPNRPT	6	AIP	AHTP	Non-IM	DPPIV	AntiCP
0.74746	HWVMAP	6	AIP	AHTP	Non-IM	DPPIV	AntiCP
0.7442	LPRRLP	6	AIP	AHTP	Non-IM	DPPIV	AntiCP
0.73123	LPLRPP	6	AIP	AHTP	Non-IM	DPPIV	AntiCP
0.7275	GPRAGM	6	AIP	AHTP	Non-IM	DPPIV	AntiCP
0.72711	TAWPPH	6	AIP	AHTP	Non-IM	DPPIV	AntiCP
0.71536	DPRLPR	6	AIP	AHTP	Non-IM	DPPIV	AntiCP
0.7127	DNHFPN	6	AIP	AHTP	Non-IM	DPPIV	AntiCP
0.70163	PPTHPL	6	AIP	AHTP	Non-IM	DPPIV	AntiCP
0.69557	GPFKLN	6	AIP	AHTP	Non-IM	DPPIV	AntiCP
0.69369	QNRPLP	6	AIP	AHTP	Non-IM	DPPIV	AntiCP
0.68705	LQFRGP	6	AIP	AHTP	Non-IM	DPPIV	AntiCP
0.68479	NPNRLP	6	AIP	AHTP	Non-IM	DPPIV	AntiCP
0.68321	TGRAPF	6	AIP	AHTP	Non-IM	DPPIV	AntiCP
0.68026	FPLKAP	6	AIP	AHTP	Non-IM	DPPIV	AntiCP
0.67648	DGRFVP	6	AIP	AHTP	Non-IM	DPPIV	AntiCP
0.67639	PGRAGM	6	AIP	AHTP	Non-IM	DPPIV	AntiCP
0.67158	HYWTAP	6	AIP	AHTP	Non-IM	DPPIV	AntiCP
0.66927	THNGPF	6	AIP	AHTP	Non-IM	DPPIV	AntiCP
0.66496	PVLQLF	6	AIP	AHTP	Non-IM	DPPIV	AntiCP
0.66341	APLLPK	6	AIP	AHTP	Non-IM	DPPIV	AntiCP
0.65875	ADRTFP	6	AIP	AHTP	Non-IM	DPPIV	AntiCP
0.65707	AGLRLP	6	AIP	AHTP	Non-IM	DPPIV	AntiCP
0.65035	PPTHLP	6	AIP	AHTP	Non-IM	DPPIV	AntiCP
0.64632	WHLHPT	6	AIP	AHTP	Non-IM	DPPIV	AntiCP
0.64324	WVFVNP	6	AIP	AHTP	Non-IM	DPPIV	AntiCP
0.632	TQRLFP	6	AIP	AHTP	Non-IM	DPPIV	AntiCP
0.62519	KRPAPP	6	AIP	AHTP	Non-IM	DPPIV	AntiCP
0.62303	LAWDHP	6	AIP	AHTP	Non-IM	DPPIV	AntiCP
0.61413	LPYSRP	6	AIP	AHTP	Non-IM	DPPIV	AntiCP
0.6133	LDRLPL	6	AIP	AHTP	Non-IM	DPPIV	AntiCP
0.60608	DPRLPK	6	AIP	AHTP	Non-IM	DPPIV	AntiCP
0.60392	VPRLLP	6	AIP	AHTP	Non-IM	DPPIV	AntiCP
0.60293	LLHPGP	6	AIP	AHTP	Non-IM	DPPIV	AntiCP
0.59219	RPRAGP	6	AIP	AHTP	Non-IM	DPPIV	AntiCP
0.5911	PARLGP	6	AIP	AHTP	Non-IM	DPPIV	AntiCP
0.58832	HLAGLL	6	AIP	AHTP	Non-IM	DPPIV	AntiCP
0.58308	RLLPAP	6	AIP	AHTP	Non-IM	DPPIV	AntiCP
0.58067	MPEGPR	6	AIP	AHTP	Non-IM	DPPIV	AntiCP
0.57397	TPFHAP	6	AIP	AHTP	Non-IM	DPPIV	AntiCP
0.57351	KNPPHY	6	AIP	AHTP	Non-IM	DPPIV	AntiCP
0.57347	TGRLPL	6	AIP	AHTP	Non-IM	DPPIV	AntiCP
0.57035	SAMHHL	6	AIP	AHTP	Non-IM	DPPIV	AntiCP
0.56456	SVHPRP	6	AIP	AHTP	Non-IM	DPPIV	AntiCP
0.55078	LPLSPR	6	AIP	AHTP	Non-IM	DPPIV	AntiCP
0.55033	RPRPPS	6	AIP	AHTP	Non-IM	DPPIV	AntiCP
0.5487	ENRMPL	6	AIP	AHTP	Non-IM	DPPIV	AntiCP
0.54741	APHAAL	6	AIP	AHTP	Non-IM	DPPIV	AntiCP
0.54348	HSLRLP	6	AIP	AHTP	Non-IM	DPPIV	AntiCP
0.53526	SPRLPV	6	AIP	AHTP	Non-IM	DPPIV	AntiCP
0.53133	TPRPHP	6	AIP	AHTP	Non-IM	DPPIV	AntiCP
0.52628	KQGLPL	6	AIP	AHTP	Non-IM	DPPIV	AntiCP
0.51984	HSPRLH	6	AIP	AHTP	Non-IM	DPPIV	AntiCP
0.51941	TPRPPH	6	AIP	AHTP	Non-IM	DPPIV	AntiCP
0.50613	RGFVPN	6	AIP	AHTP	Non-IM	DPPIV	AntiCP
0.50001	SHNVPL	6	AIP	AHTP	Non-IM	DPPIV	AntiCP
0.98463	FMWLPP	6	AIP	Non-AHTP	Non-IM	DPPIV	AntiCP
0.92652	KLMWPP	6	AIP	Non-AHTP	Non-IM	DPPIV	AntiCP
0.86731	EFKWPP	6	AIP	Non-AHTP	Non-IM	DPPIV	AntiCP
0.82918	CKVWPP	6	AIP	Non-AHTP	Non-IM	DPPIV	AntiCP
0.81919	LFPHGR	6	AIP	Non-AHTP	Non-IM	DPPIV	AntiCP
0.7722	RPTCPL	6	AIP	Non-AHTP	Non-IM	DPPIV	AntiCP
0.72686	FAWKLQ	6	AIP	Non-AHTP	Non-IM	DPPIV	AntiCP
0.71853	DPKTFP	6	AIP	Non-AHTP	Non-IM	DPPIV	AntiCP
0.71769	KMMNPL	6	AIP	Non-AHTP	Non-IM	DPPIV	AntiCP
0.71296	PRKPGM	6	AIP	Non-AHTP	Non-IM	DPPIV	AntiCP
0.70697	GMKFNP	6	AIP	Non-AHTP	Non-IM	DPPIV	AntiCP
0.69126	APWKLD	6	AIP	Non-AHTP	Non-IM	DPPIV	AntiCP
0.68823	HLPHTW	6	AIP	Non-AHTP	Non-IM	DPPIV	AntiCP
0.67335	DPAPLH	6	AIP	Non-AHTP	Non-IM	DPPIV	AntiCP
0.65493	PGTGLP	6	AIP	Non-AHTP	Non-IM	DPPIV	AntiCP
0.63766	DPWHNT	6	AIP	Non-AHTP	Non-IM	DPPIV	AntiCP
0.63597	DATRFP	6	AIP	Non-AHTP	Non-IM	DPPIV	AntiCP
0.63356	LPLRGP	6	AIP	Non-AHTP	Non-IM	DPPIV	AntiCP
0.63325	LPFHPQ	6	AIP	Non-AHTP	Non-IM	DPPIV	AntiCP
0.61357	KFTAPP	6	AIP	Non-AHTP	Non-IM	DPPIV	AntiCP
0.59787	TYHPLP	6	AIP	Non-AHTP	Non-IM	DPPIV	AntiCP
0.59729	PGYHPK	6	AIP	Non-AHTP	Non-IM	DPPIV	AntiCP
0.59012	LRVHPF	6	AIP	Non-AHTP	Non-IM	DPPIV	AntiCP
0.58413	PGLSPR	6	AIP	Non-AHTP	Non-IM	DPPIV	AntiCP
0.57744	PPHGLQ	6	AIP	Non-AHTP	Non-IM	DPPIV	AntiCP
0.57501	TRVWPP	6	AIP	Non-AHTP	Non-IM	DPPIV	AntiCP
0.56833	ESHWMT	6	AIP	Non-AHTP	Non-IM	DPPIV	AntiCP
0.54583	APLVPR	6	AIP	Non-AHTP	Non-IM	DPPIV	AntiCP
0.52587	KSWHTP	6	AIP	Non-AHTP	Non-IM	DPPIV	AntiCP
0.52252	APHVRP	6	AIP	Non-AHTP	Non-IM	DPPIV	AntiCP
0.52015	KENLPF	6	AIP	Non-AHTP	Non-IM	DPPIV	AntiCP
0.51403	EGRSPW	6	AIP	Non-AHTP	Non-IM	DPPIV	AntiCP
0.51079	TGRLLP	6	AIP	Non-AHTP	Non-IM	DPPIV	AntiCP
0.50762	VPFKNP	6	AIP	Non-AHTP	Non-IM	DPPIV	AntiCP
0.50382	TEVFYF	6	AIP	Non-AHTP	Non-IM	DPPIV	AntiCP
0.98146	KPFWPP	6	AIP	AHTP	Non-IM	DPPIV	Non-AntiCP
0.91702	KGPWRP	6	AIP	AHTP	Non-IM	DPPIV	Non-AntiCP
0.89231	DPKGPF	6	AIP	AHTP	Non-IM	DPPIV	Non-AntiCP
0.88903	PFPVVF	6	AIP	AHTP	Non-IM	DPPIV	Non-AntiCP
0.88299	NPKGPF	6	AIP	AHTP	Non-IM	DPPIV	Non-AntiCP
0.87229	HFQKPW	6	AIP	AHTP	Non-IM	DPPIV	Non-AntiCP
0.85655	KMLWLP	6	AIP	AHTP	Non-IM	DPPIV	Non-AntiCP
0.84361	RKWPRP	6	AIP	AHTP	Non-IM	DPPIV	Non-AntiCP
0.82277	WVKPPP	6	AIP	AHTP	Non-IM	DPPIV	Non-AntiCP
0.81279	FPVRGP	6	AIP	AHTP	Non-IM	DPPIV	Non-AntiCP
0.81275	GPREPW	6	AIP	AHTP	Non-IM	DPPIV	Non-AntiCP
0.81008	DKPPML	6	AIP	AHTP	Non-IM	DPPIV	Non-AntiCP
0.80506	PKRAPF	6	AIP	AHTP	Non-IM	DPPIV	Non-AntiCP
0.80433	LGRDPF	6	AIP	AHTP	Non-IM	DPPIV	Non-AntiCP
0.77268	KNAWLP	6	AIP	AHTP	Non-IM	DPPIV	Non-AntiCP
0.70346	WNGQPN	6	AIP	AHTP	Non-IM	DPPIV	Non-AntiCP
0.69735	TNKPPF	6	AIP	AHTP	Non-IM	DPPIV	Non-AntiCP
0.67843	LKPPYP	6	AIP	AHTP	Non-IM	DPPIV	Non-AntiCP
0.67333	FERFPQ	6	AIP	AHTP	Non-IM	DPPIV	Non-AntiCP
0.67332	NPREPW	6	AIP	AHTP	Non-IM	DPPIV	Non-AntiCP
0.66419	ENKPPW	6	AIP	AHTP	Non-IM	DPPIV	Non-AntiCP
0.64256	PRNAPL	6	AIP	AHTP	Non-IM	DPPIV	Non-AntiCP
0.62369	LDPKPL	6	AIP	AHTP	Non-IM	DPPIV	Non-AntiCP
0.6188	KPNRLP	6	AIP	AHTP	Non-IM	DPPIV	Non-AntiCP
0.61354	VNRNPF	6	AIP	AHTP	Non-IM	DPPIV	Non-AntiCP
0.6122	FEKFNP	6	AIP	AHTP	Non-IM	DPPIV	Non-AntiCP
0.60831	MERKPF	6	AIP	AHTP	Non-IM	DPPIV	Non-AntiCP
0.60677	KNWLTP	6	AIP	AHTP	Non-IM	DPPIV	Non-AntiCP
0.58941	GERVPF	6	AIP	AHTP	Non-IM	DPPIV	Non-AntiCP
0.55008	KMLNPL	6	AIP	AHTP	Non-IM	DPPIV	Non-AntiCP
0.54868	TRFQPP	6	AIP	AHTP	Non-IM	DPPIV	Non-AntiCP
0.5468	LPQKPL	6	AIP	AHTP	Non-IM	DPPIV	Non-AntiCP
0.53966	LPFKPQ	6	AIP	AHTP	Non-IM	DPPIV	Non-AntiCP
0.53572	RLNLPP	6	AIP	AHTP	Non-IM	DPPIV	Non-AntiCP
0.53552	PNVGPR	6	AIP	AHTP	Non-IM	DPPIV	Non-AntiCP
0.52366	EGRVPF	6	AIP	AHTP	Non-IM	DPPIV	Non-AntiCP
0.5218	LPRLNP	6	AIP	AHTP	Non-IM	DPPIV	Non-AntiCP
0.51669	EPLQPL	6	AIP	AHTP	Non-IM	DPPIV	Non-AntiCP
0.51082	FVKQPL	6	AIP	AHTP	Non-IM	DPPIV	Non-AntiCP
0.5086	WKRAPN	6	AIP	AHTP	Non-IM	DPPIV	Non-AntiCP
0.78061	FHWKPQ	6	AIP	Non-AHTP	Non-IM	DPPIV	Non-AntiCP
0.73304	LPFTRP	6	AIP	Non-AHTP	Non-IM	DPPIV	Non-AntiCP
0.70938	LKPPPY	6	AIP	Non-AHTP	Non-IM	DPPIV	Non-AntiCP
0.69638	AYKPPR	6	AIP	Non-AHTP	Non-IM	DPPIV	Non-AntiCP
0.58765	KNWLPQ	6	AIP	Non-AHTP	Non-IM	DPPIV	Non-AntiCP
0.50304	LNTKPF	6	AIP	Non-AHTP	Non-IM	DPPIV	Non-AntiCP
0.87011	NHAFCL	6	AIP	AHTP	Non-IM	non-DPPIV	AntiCP
0.8281	SALRFP	6	AIP	AHTP	Non-IM	non-DPPIV	AntiCP
0.81155	AGRSPF	6	AIP	AHTP	Non-IM	non-DPPIV	AntiCP
0.77421	LRLLGF	6	AIP	AHTP	Non-IM	non-DPPIV	AntiCP
0.74343	RRPPGR	6	AIP	AHTP	Non-IM	non-DPPIV	AntiCP
0.74314	SLNFPK	6	AIP	AHTP	Non-IM	non-DPPIV	AntiCP
0.73536	SRLGPL	6	AIP	AHTP	Non-IM	non-DPPIV	AntiCP
0.72817	LRKLPF	6	AIP	AHTP	Non-IM	non-DPPIV	AntiCP
0.71338	KAPGFH	6	AIP	AHTP	Non-IM	non-DPPIV	AntiCP
0.61679	SPKRYP	6	AIP	AHTP	Non-IM	non-DPPIV	AntiCP
0.59874	MAKFLH	6	AIP	AHTP	Non-IM	non-DPPIV	AntiCP
0.59186	DRRLLP	6	AIP	AHTP	Non-IM	non-DPPIV	AntiCP
0.5816	SHRLGP	6	AIP	AHTP	Non-IM	non-DPPIV	AntiCP
0.57981	SDRAPL	6	AIP	AHTP	Non-IM	non-DPPIV	AntiCP
0.54441	DGFSHR	6	AIP	AHTP	Non-IM	non-DPPIV	AntiCP
0.53021	AHRSPL	6	AIP	AHTP	Non-IM	non-DPPIV	AntiCP
0.52221	SQRLPR	6	AIP	AHTP	Non-IM	non-DPPIV	AntiCP
0.51545	GHRAGL	6	AIP	AHTP	Non-IM	non-DPPIV	AntiCP
0.78239	AARFGP	6	AIP	Non-AHTP	Non-IM	non-DPPIV	AntiCP
0.7223	RGHSPF	6	AIP	Non-AHTP	Non-IM	non-DPPIV	AntiCP
0.65588	SSLKFY	6	AIP	Non-AHTP	Non-IM	non-DPPIV	AntiCP
0.5887	FERFSP	6	AIP	Non-AHTP	Non-IM	non-DPPIV	AntiCP
0.58055	SKKRFP	6	AIP	Non-AHTP	Non-IM	non-DPPIV	AntiCP
0.56771	DKLKPF	6	AIP	Non-AHTP	Non-IM	non-DPPIV	AntiCP
0.56501	LGRNLL	6	AIP	Non-AHTP	Non-IM	non-DPPIV	AntiCP
0.557	LGRFSP	6	AIP	Non-AHTP	Non-IM	non-DPPIV	AntiCP
0.5188	SPRLPS	6	AIP	Non-AHTP	Non-IM	non-DPPIV	AntiCP
0.50708	ALRNLL	6	AIP	Non-AHTP	Non-IM	non-DPPIV	AntiCP
0.84203	KYGRFP	6	AIP	AHTP	Non-IM	non-DPPIV	Non-AntiCP
0.83699	SNGKPF	6	AIP	AHTP	Non-IM	non-DPPIV	Non-AntiCP
0.82135	WLGSSF	6	AIP	AHTP	Non-IM	non-DPPIV	Non-AntiCP
0.7862	RGLGWR	6	AIP	AHTP	Non-IM	non-DPPIV	Non-AntiCP
0.78344	FEKFGP	6	AIP	AHTP	Non-IM	non-DPPIV	Non-AntiCP
0.76744	AHKGPF	6	AIP	AHTP	Non-IM	non-DPPIV	Non-AntiCP
0.72175	SARSFP	6	AIP	AHTP	Non-IM	non-DPPIV	Non-AntiCP
0.70141	GPGKPR	6	AIP	AHTP	Non-IM	non-DPPIV	Non-AntiCP
0.67522	SNKNPF	6	AIP	AHTP	Non-IM	non-DPPIV	Non-AntiCP
0.66618	LGRGPL	6	AIP	AHTP	Non-IM	non-DPPIV	Non-AntiCP
0.64192	MGPKGR	6	AIP	AHTP	Non-IM	non-DPPIV	Non-AntiCP
0.63194	SKRKPF	6	AIP	AHTP	Non-IM	non-DPPIV	Non-AntiCP
0.60796	LGPRGR	6	AIP	AHTP	Non-IM	non-DPPIV	Non-AntiCP
0.58955	WHKNLG	6	AIP	AHTP	Non-IM	non-DPPIV	Non-AntiCP
0.55462	KGKTPF	6	AIP	AHTP	Non-IM	non-DPPIV	Non-AntiCP
0.53236	ERSGFP	6	AIP	AHTP	Non-IM	non-DPPIV	Non-AntiCP
0.53076	SAHKPL	6	AIP	AHTP	Non-IM	non-DPPIV	Non-AntiCP
0.5147	LGPKGR	6	AIP	AHTP	Non-IM	non-DPPIV	Non-AntiCP
0.50369	WSVAPK	6	AIP	AHTP	Non-IM	non-DPPIV	Non-AntiCP
0.65616	ASRFNP	6	AIP	Non-AHTP	Non-IM	non-DPPIV	Non-AntiCP
0.65556	KYGRPL	6	AIP	Non-AHTP	Non-IM	non-DPPIV	Non-AntiCP
0.75958	KALPGPM	7	AIP	AHTP	IM	DPPIV	AntiCP
0.60709	FPVLGPQ	7	AIP	AHTP	IM	DPPIV	Non-AntiCP
0.58399	FPPVKTP	7	AIP	Non-AHTP	IM	DPPIV	Non-AntiCP
0.52748	DFGKLNP	7	AIP	AHTP	IM	non-DPPIV	AntiCP
0.95488	FGGLWPP	7	AIP	AHTP	Non-IM	DPPIV	AntiCP
0.93994	PGPHGLF	7	AIP	AHTP	Non-IM	DPPIV	AntiCP
0.89137	DYPFKPP	7	AIP	AHTP	Non-IM	DPPIV	AntiCP
0.88924	KFNFDPL	7	AIP	AHTP	Non-IM	DPPIV	AntiCP
0.8839	WSVWPPQ	7	AIP	AHTP	Non-IM	DPPIV	AntiCP
0.87892	RRPPPPP	7	AIP	AHTP	Non-IM	DPPIV	AntiCP
0.86569	ALFRPPP	7	AIP	AHTP	Non-IM	DPPIV	AntiCP
0.86082	YNPFKPP	7	AIP	AHTP	Non-IM	DPPIV	AntiCP
0.8508	CKVWPRP	7	AIP	AHTP	Non-IM	DPPIV	AntiCP
0.8325	KMLPPPP	7	AIP	AHTP	Non-IM	DPPIV	AntiCP
0.814	PHRFRPG	7	AIP	AHTP	Non-IM	DPPIV	AntiCP
0.807	WGTPPGH	7	AIP	AHTP	Non-IM	DPPIV	AntiCP
0.80054	PFLKPGP	7	AIP	AHTP	Non-IM	DPPIV	AntiCP
0.79846	LAYKPPW	7	AIP	AHTP	Non-IM	DPPIV	AntiCP
0.78721	SLALWGP	7	AIP	AHTP	Non-IM	DPPIV	AntiCP
0.74707	PLMPKGR	7	AIP	AHTP	Non-IM	DPPIV	AntiCP
0.74686	AKIPGPM	7	AIP	AHTP	Non-IM	DPPIV	AntiCP
0.72777	HNGFLPN	7	AIP	AHTP	Non-IM	DPPIV	AntiCP
0.71547	VKYLGPF	7	AIP	AHTP	Non-IM	DPPIV	AntiCP
0.71061	LAYKPMP	7	AIP	AHTP	Non-IM	DPPIV	AntiCP
0.69985	WSRNTPL	7	AIP	AHTP	Non-IM	DPPIV	AntiCP
0.6782	LNPKSPF	7	AIP	AHTP	Non-IM	DPPIV	AntiCP
0.67532	DRRLPLP	7	AIP	AHTP	Non-IM	DPPIV	AntiCP
0.66289	LAYKPPL	7	AIP	AHTP	Non-IM	DPPIV	AntiCP
0.66162	KVWPPVG	7	AIP	AHTP	Non-IM	DPPIV	AntiCP
0.65351	LFAYKPP	7	AIP	AHTP	Non-IM	DPPIV	AntiCP
0.642	DGMKFNP	7	AIP	AHTP	Non-IM	DPPIV	AntiCP
0.63628	LPYRFSP	7	AIP	AHTP	Non-IM	DPPIV	AntiCP
0.63621	SYLPLPQ	7	AIP	AHTP	Non-IM	DPPIV	AntiCP
0.62727	GPPHGIT	7	AIP	AHTP	Non-IM	DPPIV	AntiCP
0.61569	YGFHAPT	7	AIP	AHTP	Non-IM	DPPIV	AntiCP
0.614	FFREPTP	7	AIP	AHTP	Non-IM	DPPIV	AntiCP
0.61215	TPPHPPT	7	AIP	AHTP	Non-IM	DPPIV	AntiCP
0.6112	ADPERPL	7	AIP	AHTP	Non-IM	DPPIV	AntiCP
0.60801	EGPERPF	7	AIP	AHTP	Non-IM	DPPIV	AntiCP
0.6075	HNSLLPP	7	AIP	AHTP	Non-IM	DPPIV	AntiCP
0.60741	AGPLRVP	7	AIP	AHTP	Non-IM	DPPIV	AntiCP
0.60473	TTFHPPL	7	AIP	AHTP	Non-IM	DPPIV	AntiCP
0.59943	RVPMGGL	7	AIP	AHTP	Non-IM	DPPIV	AntiCP
0.59635	TQRGFLP	7	AIP	AHTP	Non-IM	DPPIV	AntiCP
0.59609	DPAHVPL	7	AIP	AHTP	Non-IM	DPPIV	AntiCP
0.58011	LEPFHGP	7	AIP	AHTP	Non-IM	DPPIV	AntiCP
0.57063	MTLCLPP	7	AIP	AHTP	Non-IM	DPPIV	AntiCP
0.55867	NPYGHPN	7	AIP	AHTP	Non-IM	DPPIV	AntiCP
0.55771	PTYRLLP	7	AIP	AHTP	Non-IM	DPPIV	AntiCP
0.55636	LLPLRGP	7	AIP	AHTP	Non-IM	DPPIV	AntiCP
0.5531	VLKPPLP	7	AIP	AHTP	Non-IM	DPPIV	AntiCP
0.55169	DLPPTHP	7	AIP	AHTP	Non-IM	DPPIV	AntiCP
0.54949	EPDPLHR	7	AIP	AHTP	Non-IM	DPPIV	AntiCP
0.5367	TGHSPPL	7	AIP	AHTP	Non-IM	DPPIV	AntiCP
0.53057	LNRLFNP	7	AIP	AHTP	Non-IM	DPPIV	AntiCP
0.52876	RAVLPPP	7	AIP	AHTP	Non-IM	DPPIV	AntiCP
0.52458	LERYFGP	7	AIP	AHTP	Non-IM	DPPIV	AntiCP
0.52308	LPLPKHL	7	AIP	AHTP	Non-IM	DPPIV	AntiCP
0.51915	RPLPVPN	7	AIP	AHTP	Non-IM	DPPIV	AntiCP
0.51791	LLKPGLP	7	AIP	AHTP	Non-IM	DPPIV	AntiCP
0.517	LAPLVPR	7	AIP	AHTP	Non-IM	DPPIV	AntiCP
0.51515	AERAPPR	7	AIP	AHTP	Non-IM	DPPIV	AntiCP
0.51428	TYHRLPL	7	AIP	AHTP	Non-IM	DPPIV	AntiCP
0.51138	NPPHGGV	7	AIP	AHTP	Non-IM	DPPIV	AntiCP
0.50869	TLTPCLP	7	AIP	AHTP	Non-IM	DPPIV	AntiCP
0.50648	VPRTPLP	7	AIP	AHTP	Non-IM	DPPIV	AntiCP
0.50185	KNRPAPP	7	AIP	AHTP	Non-IM	DPPIV	AntiCP
0.89812	KFAPPPP	7	AIP	Non-AHTP	Non-IM	DPPIV	AntiCP
0.88611	FPPHKPP	7	AIP	Non-AHTP	Non-IM	DPPIV	AntiCP
0.7826	DKWLHPP	7	AIP	Non-AHTP	Non-IM	DPPIV	AntiCP
0.7483	FTLCLPP	7	AIP	Non-AHTP	Non-IM	DPPIV	AntiCP
0.73085	FLAVMPP	7	AIP	Non-AHTP	Non-IM	DPPIV	AntiCP
0.72795	FPLGLPQ	7	AIP	Non-AHTP	Non-IM	DPPIV	AntiCP
0.6995	NPAWRVP	7	AIP	Non-AHTP	Non-IM	DPPIV	AntiCP
0.6963	FLAYKPP	7	AIP	Non-AHTP	Non-IM	DPPIV	AntiCP
0.66224	DHSLLPP	7	AIP	Non-AHTP	Non-IM	DPPIV	AntiCP
0.64277	YKGHPPP	7	AIP	Non-AHTP	Non-IM	DPPIV	AntiCP
0.63623	VPGWRTG	7	AIP	Non-AHTP	Non-IM	DPPIV	AntiCP
0.63485	NADPRLP	7	AIP	Non-AHTP	Non-IM	DPPIV	AntiCP
0.56177	GYQPHHL	7	AIP	Non-AHTP	Non-IM	DPPIV	AntiCP
0.52517	LWNKSLP	7	AIP	Non-AHTP	Non-IM	DPPIV	AntiCP
0.51802	LNRLFPD	7	AIP	Non-AHTP	Non-IM	DPPIV	AntiCP
0.51709	AAKWPGE	7	AIP	Non-AHTP	Non-IM	DPPIV	AntiCP
0.97187	GLKPWPF	7	AIP	AHTP	Non-IM	DPPIV	Non-AntiCP
0.90914	GLKPFPL	7	AIP	AHTP	Non-IM	DPPIV	Non-AntiCP
0.88455	FPPHQPP	7	AIP	AHTP	Non-IM	DPPIV	Non-AntiCP
0.79212	GGPREPW	7	AIP	AHTP	Non-IM	DPPIV	Non-AntiCP
0.78309	AYKPPSF	7	AIP	AHTP	Non-IM	DPPIV	Non-AntiCP
0.77266	GPSRWVP	7	AIP	AHTP	Non-IM	DPPIV	Non-AntiCP
0.77235	DPWHKNL	7	AIP	AHTP	Non-IM	DPPIV	Non-AntiCP
0.7365	PWHKNLG	7	AIP	AHTP	Non-IM	DPPIV	Non-AntiCP
0.72548	KPAPPKP	7	AIP	AHTP	Non-IM	DPPIV	Non-AntiCP
0.68812	TVPWRPP	7	AIP	AHTP	Non-IM	DPPIV	Non-AntiCP
0.68738	NGPREPW	7	AIP	AHTP	Non-IM	DPPIV	Non-AntiCP
0.68714	NPSWRVP	7	AIP	AHTP	Non-IM	DPPIV	Non-AntiCP
0.66962	EPFMKGP	7	AIP	AHTP	Non-IM	DPPIV	Non-AntiCP
0.66844	NPYTRLP	7	AIP	AHTP	Non-IM	DPPIV	Non-AntiCP
0.66077	VPKRAPF	7	AIP	AHTP	Non-IM	DPPIV	Non-AntiCP
0.6584	NPSRWVP	7	AIP	AHTP	Non-IM	DPPIV	Non-AntiCP
0.64664	KPWYRVH	7	AIP	AHTP	Non-IM	DPPIV	Non-AntiCP
0.62634	DPWHKNI	7	AIP	AHTP	Non-IM	DPPIV	Non-AntiCP
0.61457	PPKPKGP	7	AIP	AHTP	Non-IM	DPPIV	Non-AntiCP
0.61126	WDYKGTP	7	AIP	AHTP	Non-IM	DPPIV	Non-AntiCP
0.59194	EWYPKNP	7	AIP	AHTP	Non-IM	DPPIV	Non-AntiCP
0.57787	YKPPSFT	7	AIP	AHTP	Non-IM	DPPIV	Non-AntiCP
0.5619	DPYTRIP	7	AIP	AHTP	Non-IM	DPPIV	Non-AntiCP
0.52906	VLKPPPY	7	AIP	AHTP	Non-IM	DPPIV	Non-AntiCP
0.51565	GPVRMTP	7	AIP	AHTP	Non-IM	DPPIV	Non-AntiCP
0.5063	MMNLKGP	7	AIP	AHTP	Non-IM	DPPIV	Non-AntiCP
0.50611	EWDNPPQ	7	AIP	AHTP	Non-IM	DPPIV	Non-AntiCP
0.75892	PSVVLPF	7	AIP	Non-AHTP	Non-IM	DPPIV	Non-AntiCP
0.64295	NPFRRVP	7	AIP	Non-AHTP	Non-IM	DPPIV	Non-AntiCP
0.60805	PWHKNIG	7	AIP	Non-AHTP	Non-IM	DPPIV	Non-AntiCP
0.553	WNDPKGV	7	AIP	Non-AHTP	Non-IM	DPPIV	Non-AntiCP
0.55147	YRLNGPL	7	AIP	Non-AHTP	Non-IM	DPPIV	Non-AntiCP
0.53791	PRKPRGP	7	AIP	Non-AHTP	Non-IM	DPPIV	Non-AntiCP
0.90582	FLRLLGF	7	AIP	AHTP	Non-IM	non-DPPIV	AntiCP
0.90582	AFDFRGP	7	AIP	AHTP	Non-IM	non-DPPIV	AntiCP
0.89527	SRLPGGF	7	AIP	AHTP	Non-IM	non-DPPIV	AntiCP
0.88264	AARLPGF	7	AIP	AHTP	Non-IM	non-DPPIV	AntiCP
0.77734	ALKAPGF	7	AIP	AHTP	Non-IM	non-DPPIV	AntiCP
0.777	ASQRLFP	7	AIP	AHTP	Non-IM	non-DPPIV	AntiCP
0.75454	SSRLPPL	7	AIP	AHTP	Non-IM	non-DPPIV	AntiCP
0.7536	YFNHGGL	7	AIP	AHTP	Non-IM	non-DPPIV	AntiCP
0.75285	RLFPHGR	7	AIP	AHTP	Non-IM	non-DPPIV	AntiCP
0.74783	RGLGPGM	7	AIP	AHTP	Non-IM	non-DPPIV	AntiCP
0.73434	GMLPKGR	7	AIP	AHTP	Non-IM	non-DPPIV	AntiCP
0.73421	RIFPHGR	7	AIP	AHTP	Non-IM	non-DPPIV	AntiCP
0.70505	EGLPGCL	7	AIP	AHTP	Non-IM	non-DPPIV	AntiCP
0.69005	PSFKRHP	7	AIP	AHTP	Non-IM	non-DPPIV	AntiCP
0.67647	SDRSSLF	7	AIP	AHTP	Non-IM	non-DPPIV	AntiCP
0.6629	SADRTFP	7	AIP	AHTP	Non-IM	non-DPPIV	AntiCP
0.65377	KAPPKLL	7	AIP	AHTP	Non-IM	non-DPPIV	AntiCP
0.65084	WSKFVGH	7	AIP	AHTP	Non-IM	non-DPPIV	AntiCP
0.62751	RLRPPGR	7	AIP	AHTP	Non-IM	non-DPPIV	AntiCP
0.61565	CNLKPKL	7	AIP	AHTP	Non-IM	non-DPPIV	AntiCP
0.59378	DNRSSLF	7	AIP	AHTP	Non-IM	non-DPPIV	AntiCP
0.56412	KGGKFPH	7	AIP	AHTP	Non-IM	non-DPPIV	AntiCP
0.55122	FLHTGGL	7	AIP	AHTP	Non-IM	non-DPPIV	AntiCP
0.54243	FIHTGGL	7	AIP	AHTP	Non-IM	non-DPPIV	AntiCP
0.52644	LGLAPKL	7	AIP	AHTP	Non-IM	non-DPPIV	AntiCP
0.5204	RLYPGGK	7	AIP	AHTP	Non-IM	non-DPPIV	AntiCP
0.51178	YLGHQCL	7	AIP	AHTP	Non-IM	non-DPPIV	AntiCP
0.74548	SSLRPLP	7	AIP	Non-AHTP	Non-IM	non-DPPIV	AntiCP
0.70179	SWKLGPA	7	AIP	Non-AHTP	Non-IM	non-DPPIV	AntiCP
0.67173	CMLKPKL	7	AIP	Non-AHTP	Non-IM	non-DPPIV	AntiCP
0.61567	GPFGIKQ	7	AIP	Non-AHTP	Non-IM	non-DPPIV	AntiCP
0.54925	GPGRHHL	7	AIP	Non-AHTP	Non-IM	non-DPPIV	AntiCP
0.5428	LSFKPSP	7	AIP	Non-AHTP	Non-IM	non-DPPIV	AntiCP
0.54182	RSAGGLP	7	AIP	Non-AHTP	Non-IM	non-DPPIV	AntiCP
0.52018	SLRGSML	7	AIP	Non-AHTP	Non-IM	non-DPPIV	AntiCP
0.5127	NPKSLRP	7	AIP	Non-AHTP	Non-IM	non-DPPIV	AntiCP
0.72756	KPPSFTG	7	AIP	AHTP	Non-IM	non-DPPIV	Non-AntiCP
0.70441	SRGLGPL	7	AIP	AHTP	Non-IM	non-DPPIV	Non-AntiCP
0.66082	SRQGLPL	7	AIP	AHTP	Non-IM	non-DPPIV	Non-AntiCP
0.65613	GPFGLKQ	7	AIP	AHTP	Non-IM	non-DPPIV	Non-AntiCP
0.54278	KGGVVPF	7	AIP	AHTP	Non-IM	non-DPPIV	Non-AntiCP
0.52655	KDRSRGF	7	AIP	AHTP	Non-IM	non-DPPIV	Non-AntiCP
0.52059	KYKGGLL	7	AIP	AHTP	Non-IM	non-DPPIV	Non-AntiCP
0.62082	GGYQPHHL	8	AIP	Non-AHTP	IM	DPPIV	AntiCP
0.54441	RSLLPRHL	8	AIP	AHTP	IM	non-DPPIV	AntiCP
0.90882	FAWSRLLP	8	AIP	AHTP	Non-IM	DPPIV	AntiCP
0.87032	CKVWPPLH	8	AIP	AHTP	Non-IM	DPPIV	AntiCP
0.86156	PRIFPHGR	8	AIP	AHTP	Non-IM	DPPIV	AntiCP
0.83878	ADLAHLPF	8	AIP	AHTP	Non-IM	DPPIV	AntiCP
0.8108	DPKSPFPH	8	AIP	AHTP	Non-IM	DPPIV	AntiCP
0.75839	NPPGDRPR	8	AIP	AHTP	Non-IM	DPPIV	AntiCP
0.75074	GYFPNRPT	8	AIP	AHTP	Non-IM	DPPIV	AntiCP
0.74939	NDNLPSPF	8	AIP	AHTP	Non-IM	DPPIV	AntiCP
0.6752	LAYKPPSF	8	AIP	AHTP	Non-IM	DPPIV	AntiCP
0.65823	AGPPHGLQ	8	AIP	AHTP	Non-IM	DPPIV	AntiCP
0.64525	SAKPHHPL	8	AIP	AHTP	Non-IM	DPPIV	AntiCP
0.63659	MKVWPPVG	8	AIP	AHTP	Non-IM	DPPIV	AntiCP
0.61934	VAADPWVP	8	AIP	AHTP	Non-IM	DPPIV	AntiCP
0.56112	FLAYKPPS	8	AIP	AHTP	Non-IM	DPPIV	AntiCP
0.55075	FLAYKPSP	8	AIP	AHTP	Non-IM	DPPIV	AntiCP
0.53927	HNMPGQLG	8	AIP	AHTP	Non-IM	DPPIV	AntiCP
0.65594	AAVRPLPP	8	AIP	Non-AHTP	Non-IM	DPPIV	AntiCP
0.60667	KPPALKGP	8	AIP	Non-AHTP	Non-IM	DPPIV	AntiCP
0.60619	QAWPGHPE	8	AIP	Non-AHTP	Non-IM	DPPIV	AntiCP
0.52311	SLFPGHPQ	8	AIP	Non-AHTP	Non-IM	DPPIV	AntiCP
0.867	YKPWPPGV	8	AIP	AHTP	Non-IM	DPPIV	Non-AntiCP
0.78223	GGPSWRVP	8	AIP	AHTP	Non-IM	DPPIV	Non-AntiCP
0.67522	QPPALKGP	8	AIP	AHTP	Non-IM	DPPIV	Non-AntiCP
0.63846	AYKPPSFT	8	AIP	AHTP	Non-IM	DPPIV	Non-AntiCP
0.51568	RQIYPPIN	8	AIP	AHTP	Non-IM	DPPIV	Non-AntiCP
0.50081	NPSWRVPQ	8	AIP	AHTP	Non-IM	DPPIV	Non-AntiCP
0.69345	DPWHKNIG	8	AIP	Non-AHTP	Non-IM	DPPIV	Non-AntiCP
0.64581	APKPGQPG	8	AIP	Non-AHTP	Non-IM	DPPIV	Non-AntiCP
0.9269	RPWPFKKL	8	AIP	AHTP	Non-IM	non-DPPIV	AntiCP
0.87712	GSGGRPGF	8	AIP	AHTP	Non-IM	non-DPPIV	AntiCP
0.82843	FAWSRIIP	8	AIP	AHTP	Non-IM	non-DPPIV	AntiCP
0.69971	DSSRLPPL	8	AIP	AHTP	Non-IM	non-DPPIV	AntiCP
0.6883	IAYKPPSF	8	AIP	AHTP	Non-IM	non-DPPIV	AntiCP
0.67152	FHWGKHHR	8	AIP	AHTP	Non-IM	non-DPPIV	AntiCP
0.653	WGADKLGH	8	AIP	AHTP	Non-IM	non-DPPIV	AntiCP
0.64455	YKPPSFGT	8	AIP	AHTP	Non-IM	non-DPPIV	AntiCP
0.61881	SRIIPRHL	8	AIP	AHTP	Non-IM	non-DPPIV	AntiCP
0.61179	GWADKIHG	8	AIP	AHTP	Non-IM	non-DPPIV	AntiCP
0.58135	GPGAGKHL	8	AIP	AHTP	Non-IM	non-DPPIV	AntiCP
0.5658	DSSRIPPI	8	AIP	AHTP	Non-IM	non-DPPIV	AntiCP
0.5044	GNQLLRLH	8	AIP	AHTP	Non-IM	non-DPPIV	AntiCP
0.6801	SQKHVPGF	8	AIP	Non-AHTP	Non-IM	non-DPPIV	AntiCP
0.54147	MCCTLKPK	8	AIP	Non-AHTP	Non-IM	non-DPPIV	AntiCP
0.7563	ASEKPPGF	8	AIP	AHTP	Non-IM	non-DPPIV	Non-AntiCP
0.71598	AGANFRKP	8	AIP	AHTP	Non-IM	non-DPPIV	Non-AntiCP
0.63088	YKPPSFTG	8	AIP	AHTP	Non-IM	non-DPPIV	Non-AntiCP
0.5417	FIAYKPPS	8	AIP	AHTP	Non-IM	non-DPPIV	Non-AntiCP
0.94922	CPPAKPGHF	9	AIP	AHTP	IM	DPPIV	AntiCP
0.66387	IKVGPPPPP	9	AIP	AHTP	IM	DPPIV	AntiCP
0.56799	MGGYQPHHL	9	AIP	AHTP	IM	DPPIV	AntiCP
0.50763	ASVPRPTLP	9	AIP	AHTP	IM	DPPIV	AntiCP
0.56617	KVFWHHVTM	9	AIP	Non-AHTP	IM	DPPIV	AntiCP
0.53921	ANYVLKPPP	9	AIP	AHTP	IM	DPPIV	Non-AntiCP
0.64913	QHAGSGLGF	9	AIP	AHTP	IM	non-DPPIV	Non-AntiCP
0.50566	FKNKYNNPL	9	AIP	AHTP	IM	non-DPPIV	Non-AntiCP
0.85802	AFPPGKMPN	9	AIP	AHTP	Non-IM	DPPIV	AntiCP
0.79625	AARRPPPPP	9	AIP	AHTP	Non-IM	DPPIV	AntiCP
0.77438	AAHWMPGEP	9	AIP	AHTP	Non-IM	DPPIV	AntiCP
0.75394	AGGPSWRVP	9	AIP	AHTP	Non-IM	DPPIV	AntiCP
0.73422	SSPPPSQLP	9	AIP	AHTP	Non-IM	DPPIV	AntiCP
0.71988	SAYPGTGPL	9	AIP	AHTP	Non-IM	DPPIV	AntiCP
0.71745	EEWAKPGHF	9	AIP	AHTP	Non-IM	DPPIV	AntiCP
0.71665	VNAAPFKQW	9	AIP	AHTP	Non-IM	DPPIV	AntiCP
0.69366	GAAWPGHPE	9	AIP	AHTP	Non-IM	DPPIV	AntiCP
0.6902	LDPKSPFPH	9	AIP	AHTP	Non-IM	DPPIV	AntiCP
0.68521	LKVGPPPPP	9	AIP	AHTP	Non-IM	DPPIV	AntiCP
0.68007	AYVPYHRLP	9	AIP	AHTP	Non-IM	DPPIV	AntiCP
0.67978	IHPIVMGGL	9	AIP	AHTP	Non-IM	DPPIV	AntiCP
0.67875	LKVPTWPPR	9	AIP	AHTP	Non-IM	DPPIV	AntiCP
0.6534	KLVGPPPPP	9	AIP	AHTP	Non-IM	DPPIV	AntiCP
0.60967	GYFPNRPTT	9	AIP	AHTP	Non-IM	DPPIV	AntiCP
0.60892	VNAGPPPPK	9	AIP	AHTP	Non-IM	DPPIV	AntiCP
0.58266	GPSILPSHP	9	AIP	AHTP	Non-IM	DPPIV	AntiCP
0.57402	EWDTPRPPH	9	AIP	AHTP	Non-IM	DPPIV	AntiCP
0.53399	KMLWPPVGS	9	AIP	AHTP	Non-IM	DPPIV	AntiCP
0.52061	ADDAPGETW	9	AIP	AHTP	Non-IM	DPPIV	AntiCP
0.97485	PPPPPPPPP	9	AIP	Non-AHTP	Non-IM	DPPIV	AntiCP
0.73835	VDAAPFKQW	9	AIP	Non-AHTP	Non-IM	DPPIV	AntiCP
0.73191	IKIGPPPPP	9	AIP	Non-AHTP	Non-IM	DPPIV	AntiCP
0.55839	SHSPSPPTP	9	AIP	Non-AHTP	Non-IM	DPPIV	AntiCP
0.54634	NPANPKIHY	9	AIP	Non-AHTP	Non-IM	DPPIV	AntiCP
0.54597	GYFPNRTPT	9	AIP	Non-AHTP	Non-IM	DPPIV	AntiCP
0.52539	KMLWPPVGE	9	AIP	Non-AHTP	Non-IM	DPPIV	AntiCP
0.52364	KMLWPPVGQ	9	AIP	Non-AHTP	Non-IM	DPPIV	AntiCP
0.90443	ARGFIFGPP	9	AIP	AHTP	Non-IM	DPPIV	Non-AntiCP
0.86741	KPKPPPLGP	9	AIP	AHTP	Non-IM	DPPIV	Non-AntiCP
0.82764	KPKPPPIGP	9	AIP	AHTP	Non-IM	DPPIV	Non-AntiCP
0.75067	GPPLRPQPP	9	AIP	AHTP	Non-IM	DPPIV	Non-AntiCP
0.56102	ADYVLKPPP	9	AIP	AHTP	Non-IM	DPPIV	Non-AntiCP
0.54127	RNQLYPPLN	9	AIP	AHTP	Non-IM	DPPIV	Non-AntiCP
0.51447	PGPWENAPQ	9	AIP	AHTP	Non-IM	DPPIV	Non-AntiCP
0.63691	KQPTNPGNW	9	AIP	Non-AHTP	Non-IM	DPPIV	Non-AntiCP
0.59241	PAGVPRKPG	9	AIP	Non-AHTP	Non-IM	DPPIV	Non-AntiCP
0.5825	PAGVPRKGP	9	AIP	Non-AHTP	Non-IM	DPPIV	Non-AntiCP
0.56467	NRQLYPPLN	9	AIP	Non-AHTP	Non-IM	DPPIV	Non-AntiCP
0.94655	HCWAKPGHF	9	AIP	AHTP	Non-IM	non-DPPIV	AntiCP
0.75157	AGWANKLHG	9	AIP	AHTP	Non-IM	non-DPPIV	AntiCP
0.7239	SIFMGHGPR	9	AIP	AHTP	Non-IM	non-DPPIV	AntiCP
0.71473	AYKPPSFGT	9	AIP	AHTP	Non-IM	non-DPPIV	AntiCP
0.65195	RHSGRPGGM	9	AIP	AHTP	Non-IM	non-DPPIV	AntiCP
0.65149	DKLHPGGPF	9	AIP	AHTP	Non-IM	non-DPPIV	AntiCP
0.64234	FDRDLLGPA	9	AIP	AHTP	Non-IM	non-DPPIV	AntiCP
0.59953	SLKHAGGPW	9	AIP	AHTP	Non-IM	non-DPPIV	AntiCP
0.58306	SDRAPIPVG	9	AIP	AHTP	Non-IM	non-DPPIV	AntiCP
0.58067	ASAEKFHHM	9	AIP	AHTP	Non-IM	non-DPPIV	AntiCP
0.5805	GPPGTGKTL	9	AIP	AHTP	Non-IM	non-DPPIV	AntiCP
0.57281	DGFLLRKPT	9	AIP	AHTP	Non-IM	non-DPPIV	AntiCP
0.55677	APYQRNKLG	9	AIP	AHTP	Non-IM	non-DPPIV	AntiCP
0.52674	GAIHKGMPH	9	AIP	AHTP	Non-IM	non-DPPIV	AntiCP
0.52417	KKKPAPPPK	9	AIP	AHTP	Non-IM	non-DPPIV	AntiCP
0.52175	NPLDGRGKL	9	AIP	AHTP	Non-IM	non-DPPIV	AntiCP
0.7164	KPHRFRPGT	9	AIP	Non-AHTP	Non-IM	non-DPPIV	AntiCP
0.69983	AGWADKIHG	9	AIP	Non-AHTP	Non-IM	non-DPPIV	AntiCP
0.69263	SNFDPVKRG	9	AIP	Non-AHTP	Non-IM	non-DPPIV	AntiCP
0.68963	AYKPPSFTG	9	AIP	Non-AHTP	Non-IM	non-DPPIV	AntiCP
0.6775	GSAFHRVLP	9	AIP	Non-AHTP	Non-IM	non-DPPIV	AntiCP
0.65081	SIFIGHGPR	9	AIP	Non-AHTP	Non-IM	non-DPPIV	AntiCP
0.62953	AGFGALLHT	9	AIP	Non-AHTP	Non-IM	non-DPPIV	AntiCP
0.62349	FDRDLIGPA	9	AIP	Non-AHTP	Non-IM	non-DPPIV	AntiCP
0.61847	IFHLNPSGR	9	AIP	Non-AHTP	Non-IM	non-DPPIV	AntiCP
0.61541	SIKHAGGPW	9	AIP	Non-AHTP	Non-IM	non-DPPIV	AntiCP
0.57567	KPHRYRPGT	9	AIP	Non-AHTP	Non-IM	non-DPPIV	AntiCP
0.5632	GGKPGPHKI	9	AIP	Non-AHTP	Non-IM	non-DPPIV	AntiCP
0.54805	APYRRNKLG	9	AIP	Non-AHTP	Non-IM	non-DPPIV	AntiCP
0.52507	RQKNHGMHF	9	AIP	Non-AHTP	Non-IM	non-DPPIV	AntiCP
0.51875	GSVDPFHVN	9	AIP	Non-AHTP	Non-IM	non-DPPIV	AntiCP
0.51797	LPRQGAGGL	9	AIP	Non-AHTP	Non-IM	non-DPPIV	AntiCP
0.50199	VSNFDPVKR	9	AIP	Non-AHTP	Non-IM	non-DPPIV	AntiCP
0.71505	SLNRYKCCR	9	AIP	AHTP	Non-IM	non-DPPIV	Non-AntiCP
0.65646	AVANPKKPF	9	AIP	AHTP	Non-IM	non-DPPIV	Non-AntiCP
0.60961	AGANFRKPV	9	AIP	AHTP	Non-IM	non-DPPIV	Non-AntiCP
0.5992	DPWHKNLGD	9	AIP	AHTP	Non-IM	non-DPPIV	Non-AntiCP
0.59863	KPHRFRPGQ	9	AIP	AHTP	Non-IM	non-DPPIV	Non-AntiCP
0.57537	IAYKPPSFT	9	AIP	AHTP	Non-IM	non-DPPIV	Non-AntiCP
0.56242	VFDKDQNGF	9	AIP	AHTP	Non-IM	non-DPPIV	Non-AntiCP
0.55833	EKLPFSGGG	9	AIP	AHTP	Non-IM	non-DPPIV	Non-AntiCP
0.53737	GSAFHRVIP	9	AIP	AHTP	Non-IM	non-DPPIV	Non-AntiCP
0.52566	ADKYVSRPF	9	AIP	AHTP	Non-IM	non-DPPIV	Non-AntiCP
0.55261	DPWHKNIGD	9	AIP	Non-AHTP	Non-IM	non-DPPIV	Non-AntiCP
0.5204	LGEQPLKGL	9	AIP	Non-AHTP	Non-IM	non-DPPIV	Non-AntiCP
0.51004	GGEFGKGPK	9	AIP	Non-AHTP	Non-IM	non-DPPIV	Non-AntiCP
0.84362	VPPPPPPHQG	10	AIP	AHTP	IM	DPPIV	AntiCP
0.83002	APGSHHLNPF	10	AIP	AHTP	IM	DPPIV	AntiCP
0.80927	PAGVPRKPGM	10	AIP	AHTP	IM	DPPIV	AntiCP
0.79249	IAFPPRLIPP	10	AIP	AHTP	IM	DPPIV	AntiCP
0.77247	SGGIHVWHMP	10	AIP	AHTP	IM	DPPIV	AntiCP
0.52507	MTACMLKPGP	10	AIP	AHTP	IM	DPPIV	AntiCP
0.52413	FENPANPKLH	10	AIP	AHTP	IM	DPPIV	AntiCP
0.67201	AARRPPPPPA	10	AIP	Non-AHTP	IM	DPPIV	AntiCP
0.76544	PAGVPRKMGP	10	AIP	AHTP	IM	DPPIV	Non-AntiCP
0.68378	APYQRNKLGL	10	AIP	AHTP	IM	non-DPPIV	AntiCP
0.5728	FYAGLSKKGL	10	AIP	AHTP	IM	non-DPPIV	AntiCP
0.5494	GSKPAGGKLP	10	AIP	AHTP	IM	non-DPPIV	AntiCP
0.55426	ELPLPKKGGP	10	AIP	Non-AHTP	IM	non-DPPIV	AntiCP
0.54437	DRSFKVPNPM	10	AIP	Non-AHTP	IM	non-DPPIV	AntiCP
0.52955	DRQKNHGMHF	10	AIP	Non-AHTP	IM	non-DPPIV	AntiCP
0.51221	ASPNGWSSNK	10	AIP	Non-AHTP	IM	non-DPPIV	AntiCP
0.72362	SGSAFLGKVG	10	AIP	Non-AHTP	IM	non-DPPIV	Non-AntiCP
0.57829	IPAGVPRKPG	10	AIP	Non-AHTP	IM	non-DPPIV	Non-AntiCP
0.88434	KPPMHVPGLM	10	AIP	AHTP	Non-IM	DPPIV	AntiCP
0.8545	QGGPPPPQHM	10	AIP	AHTP	Non-IM	DPPIV	AntiCP
0.8474	LAFPPRLLPP	10	AIP	AHTP	Non-IM	DPPIV	AntiCP
0.76158	ANFLKPGFPT	10	AIP	AHTP	Non-IM	DPPIV	AntiCP
0.75438	AAHWMPGEPR	10	AIP	AHTP	Non-IM	DPPIV	AntiCP
0.70425	NGDLLPPFNN	10	AIP	AHTP	Non-IM	DPPIV	AntiCP
0.69931	QSAYPGTGPL	10	AIP	AHTP	Non-IM	DPPIV	AntiCP
0.63616	ATKPKPPPLG	10	AIP	AHTP	Non-IM	DPPIV	AntiCP
0.5973	REPGPLPGLS	10	AIP	AHTP	Non-IM	DPPIV	AntiCP
0.58698	FDNPANPKIH	10	AIP	AHTP	Non-IM	DPPIV	AntiCP
0.55295	IKVGPPPPPS	10	AIP	AHTP	Non-IM	DPPIV	AntiCP
0.54279	ATKPKPPPIG	10	AIP	AHTP	Non-IM	DPPIV	AntiCP
0.52438	NQAPNPWHVS	10	AIP	AHTP	Non-IM	DPPIV	AntiCP
0.51508	YAVYHGPAGL	10	AIP	AHTP	Non-IM	DPPIV	AntiCP
0.75246	DKNPFFPSDP	10	AIP	Non-AHTP	Non-IM	DPPIV	AntiCP
0.64466	AIKVGPPPPP	10	AIP	Non-AHTP	Non-IM	DPPIV	AntiCP
0.61317	EAASLPPPPP	10	AIP	Non-AHTP	Non-IM	DPPIV	AntiCP
0.60648	TKPKPPPLGP	10	AIP	Non-AHTP	Non-IM	DPPIV	AntiCP
0.57178	FLLNPHNGGP	10	AIP	Non-AHTP	Non-IM	DPPIV	AntiCP
0.54652	KLHPGGPFDP	10	AIP	Non-AHTP	Non-IM	DPPIV	AntiCP
0.51983	ENKLHPGGFP	10	AIP	Non-AHTP	Non-IM	DPPIV	AntiCP
0.84361	KPKPPPIGPK	10	AIP	AHTP	Non-IM	DPPIV	Non-AntiCP
0.8349	DVAFPPGKMP	10	AIP	AHTP	Non-IM	DPPIV	Non-AntiCP
0.7615	GKGPIIFNPP	10	AIP	AHTP	Non-IM	DPPIV	Non-AntiCP
0.55811	TKPKPPPIGP	10	AIP	AHTP	Non-IM	DPPIV	Non-AntiCP
0.51226	GNPKLVLPVP	10	AIP	AHTP	Non-IM	DPPIV	Non-AntiCP
0.87912	KPKPPPLGPK	10	AIP	Non-AHTP	Non-IM	DPPIV	Non-AntiCP
0.54137	AQKNPPLSNL	10	AIP	Non-AHTP	Non-IM	DPPIV	Non-AntiCP
0.52654	SRGPNPITPN	10	AIP	Non-AHTP	Non-IM	DPPIV	Non-AntiCP
0.50329	KVAPGWGTTP	10	AIP	Non-AHTP	Non-IM	DPPIV	Non-AntiCP
0.82807	GGGPPGDRPR	10	AIP	AHTP	Non-IM	non-DPPIV	AntiCP
0.75454	GSSAFIGKVG	10	AIP	AHTP	Non-IM	non-DPPIV	AntiCP
0.69999	YDIGAGFGHF	10	AIP	AHTP	Non-IM	non-DPPIV	AntiCP
0.65336	GSAFHRVIPG	10	AIP	AHTP	Non-IM	non-DPPIV	AntiCP
0.64223	IAYKPPSFTG	10	AIP	AHTP	Non-IM	non-DPPIV	AntiCP
0.61841	ASTFGWGKIV	10	AIP	AHTP	Non-IM	non-DPPIV	AntiCP
0.59493	ISGPPIKDPG	10	AIP	AHTP	Non-IM	non-DPPIV	AntiCP
0.59218	EDKLHPGGPF	10	AIP	AHTP	Non-IM	non-DPPIV	AntiCP
0.5916	YNLGAGFGHF	10	AIP	AHTP	Non-IM	non-DPPIV	AntiCP
0.56488	ASPDGWSSNK	10	AIP	AHTP	Non-IM	non-DPPIV	AntiCP
0.55277	GPVSDPSKLP	10	AIP	AHTP	Non-IM	non-DPPIV	AntiCP
0.55264	VSNFDPVKRG	10	AIP	AHTP	Non-IM	non-DPPIV	AntiCP
0.53155	GVSNFDPVKR	10	AIP	AHTP	Non-IM	non-DPPIV	AntiCP
0.5272	LALNGKFPGP	10	AIP	AHTP	Non-IM	non-DPPIV	AntiCP
0.51707	AADPKKGSLG	10	AIP	AHTP	Non-IM	non-DPPIV	AntiCP
0.50548	KSKKPAPPPK	10	AIP	AHTP	Non-IM	non-DPPIV	AntiCP
0.50291	SKKKPAPPPK	10	AIP	AHTP	Non-IM	non-DPPIV	AntiCP
0.76068	SIWYGPDRPK	10	AIP	Non-AHTP	Non-IM	non-DPPIV	AntiCP
0.70156	KPAPPPKAKT	10	AIP	Non-AHTP	Non-IM	non-DPPIV	AntiCP
0.6895	LAYKPPSFGT	10	AIP	Non-AHTP	Non-IM	non-DPPIV	AntiCP
0.61187	YDIGTGFGHF	10	AIP	Non-AHTP	Non-IM	non-DPPIV	AntiCP
0.57524	YAGWADKIHG	10	AIP	Non-AHTP	Non-IM	non-DPPIV	AntiCP
0.56706	DYPGKIPKGI	10	AIP	Non-AHTP	Non-IM	non-DPPIV	AntiCP
0.56297	SLEHDLPGHL	10	AIP	Non-AHTP	Non-IM	non-DPPIV	AntiCP
0.56262	ADPEAFAKNR	10	AIP	Non-AHTP	Non-IM	non-DPPIV	AntiCP
0.52391	NKDNAWDDHW	10	AIP	Non-AHTP	Non-IM	non-DPPIV	AntiCP
0.52375	YNLGTGFGHF	10	AIP	Non-AHTP	Non-IM	non-DPPIV	AntiCP
0.51427	AFGDFQKATP	10	AIP	Non-AHTP	Non-IM	non-DPPIV	AntiCP
0.73736	SLWYGPDRKP	10	AIP	AHTP	Non-IM	non-DPPIV	Non-AntiCP
0.70613	AFQNLKPGTL	10	AIP	AHTP	Non-IM	non-DPPIV	Non-AntiCP
0.65862	KPKGPSGSPW	10	AIP	AHTP	Non-IM	non-DPPIV	Non-AntiCP
0.65425	ADPWHKNLGD	10	AIP	AHTP	Non-IM	non-DPPIV	Non-AntiCP
0.64074	DSNPSNPKPR	10	AIP	AHTP	Non-IM	non-DPPIV	Non-AntiCP
0.61319	ADPWHKNIGD	10	AIP	AHTP	Non-IM	non-DPPIV	Non-AntiCP
0.56351	AIDPKNGSLG	10	AIP	AHTP	Non-IM	non-DPPIV	Non-AntiCP
0.53203	GRGKGGKGLG	10	AIP	AHTP	Non-IM	non-DPPIV	Non-AntiCP
0.51218	GPKPPKKGQA	10	AIP	AHTP	Non-IM	non-DPPIV	Non-AntiCP
0.50644	ASSSPPSHKP	10	AIP	AHTP	Non-IM	non-DPPIV	Non-AntiCP
0.5032	ISAPSKDAPM	10	AIP	AHTP	Non-IM	non-DPPIV	Non-AntiCP
0.50209	DRPVPIPGSG	10	AIP	AHTP	Non-IM	non-DPPIV	Non-AntiCP
0.64645	DSNPSNPKRP	10	AIP	Non-AHTP	Non-IM	non-DPPIV	Non-AntiCP
0.52171	YGPPGSGKTL	10	AIP	Non-AHTP	Non-IM	non-DPPIV	Non-AntiCP
0.50559	LAGYSVLKGR	10	AIP	Non-AHTP	Non-IM	non-DPPIV	Non-AntiCP
0.71992	SAKPHHPLDPL	11	AIP	AHTP	IM	DPPIV	AntiCP
0.70944	APELLQPPKLL	11	AIP	AHTP	IM	DPPIV	AntiCP
0.6376	KHLAPFLPSHP	11	AIP	AHTP	IM	DPPIV	AntiCP
0.52092	QHVPGHGTIPL	11	AIP	AHTP	IM	DPPIV	AntiCP
0.52044	VLHPKNPFAPT	11	AIP	AHTP	IM	DPPIV	AntiCP
0.63211	KVAPGWGTTPL	11	AIP	Non-AHTP	IM	DPPIV	AntiCP
0.61523	FDNPANPKIHY	11	AIP	Non-AHTP	IM	DPPIV	AntiCP
0.71649	SVAPPPPPSAP	11	AIP	AHTP	IM	DPPIV	Non-AntiCP
0.63403	GKVAPGWGTTP	11	AIP	AHTP	IM	DPPIV	Non-AntiCP
0.76067	DPQGKPILPPR	11	AIP	Non-AHTP	IM	DPPIV	Non-AntiCP
0.50355	FENPANPKIHY	11	AIP	Non-AHTP	IM	DPPIV	Non-AntiCP
0.82058	RPKPRPGFRPG	11	AIP	AHTP	IM	non-DPPIV	AntiCP
0.54896	AKGTPGDWSHL	11	AIP	Non-AHTP	IM	non-DPPIV	AntiCP
0.53727	GSTPGYYDGRY	11	AIP	Non-AHTP	IM	non-DPPIV	AntiCP
0.54999	IEGYRIGGGPL	11	AIP	AHTP	IM	non-DPPIV	Non-AntiCP
0.92277	LAWPRIFPHGR	11	AIP	AHTP	Non-IM	DPPIV	AntiCP
0.91919	IAWPRIFPHGR	11	AIP	AHTP	Non-IM	DPPIV	AntiCP
0.85669	GPSPPSPIKPP	11	AIP	AHTP	Non-IM	DPPIV	AntiCP
0.81311	ALIHPIVMGGL	11	AIP	AHTP	Non-IM	DPPIV	AntiCP
0.81286	IPAGVPRKPGM	11	AIP	AHTP	Non-IM	DPPIV	AntiCP
0.77778	GIPPAPRGIPQ	11	AIP	AHTP	Non-IM	DPPIV	AntiCP
0.77549	DVAFPPGKMPN	11	AIP	AHTP	Non-IM	DPPIV	AntiCP
0.77	NRLPPAVPGLM	11	AIP	AHTP	Non-IM	DPPIV	AntiCP
0.76033	GSDAPSPYNPL	11	AIP	AHTP	Non-IM	DPPIV	AntiCP
0.71574	NRIPPAVPGIM	11	AIP	AHTP	Non-IM	DPPIV	AntiCP
0.71098	SQAYVPYHRLP	11	AIP	AHTP	Non-IM	DPPIV	AntiCP
0.70733	AGLPDHPGHHL	11	AIP	AHTP	Non-IM	DPPIV	AntiCP
0.70592	AAHWMPGEPRP	11	AIP	AHTP	Non-IM	DPPIV	AntiCP
0.66393	GSPDKPLPTNY	11	AIP	AHTP	Non-IM	DPPIV	AntiCP
0.64726	NRVPPAVPGIM	11	AIP	AHTP	Non-IM	DPPIV	AntiCP
0.64602	YGGYFPNRPTT	11	AIP	AHTP	Non-IM	DPPIV	AntiCP
0.60025	ATKPKPPPLGP	11	AIP	AHTP	Non-IM	DPPIV	AntiCP
0.60019	GKVQPVNPAWG	11	AIP	AHTP	Non-IM	DPPIV	AntiCP
0.59533	QFDNPANPKIH	11	AIP	AHTP	Non-IM	DPPIV	AntiCP
0.58826	TGGPEIPFHPG	11	AIP	AHTP	Non-IM	DPPIV	AntiCP
0.56703	QFNNPANPKLH	11	AIP	AHTP	Non-IM	DPPIV	AntiCP
0.55776	FNNPANPKLHY	11	AIP	AHTP	Non-IM	DPPIV	AntiCP
0.54915	GKATPAPPVGP	11	AIP	AHTP	Non-IM	DPPIV	AntiCP
0.54876	LCNNPANPKLH	11	AIP	AHTP	Non-IM	DPPIV	AntiCP
0.54188	ATKPKPPPIGP	11	AIP	AHTP	Non-IM	DPPIV	AntiCP
0.53694	KDYKEPPPAPL	11	AIP	AHTP	Non-IM	DPPIV	AntiCP
0.52334	APELIQPPKIL	11	AIP	AHTP	Non-IM	DPPIV	AntiCP
0.50632	MDPDSDHPHLP	11	AIP	AHTP	Non-IM	DPPIV	AntiCP
0.50126	GIFPRHYDPPD	11	AIP	AHTP	Non-IM	DPPIV	AntiCP
0.77674	GYGGYFPNRPT	11	AIP	Non-AHTP	Non-IM	DPPIV	AntiCP
0.7358	SGGIHVWHMPA	11	AIP	Non-AHTP	Non-IM	DPPIV	AntiCP
0.59304	QNIDPDPGHSF	11	AIP	Non-AHTP	Non-IM	DPPIV	AntiCP
0.58993	LKVGPPPPGSP	11	AIP	Non-AHTP	Non-IM	DPPIV	AntiCP
0.57847	NGDLLPPFNNA	11	AIP	Non-AHTP	Non-IM	DPPIV	AntiCP
0.55969	LGPGNFLVHHA	11	AIP	Non-AHTP	Non-IM	DPPIV	AntiCP
0.53289	APPEQNGKTHF	11	AIP	Non-AHTP	Non-IM	DPPIV	AntiCP
0.90606	SNDPWGWYKPP	11	AIP	AHTP	Non-IM	DPPIV	Non-AntiCP
0.69705	IGPSPPSPRVA	11	AIP	AHTP	Non-IM	DPPIV	Non-AntiCP
0.65875	IKVGPPPPPSG	11	AIP	AHTP	Non-IM	DPPIV	Non-AntiCP
0.6001	SRGPPLRPQPP	11	AIP	AHTP	Non-IM	DPPIV	Non-AntiCP
0.58362	DRNPSNLPWGE	11	AIP	AHTP	Non-IM	DPPIV	Non-AntiCP
0.53317	LQQQGPRTLGF	11	AIP	AHTP	Non-IM	DPPIV	Non-AntiCP
0.50842	YAQPKPNPYPS	11	AIP	AHTP	Non-IM	DPPIV	Non-AntiCP
0.50408	AATKPKPPPIG	11	AIP	AHTP	Non-IM	DPPIV	Non-AntiCP
0.50183	APKPGQPGQAP	11	AIP	AHTP	Non-IM	DPPIV	Non-AntiCP
0.73714	DVAFPPGKMNP	11	AIP	Non-AHTP	Non-IM	DPPIV	Non-AntiCP
0.55929	MDQFKGQPRLP	11	AIP	Non-AHTP	Non-IM	DPPIV	Non-AntiCP
0.55171	FSEDYPNKPPT	11	AIP	Non-AHTP	Non-IM	DPPIV	Non-AntiCP
0.8696	CKVWPPLGKKK	11	AIP	AHTP	Non-IM	non-DPPIV	AntiCP
0.75482	AKKNDNGFGGL	11	AIP	AHTP	Non-IM	non-DPPIV	AntiCP
0.75175	LSNDPGRNPGF	11	AIP	AHTP	Non-IM	non-DPPIV	AntiCP
0.72264	GPQEKPKLGPR	11	AIP	AHTP	Non-IM	non-DPPIV	AntiCP
0.70272	KQIDNWYNGPG	11	AIP	AHTP	Non-IM	non-DPPIV	AntiCP
0.65158	DAQEWAGGGSM	11	AIP	AHTP	Non-IM	non-DPPIV	AntiCP
0.63827	KAKSGHPGLPM	11	AIP	AHTP	Non-IM	non-DPPIV	AntiCP
0.63037	IGPGDFLVHHA	11	AIP	AHTP	Non-IM	non-DPPIV	AntiCP
0.62959	GPKRPHDRVPL	11	AIP	AHTP	Non-IM	non-DPPIV	AntiCP
0.62341	YIGNNPAKGGL	11	AIP	AHTP	Non-IM	non-DPPIV	AntiCP
0.59076	GSISKGWSVPG	11	AIP	AHTP	Non-IM	non-DPPIV	AntiCP
0.58119	GSLSKGWSVPG	11	AIP	AHTP	Non-IM	non-DPPIV	AntiCP
0.56492	SEDFPGKGHEF	11	AIP	AHTP	Non-IM	non-DPPIV	AntiCP
0.55727	FKDENGGKLLG	11	AIP	AHTP	Non-IM	non-DPPIV	AntiCP
0.55136	GVKKPHRYRPG	11	AIP	AHTP	Non-IM	non-DPPIV	AntiCP
0.54469	ISYSSLVPGKL	11	AIP	AHTP	Non-IM	non-DPPIV	AntiCP
0.534	APLIPAKKLPS	11	AIP	AHTP	Non-IM	non-DPPIV	AntiCP
0.53072	SERIIPGYGGG	11	AIP	AHTP	Non-IM	non-DPPIV	AntiCP
0.52	KPISEPGVTGM	11	AIP	AHTP	Non-IM	non-DPPIV	AntiCP
0.51803	IIPAGVPRKPG	11	AIP	AHTP	Non-IM	non-DPPIV	AntiCP
0.50567	LSYSSLVPGKL	11	AIP	AHTP	Non-IM	non-DPPIV	AntiCP
0.7498	EAHIPPGGRLG	11	AIP	Non-AHTP	Non-IM	non-DPPIV	AntiCP
0.74876	KMAPGIGGFGG	11	AIP	Non-AHTP	Non-IM	non-DPPIV	AntiCP
0.71945	IGYYRDPGHGF	11	AIP	Non-AHTP	Non-IM	non-DPPIV	AntiCP
0.68609	ALPNANSARGF	11	AIP	Non-AHTP	Non-IM	non-DPPIV	AntiCP
0.67899	DRPVPIPGSGL	11	AIP	Non-AHTP	Non-IM	non-DPPIV	AntiCP
0.65059	GDNGSPPKIPG	11	AIP	Non-AHTP	Non-IM	non-DPPIV	AntiCP
0.62638	GVSNFDPVKRG	11	AIP	Non-AHTP	Non-IM	non-DPPIV	AntiCP
0.62187	GELPAGWEKAL	11	AIP	Non-AHTP	Non-IM	non-DPPIV	AntiCP
0.5736	AGPGISPSLKN	11	AIP	Non-AHTP	Non-IM	non-DPPIV	AntiCP
0.5607	AQNPDSSSHLF	11	AIP	Non-AHTP	Non-IM	non-DPPIV	AntiCP
0.54508	LRIPPAYTKTF	11	AIP	Non-AHTP	Non-IM	non-DPPIV	AntiCP
0.53202	IDRQKNHGMHF	11	AIP	Non-AHTP	Non-IM	non-DPPIV	AntiCP
0.52791	IGSKPAGGKLP	11	AIP	Non-AHTP	Non-IM	non-DPPIV	AntiCP
0.771	NSWGADWGDKG	11	AIP	AHTP	Non-IM	non-DPPIV	Non-AntiCP
0.69169	EIEWINKRGPF	11	AIP	AHTP	Non-IM	non-DPPIV	Non-AntiCP
0.66808	GDSNPSNPKPR	11	AIP	AHTP	Non-IM	non-DPPIV	Non-AntiCP
0.65122	KPKGPSGSPWY	11	AIP	AHTP	Non-IM	non-DPPIV	Non-AntiCP
0.59898	AAANASHNKGF	11	AIP	AHTP	Non-IM	non-DPPIV	Non-AntiCP
0.58021	EGGGEPPKGAL	11	AIP	AHTP	Non-IM	non-DPPIV	Non-AntiCP
0.57647	SMNPARSFGPA	11	AIP	AHTP	Non-IM	non-DPPIV	Non-AntiCP
0.55563	APYQRGGKIGL	11	AIP	AHTP	Non-IM	non-DPPIV	Non-AntiCP
0.72172	ELEWLNKRGPF	11	AIP	Non-AHTP	Non-IM	non-DPPIV	Non-AntiCP
0.69461	KYDIGAGFGHF	11	AIP	Non-AHTP	Non-IM	non-DPPIV	Non-AntiCP
0.688	AIPNANSARGF	11	AIP	Non-AHTP	Non-IM	non-DPPIV	Non-AntiCP
0.6175	QSGLSPSLKNF	11	AIP	Non-AHTP	Non-IM	non-DPPIV	Non-AntiCP
0.6171	AGPGLSPSLKN	11	AIP	Non-AHTP	Non-IM	non-DPPIV	Non-AntiCP
0.57687	SGRGKGGKGLG	11	AIP	Non-AHTP	Non-IM	non-DPPIV	Non-AntiCP
0.55374	AVLDPPKPKKG	11	AIP	Non-AHTP	Non-IM	non-DPPIV	Non-AntiCP
0.53497	APYRRGGKIGL	11	AIP	Non-AHTP	Non-IM	non-DPPIV	Non-AntiCP
0.53334	GIDKNGKPHKL	11	AIP	Non-AHTP	Non-IM	non-DPPIV	Non-AntiCP
0.52971	LEGYRLGGGPL	11	AIP	Non-AHTP	Non-IM	non-DPPIV	Non-AntiCP
0.52683	IQQQGPRTIGF	11	AIP	Non-AHTP	Non-IM	non-DPPIV	Non-AntiCP
0.52272	FVPWPSKGKTD	11	AIP	Non-AHTP	Non-IM	non-DPPIV	Non-AntiCP
0.82988	GGPEIPFHPGRE	12	AIP	AHTP	IM	DPPIV	AntiCP
0.53043	GKATPAPPVGPA	12	AIP	AHTP	IM	DPPIV	AntiCP
0.58471	DQHVPGHGTIPL	12	AIP	Non-AHTP	IM	DPPIV	AntiCP
0.77824	ISGPPIKDPGAL	12	AIP	AHTP	IM	non-DPPIV	AntiCP
0.77075	IIPAGVPRKPGM	12	AIP	AHTP	IM	non-DPPIV	AntiCP
0.57833	DLRIPPAYTKTF	12	AIP	AHTP	IM	non-DPPIV	AntiCP
0.9192	KPKPPPLGPKRG	12	AIP	AHTP	IM	non-DPPIV	Non-AntiCP
0.52454	KLDRQKNHGMHF	12	AIP	AHTP	IM	non-DPPIV	Non-AntiCP
0.51136	EWPQRGGANGSL	12	AIP	AHTP	IM	non-DPPIV	Non-AntiCP
0.51075	IKPDGVQRGLIG	12	AIP	AHTP	IM	non-DPPIV	Non-AntiCP
0.65332	DKYHPGYFGKVG	12	AIP	Non-AHTP	IM	non-DPPIV	Non-AntiCP
0.96471	GPPPPPSGGLPG	12	AIP	AHTP	Non-IM	DPPIV	AntiCP
0.78463	IPAGVPRKPGMT	12	AIP	AHTP	Non-IM	DPPIV	AntiCP
0.76159	FPQATPASKFPP	12	AIP	AHTP	Non-IM	DPPIV	AntiCP
0.70028	SVAPPPPPSAPA	12	AIP	AHTP	Non-IM	DPPIV	AntiCP
0.6437	VTINDNFFPGHF	12	AIP	AHTP	Non-IM	DPPIV	AntiCP
0.57994	GGTWLEPDPIHR	12	AIP	AHTP	Non-IM	DPPIV	AntiCP
0.57897	SVLHPKNPFAPT	12	AIP	AHTP	Non-IM	DPPIV	AntiCP
0.57716	GRLPDAGPPSPA	12	AIP	AHTP	Non-IM	DPPIV	AntiCP
0.57663	ATKPKPPPIGPK	12	AIP	AHTP	Non-IM	DPPIV	AntiCP
0.57021	AAHWMPGEPRPA	12	AIP	AHTP	Non-IM	DPPIV	AntiCP
0.51493	LSHNLPPALKGP	12	AIP	AHTP	Non-IM	DPPIV	AntiCP
0.50847	NAMNQAPNPWHV	12	AIP	AHTP	Non-IM	DPPIV	AntiCP
0.83066	DALPPPPPIIPP	12	AIP	Non-AHTP	Non-IM	DPPIV	AntiCP
0.7314	GKVAPGWGTTPL	12	AIP	Non-AHTP	Non-IM	DPPIV	AntiCP
0.66378	ATKPKPPPLGPK	12	AIP	Non-AHTP	Non-IM	DPPIV	AntiCP
0.61133	KIPSKRPYVPPP	12	AIP	Non-AHTP	Non-IM	DPPIV	AntiCP
0.60938	QFDNPANPKIHY	12	AIP	Non-AHTP	Non-IM	DPPIV	AntiCP
0.58992	YAGLPDHPGHHL	12	AIP	Non-AHTP	Non-IM	DPPIV	AntiCP
0.58162	VQQSAYPGTGPL	12	AIP	Non-AHTP	Non-IM	DPPIV	AntiCP
0.57156	LPGPVSDPSKLP	12	AIP	Non-AHTP	Non-IM	DPPIV	AntiCP
0.55636	QQFNNPANPKLH	12	AIP	Non-AHTP	Non-IM	DPPIV	AntiCP
0.55306	GPEIPFHPGRED	12	AIP	Non-AHTP	Non-IM	DPPIV	AntiCP
0.52726	VPEPPPVHNNPY	12	AIP	Non-AHTP	Non-IM	DPPIV	AntiCP
0.52567	LSHNLPPALKPG	12	AIP	Non-AHTP	Non-IM	DPPIV	AntiCP
0.50847	AGKATPAPPVGP	12	AIP	Non-AHTP	Non-IM	DPPIV	AntiCP
0.75484	KGPPGAPAPPPA	12	AIP	AHTP	Non-IM	DPPIV	Non-AntiCP
0.74827	SFINPPSPPSPG	12	AIP	AHTP	Non-IM	DPPIV	Non-AntiCP
0.59993	ADQPKPRPLSPY	12	AIP	AHTP	Non-IM	DPPIV	Non-AntiCP
0.52519	GDVPEAPPVPPK	12	AIP	AHTP	Non-IM	DPPIV	Non-AntiCP
0.51485	HPWGNAPQVANR	12	AIP	AHTP	Non-IM	DPPIV	Non-AntiCP
0.83411	DKPQPPPEGRLP	12	AIP	Non-AHTP	Non-IM	DPPIV	Non-AntiCP
0.70207	KPQPPPEGRLPD	12	AIP	Non-AHTP	Non-IM	DPPIV	Non-AntiCP
0.60677	QIPPFEIPRLPD	12	AIP	Non-AHTP	Non-IM	DPPIV	Non-AntiCP
0.57435	KGATPAPVPGPA	12	AIP	Non-AHTP	Non-IM	DPPIV	Non-AntiCP
0.54528	DPNGKPILPPSN	12	AIP	Non-AHTP	Non-IM	DPPIV	Non-AntiCP
0.53698	AATKPKPPPIGP	12	AIP	Non-AHTP	Non-IM	DPPIV	Non-AntiCP
0.50976	SHPVIPTGGFPQ	12	AIP	Non-AHTP	Non-IM	DPPIV	Non-AntiCP
0.92825	GSGDPAYPGGPF	12	AIP	AHTP	Non-IM	non-DPPIV	AntiCP
0.90347	GGPPGDRPRGPR	12	AIP	AHTP	Non-IM	non-DPPIV	AntiCP
0.86325	IYWAGPLVGGGL	12	AIP	AHTP	Non-IM	non-DPPIV	AntiCP
0.8565	KMAPGIGGFGGL	12	AIP	AHTP	Non-IM	non-DPPIV	AntiCP
0.82333	VYWAGPLVGGGL	12	AIP	AHTP	Non-IM	non-DPPIV	AntiCP
0.81614	AGPGISPSLKNF	12	AIP	AHTP	Non-IM	non-DPPIV	AntiCP
0.80606	VYWVGPLIGGGL	12	AIP	AHTP	Non-IM	non-DPPIV	AntiCP
0.77035	TAEGWAKFTGGF	12	AIP	AHTP	Non-IM	non-DPPIV	AntiCP
0.74781	AKKNDGGGFGGL	12	AIP	AHTP	Non-IM	non-DPPIV	AntiCP
0.74308	AGSGSGMAFNKL	12	AIP	AHTP	Non-IM	non-DPPIV	AntiCP
0.72743	DSMKFSKFDGGL	12	AIP	AHTP	Non-IM	non-DPPIV	AntiCP
0.71327	VYWAGPLVGGGI	12	AIP	AHTP	Non-IM	non-DPPIV	AntiCP
0.70259	DPEKKKYPGGAF	12	AIP	AHTP	Non-IM	non-DPPIV	AntiCP
0.67774	GFLSNDPGRNPG	12	AIP	AHTP	Non-IM	non-DPPIV	AntiCP
0.65706	AAAAQPKKSWIP	12	AIP	AHTP	Non-IM	non-DPPIV	AntiCP
0.64762	ISDATAKAGMGL	12	AIP	AHTP	Non-IM	non-DPPIV	AntiCP
0.61313	AAFGQAGPPHGI	12	AIP	AHTP	Non-IM	non-DPPIV	AntiCP
0.60036	KKKPAPPPKAKT	12	AIP	AHTP	Non-IM	non-DPPIV	AntiCP
0.59864	SQNIDPDPGHSF	12	AIP	AHTP	Non-IM	non-DPPIV	AntiCP
0.5981	SKKKPAPPPKAK	12	AIP	AHTP	Non-IM	non-DPPIV	AntiCP
0.59157	AVDPKSRHKGKL	12	AIP	AHTP	Non-IM	non-DPPIV	AntiCP
0.58482	ISIIPRGQAGGL	12	AIP	AHTP	Non-IM	non-DPPIV	AntiCP
0.57632	EGMPGNRYYGGN	12	AIP	AHTP	Non-IM	non-DPPIV	AntiCP
0.57519	AGIPKKLAPTIG	12	AIP	AHTP	Non-IM	non-DPPIV	AntiCP
0.56116	DSNFDAGNRKFV	12	AIP	AHTP	Non-IM	non-DPPIV	AntiCP
0.54964	ISHDLPPALKPG	12	AIP	AHTP	Non-IM	non-DPPIV	AntiCP
0.53935	KPAPPPKAKTVS	12	AIP	AHTP	Non-IM	non-DPPIV	AntiCP
0.52872	KSHDLPPALKPG	12	AIP	AHTP	Non-IM	non-DPPIV	AntiCP
0.52307	GSVLPSERPNHM	12	AIP	AHTP	Non-IM	non-DPPIV	AntiCP
0.52206	DPAFQGAGQKPG	12	AIP	AHTP	Non-IM	non-DPPIV	AntiCP
0.51492	YGDNGSPPKIPG	12	AIP	AHTP	Non-IM	non-DPPIV	AntiCP
0.5024	NAAGNDKLPDGL	12	AIP	AHTP	Non-IM	non-DPPIV	AntiCP
0.80732	TAQGWAKFTGGF	12	AIP	Non-AHTP	Non-IM	non-DPPIV	AntiCP
0.80056	LSGPPLKDPGAL	12	AIP	Non-AHTP	Non-IM	non-DPPIV	AntiCP
0.76108	HGGGGPGMGPIG	12	AIP	Non-AHTP	Non-IM	non-DPPIV	AntiCP
0.72817	SERIIPGYGGGM	12	AIP	Non-AHTP	Non-IM	non-DPPIV	AntiCP
0.72652	FLSNDPGRNPGR	12	AIP	Non-AHTP	Non-IM	non-DPPIV	AntiCP
0.72242	KPISEPGLTGMG	12	AIP	Non-AHTP	Non-IM	non-DPPIV	AntiCP
0.71704	ASAPAPLLYKEF	12	AIP	Non-AHTP	Non-IM	non-DPPIV	AntiCP
0.62859	VPHQGAGMVGKL	12	AIP	Non-AHTP	Non-IM	non-DPPIV	AntiCP
0.61489	AGGQAFTGKKRA	12	AIP	Non-AHTP	Non-IM	non-DPPIV	AntiCP
0.61109	GMGGGGGGHDPF	12	AIP	Non-AHTP	Non-IM	non-DPPIV	AntiCP
0.58326	LAKLHNAKLGMP	12	AIP	Non-AHTP	Non-IM	non-DPPIV	AntiCP
0.56302	SADLFNAGIRPA	12	AIP	Non-AHTP	Non-IM	non-DPPIV	AntiCP
0.56279	KSKKPAPPPKAK	12	AIP	Non-AHTP	Non-IM	non-DPPIV	AntiCP
0.55405	EIIHDPGRGAPL	12	AIP	Non-AHTP	Non-IM	non-DPPIV	AntiCP
0.53323	VAKPKGPSGSPW	12	AIP	Non-AHTP	Non-IM	non-DPPIV	AntiCP
0.52261	FLSNDPGRNPGQ	12	AIP	Non-AHTP	Non-IM	non-DPPIV	AntiCP
0.50484	IGSKPAGGKLPV	12	AIP	Non-AHTP	Non-IM	non-DPPIV	AntiCP
0.90534	KPKPPPIGPKRG	12	AIP	AHTP	Non-IM	non-DPPIV	Non-AntiCP
0.82642	AGPGLSPSLKNF	12	AIP	AHTP	Non-IM	non-DPPIV	Non-AntiCP
0.78144	SGKPIDNGPPIL	12	AIP	AHTP	Non-IM	non-DPPIV	Non-AntiCP
0.70009	DAPPASGGAGPK	12	AIP	AHTP	Non-IM	non-DPPIV	Non-AntiCP
0.66772	GDKGEPFDDVGF	12	AIP	AHTP	Non-IM	non-DPPIV	Non-AntiCP
0.65938	AGSGISPSLKNF	12	AIP	AHTP	Non-IM	non-DPPIV	Non-AntiCP
0.6173	GSGKPIDNGPPI	12	AIP	AHTP	Non-IM	non-DPPIV	Non-AntiCP
0.56942	GVWGGKGQGKSF	12	AIP	AHTP	Non-IM	non-DPPIV	Non-AntiCP
0.55771	IPQLPASAKIPK	12	AIP	AHTP	Non-IM	non-DPPIV	Non-AntiCP
0.53886	SSFLDPKGSNRT	12	AIP	AHTP	Non-IM	non-DPPIV	Non-AntiCP
0.53723	PGVLPVASGGIH	12	AIP	AHTP	Non-IM	non-DPPIV	Non-AntiCP
0.50724	DAGAGGKGNVPM	12	AIP	AHTP	Non-IM	non-DPPIV	Non-AntiCP
0.50446	GWQPGEKSMKPD	12	AIP	AHTP	Non-IM	non-DPPIV	Non-AntiCP
0.84663	PYSPRSNGGGLL	12	AIP	Non-AHTP	Non-IM	non-DPPIV	Non-AntiCP
0.6666	KDYHPGYFGKVG	12	AIP	Non-AHTP	Non-IM	non-DPPIV	Non-AntiCP
0.59164	STPQSIWYGPDR	12	AIP	Non-AHTP	Non-IM	non-DPPIV	Non-AntiCP
0.58495	IAIDSMIPIGRG	12	AIP	Non-AHTP	Non-IM	non-DPPIV	Non-AntiCP
0.56613	ISGKGKRPGKGG	12	AIP	Non-AHTP	Non-IM	non-DPPIV	Non-AntiCP
0.52177	GSVIPSERPNHM	12	AIP	Non-AHTP	Non-IM	non-DPPIV	Non-AntiCP
0.51737	IGNLSFQNYRPN	12	AIP	Non-AHTP	Non-IM	non-DPPIV	Non-AntiCP
0.50463	GTNFGRTSGGPF	12	AIP	Non-AHTP	Non-IM	non-DPPIV	Non-AntiCP
0.82775	KPPAPRLGAPGLT	13	AIP	AHTP	IM	DPPIV	AntiCP
0.71043	IPHGGGGPGMGPI	13	AIP	AHTP	IM	DPPIV	AntiCP
0.7062	SIPNGIPPALKPG	13	AIP	AHTP	IM	DPPIV	AntiCP
0.63513	TGLYPAYHGIIMN	13	AIP	Non-AHTP	IM	DPPIV	AntiCP
0.70636	DVAFPPGKMPNIY	13	AIP	AHTP	IM	DPPIV	Non-AntiCP
0.55803	GWRDVPVNAPIVG	13	AIP	AHTP	IM	DPPIV	Non-AntiCP
0.60316	STPQSIWYGPDRP	13	AIP	Non-AHTP	IM	DPPIV	Non-AntiCP
0.69225	AYSPQIPGVRFPG	13	AIP	AHTP	IM	non-DPPIV	AntiCP
0.68339	VIIPAGVPRKPGM	13	AIP	AHTP	IM	non-DPPIV	AntiCP
0.66908	KKGEWLPGLASPG	13	AIP	AHTP	IM	non-DPPIV	AntiCP
0.7169	SLPSPSPPKSSLP	13	AIP	Non-AHTP	IM	non-DPPIV	AntiCP
0.50671	KAHGGVSVFGGVG	13	AIP	Non-AHTP	IM	non-DPPIV	AntiCP
0.60624	SPIDGQKPGTSGL	13	AIP	AHTP	IM	non-DPPIV	Non-AntiCP
0.60064	KDALPNANSARGF	13	AIP	AHTP	IM	non-DPPIV	Non-AntiCP
0.53451	DPNGKPILPPSNK	13	AIP	AHTP	IM	non-DPPIV	Non-AntiCP
0.62427	SSIRVIPDFPKPG	13	AIP	Non-AHTP	IM	non-DPPIV	Non-AntiCP
0.58069	SDKDYKEPPPAPL	13	AIP	Non-AHTP	IM	non-DPPIV	Non-AntiCP
0.94331	VGPPPPPSGGLPG	13	AIP	AHTP	Non-IM	DPPIV	AntiCP
0.84667	DALPPPPPIIPPN	13	AIP	AHTP	Non-IM	DPPIV	AntiCP
0.80121	AALVDPNMPFPHF	13	AIP	AHTP	Non-IM	DPPIV	AntiCP
0.78772	WPIGGFPGPQGPY	13	AIP	AHTP	Non-IM	DPPIV	AntiCP
0.77118	WPLGGFPGPQGPY	13	AIP	AHTP	Non-IM	DPPIV	AntiCP
0.74621	AKPKPYPRPLSPY	13	AIP	AHTP	Non-IM	DPPIV	AntiCP
0.62239	GGPEIPFHPGRED	13	AIP	AHTP	Non-IM	DPPIV	AntiCP
0.54632	HSPSPSPSPPATP	13	AIP	AHTP	Non-IM	DPPIV	AntiCP
0.53756	VPIVMHDYLTGGF	13	AIP	AHTP	Non-IM	DPPIV	AntiCP
0.95402	GPPPPPSGGLPGT	13	AIP	Non-AHTP	Non-IM	DPPIV	AntiCP
0.95015	IGPPPPPSGGLPG	13	AIP	Non-AHTP	Non-IM	DPPIV	AntiCP
0.57576	GIPPAPRGTPQIE	13	AIP	Non-AHTP	Non-IM	DPPIV	AntiCP
0.54255	STPQSLWYGPDRP	13	AIP	Non-AHTP	Non-IM	DPPIV	AntiCP
0.79678	PKPVPGDWNGAGA	13	AIP	AHTP	Non-IM	DPPIV	Non-AntiCP
0.67728	PGVLPVASNLHVW	13	AIP	AHTP	Non-IM	DPPIV	Non-AntiCP
0.66119	DKPQPPPEGRLPD	13	AIP	AHTP	Non-IM	DPPIV	Non-AntiCP
0.59282	AADQPKPRPLSPY	13	AIP	AHTP	Non-IM	DPPIV	Non-AntiCP
0.56045	DFEPFNASVPRPT	13	AIP	AHTP	Non-IM	DPPIV	Non-AntiCP
0.5554	DPQGKPLLPPRAD	13	AIP	AHTP	Non-IM	DPPIV	Non-AntiCP
0.73192	SGKPIDNGPPILP	13	AIP	Non-AHTP	Non-IM	DPPIV	Non-AntiCP
0.5294	AANQPKPRPLSPY	13	AIP	Non-AHTP	Non-IM	DPPIV	Non-AntiCP
0.73524	GFLSNDPGRNPGR	13	AIP	AHTP	Non-IM	non-DPPIV	AntiCP
0.70823	APLIPAKKLPSVG	13	AIP	AHTP	Non-IM	non-DPPIV	AntiCP
0.67264	VPSNQHAGSGLGF	13	AIP	AHTP	Non-IM	non-DPPIV	AntiCP
0.6628	APLLPAKKLPSVG	13	AIP	AHTP	Non-IM	non-DPPIV	AntiCP
0.65869	ISFIAYKPPSFTG	13	AIP	AHTP	Non-IM	non-DPPIV	AntiCP
0.65351	HADFPGSNNGTGL	13	AIP	AHTP	Non-IM	non-DPPIV	AntiCP
0.64375	AVKPFVNGGASGM	13	AIP	AHTP	Non-IM	non-DPPIV	AntiCP
0.62241	AAGIPKKLAPTIG	13	AIP	AHTP	Non-IM	non-DPPIV	AntiCP
0.61447	PGVLPVASGGLHV	13	AIP	AHTP	Non-IM	non-DPPIV	AntiCP
0.60293	SKKKPAPPPKAKT	13	AIP	AHTP	Non-IM	non-DPPIV	AntiCP
0.5919	GYGDNGSPPKIPG	13	AIP	AHTP	Non-IM	non-DPPIV	AntiCP
0.58305	GSFNPGGDRPHDL	13	AIP	AHTP	Non-IM	non-DPPIV	AntiCP
0.56927	YGDNGSPPKIPGG	13	AIP	AHTP	Non-IM	non-DPPIV	AntiCP
0.52302	ISHDLPPALKPGA	13	AIP	AHTP	Non-IM	non-DPPIV	AntiCP
0.51173	SVARNPSLAKQLF	13	AIP	AHTP	Non-IM	non-DPPIV	AntiCP
0.70913	KEGLPADLINRGL	13	AIP	Non-AHTP	Non-IM	non-DPPIV	AntiCP
0.61999	FLSNDPGRNPGRE	13	AIP	Non-AHTP	Non-IM	non-DPPIV	AntiCP
0.603	DPYAPADRAHAIG	13	AIP	Non-AHTP	Non-IM	non-DPPIV	AntiCP
0.56639	GISHDLPPALKPG	13	AIP	Non-AHTP	Non-IM	non-DPPIV	AntiCP
0.52597	AVIDRQKNHGMHF	13	AIP	Non-AHTP	Non-IM	non-DPPIV	AntiCP
0.51441	LFNAGLRPALNGV	13	AIP	Non-AHTP	Non-IM	non-DPPIV	AntiCP
0.50788	GFSVADRSFKVPN	13	AIP	Non-AHTP	Non-IM	non-DPPIV	AntiCP
0.5037	GKSGFHIDPYHGD	13	AIP	Non-AHTP	Non-IM	non-DPPIV	AntiCP
0.50355	YQIGSKPAGGKLP	13	AIP	Non-AHTP	Non-IM	non-DPPIV	AntiCP
0.87548	KPKPPPIGPKRGA	13	AIP	AHTP	Non-IM	non-DPPIV	Non-AntiCP
0.76634	GGGGGGAGRGPPR	13	AIP	AHTP	Non-IM	non-DPPIV	Non-AntiCP
0.7586	GSGKPIDNGPPIL	13	AIP	AHTP	Non-IM	non-DPPIV	Non-AntiCP
0.71524	GGSMNPARSFGPA	13	AIP	AHTP	Non-IM	non-DPPIV	Non-AntiCP
0.61757	GWQPGEKSMKPDP	13	AIP	AHTP	Non-IM	non-DPPIV	Non-AntiCP
0.59891	DPNGKPLLPPSNK	13	AIP	AHTP	Non-IM	non-DPPIV	Non-AntiCP
0.59254	SSFLDPKGRGGST	13	AIP	AHTP	Non-IM	non-DPPIV	Non-AntiCP
0.57144	DEAPPSAGGAGPK	13	AIP	AHTP	Non-IM	non-DPPIV	Non-AntiCP
0.57024	ISGKGKRPGKGGN	13	AIP	AHTP	Non-IM	non-DPPIV	Non-AntiCP
0.56661	AYAPPMKQGKTGL	13	AIP	AHTP	Non-IM	non-DPPIV	Non-AntiCP
0.56039	AATKPKPPPIGPK	13	AIP	AHTP	Non-IM	non-DPPIV	Non-AntiCP
0.52843	NGSGKPIDNGPPI	13	AIP	AHTP	Non-IM	non-DPPIV	Non-AntiCP
0.5988	SPRSNGGGLLPVP	13	AIP	Non-AHTP	Non-IM	non-DPPIV	Non-AntiCP
0.50547	SPLNGQKPGTSGL	13	AIP	Non-AHTP	Non-IM	non-DPPIV	Non-AntiCP
0.58252	DPQGKPLLPPRANT	14	AIP	AHTP	IM	DPPIV	AntiCP
0.5742	GQYGYGGYFPNRTP	14	AIP	AHTP	IM	non-DPPIV	AntiCP
0.57061	ASTPPVKQGANRPL	14	AIP	Non-AHTP	IM	non-DPPIV	Non-AntiCP
0.93423	VGPPPPPSGGLPGT	14	AIP	AHTP	Non-IM	DPPIV	AntiCP
0.90958	GPPPPPSGGLPGTD	14	AIP	AHTP	Non-IM	DPPIV	AntiCP
0.8275	DPPSPPEGFVPAPY	14	AIP	AHTP	Non-IM	DPPIV	AntiCP
0.64568	GAPAPTPAPAPAPT	14	AIP	AHTP	Non-IM	DPPIV	AntiCP
0.62035	KVAPGWGTTPLMGV	14	AIP	AHTP	Non-IM	DPPIV	AntiCP
0.58077	SNGGHDGPILPPPS	14	AIP	AHTP	Non-IM	DPPIV	AntiCP
0.57239	DPGNDDPVNPKPGT	14	AIP	Non-AHTP	Non-IM	DPPIV	AntiCP
0.56127	EPPPATPPATKPEP	14	AIP	Non-AHTP	Non-IM	DPPIV	AntiCP
0.52241	VVVIPAGVPRKPGM	14	AIP	Non-AHTP	Non-IM	DPPIV	AntiCP
0.68078	KPQPPPEGRLPDAT	14	AIP	AHTP	Non-IM	DPPIV	Non-AntiCP
0.53917	EDKPQPPPEGRLPD	14	AIP	AHTP	Non-IM	DPPIV	Non-AntiCP
0.52825	LPSHPVIPTGGFPQ	14	AIP	AHTP	Non-IM	DPPIV	Non-AntiCP
0.68844	LPGVLPVASRAHVW	14	AIP	Non-AHTP	Non-IM	DPPIV	Non-AntiCP
0.59862	AGDVPEAPPVPPKP	14	AIP	Non-AHTP	Non-IM	DPPIV	Non-AntiCP
0.58656	GDVPEAPPVPPKPV	14	AIP	Non-AHTP	Non-IM	DPPIV	Non-AntiCP
0.90656	FGGGPPGDRPRGPR	14	AIP	AHTP	Non-IM	non-DPPIV	AntiCP
0.81081	SISKGWSVPGWRTG	14	AIP	AHTP	Non-IM	non-DPPIV	AntiCP
0.75674	IPHGGGGPGMGPIG	14	AIP	AHTP	Non-IM	non-DPPIV	AntiCP
0.70548	APIPTPGGGGSKPG	14	AIP	AHTP	Non-IM	non-DPPIV	AntiCP
0.68716	SSGGHDGPILPPPS	14	AIP	AHTP	Non-IM	non-DPPIV	AntiCP
0.66812	LSVPGVLPVASGGL	14	AIP	AHTP	Non-IM	non-DPPIV	AntiCP
0.64795	GGYNGGGHHGGGGY	14	AIP	AHTP	Non-IM	non-DPPIV	AntiCP
0.64083	GTYFPPSDNYGRPG	14	AIP	AHTP	Non-IM	non-DPPIV	AntiCP
0.63393	GFLSNDPGRNPGRE	14	AIP	AHTP	Non-IM	non-DPPIV	AntiCP
0.5442	DPNGKPILPPSNKA	14	AIP	AHTP	Non-IM	non-DPPIV	AntiCP
0.53448	LGPSSDGVGRSGAL	14	AIP	AHTP	Non-IM	non-DPPIV	AntiCP
0.52544	ATPHPAKKGGKSPM	14	AIP	AHTP	Non-IM	non-DPPIV	AntiCP
0.52349	MVPPFDKVKYGGVG	14	AIP	AHTP	Non-IM	non-DPPIV	AntiCP
0.50515	FGGKITREPGPLPG	14	AIP	AHTP	Non-IM	non-DPPIV	AntiCP
0.69705	SLPSPSPPKSSLPT	14	AIP	Non-AHTP	Non-IM	non-DPPIV	AntiCP
0.64836	GQYGYGGYFPNRPT	14	AIP	Non-AHTP	Non-IM	non-DPPIV	AntiCP
0.62566	KEGPGAPGGQSWTP	14	AIP	Non-AHTP	Non-IM	non-DPPIV	AntiCP
0.58297	GDDIPLAGLSQRPH	14	AIP	Non-AHTP	Non-IM	non-DPPIV	AntiCP
0.58135	AAATKPKPPPLGPK	14	AIP	Non-AHTP	Non-IM	non-DPPIV	AntiCP
0.53231	KKKPAPPPKAKTVS	14	AIP	Non-AHTP	Non-IM	non-DPPIV	AntiCP
0.81463	SLSKGWSVPGWRTG	14	AIP	AHTP	Non-IM	non-DPPIV	Non-AntiCP
0.75162	APVPVAPKKNDGGF	14	AIP	AHTP	Non-IM	non-DPPIV	Non-AntiCP
0.74165	ATKPKPPPIGPKRG	14	AIP	AHTP	Non-IM	non-DPPIV	Non-AntiCP
0.6418	RGPQEKPKLGPRGK	14	AIP	AHTP	Non-IM	non-DPPIV	Non-AntiCP
0.60158	IYPNENKPVGSGGF	14	AIP	AHTP	Non-IM	non-DPPIV	Non-AntiCP
0.56181	WVSLPGVLPVASGG	14	AIP	AHTP	Non-IM	non-DPPIV	Non-AntiCP
0.55604	GGDFDKGNGTGGKS	14	AIP	AHTP	Non-IM	non-DPPIV	Non-AntiCP
0.53866	ATPKHDGSGSLVHW	14	AIP	AHTP	Non-IM	non-DPPIV	Non-AntiCP
0.53192	STPQSIWYGPDRPK	14	AIP	AHTP	Non-IM	non-DPPIV	Non-AntiCP
0.52081	AAATKPKPPPIGPK	14	AIP	AHTP	Non-IM	non-DPPIV	Non-AntiCP
0.50832	GKDNPKKHDKDPGL	14	AIP	AHTP	Non-IM	non-DPPIV	Non-AntiCP
0.79065	ATKPKPPPLGPKRG	14	AIP	Non-AHTP	Non-IM	non-DPPIV	Non-AntiCP
0.64376	AHKGPFTNAGHKGL	14	AIP	Non-AHTP	Non-IM	non-DPPIV	Non-AntiCP
0.60161	SAAWYPIRSDYGVG	14	AIP	Non-AHTP	Non-IM	non-DPPIV	Non-AntiCP
0.58834	FEAGQGKTPLGALG	14	AIP	Non-AHTP	Non-IM	non-DPPIV	Non-AntiCP
0.51835	SFINPPSPPSPGVTE	15	AIP	AHTP	IM	DPPIV	Non-AntiCP
0.57057	AAAATKPKPPPLGPK	15	AIP	Non-AHTP	IM	non-DPPIV	AntiCP
0.62622	WVSLPGVLPVASGGI	15	AIP	Non-AHTP	IM	non-DPPIV	Non-AntiCP
0.85739	GQEPDPALGNGGLGR	15	AIP	AHTP	Non-IM	non-DPPIV	AntiCP
0.70457	GPDDGKKQIELKPGF	15	AIP	Non-AHTP	Non-IM	non-DPPIV	AntiCP
0.58752	SPAPSSSPAKKGKGK	15	AIP	Non-AHTP	Non-IM	non-DPPIV	AntiCP
0.56907	LGVPIVMHDYLTGGF	15	AIP	Non-AHTP	Non-IM	non-DPPIV	AntiCP
0.76372	KPKPKAPAAAPPQGL	15	AIP	AHTP	Non-IM	non-DPPIV	Non-AntiCP
0.75288	WVSLPGVLPVASGGL	15	AIP	AHTP	Non-IM	non-DPPIV	Non-AntiCP
0.72904	SGRGKGGKGLGKGGA	15	AIP	AHTP	Non-IM	non-DPPIV	Non-AntiCP
0.69711	GPNNGKKQLELKPGF	15	AIP	AHTP	Non-IM	non-DPPIV	Non-AntiCP
0.68963	ATKPKPPPIGPKRGA	15	AIP	AHTP	Non-IM	non-DPPIV	Non-AntiCP
0.59424	DPNGKPILPPSNKAV	15	AIP	AHTP	Non-IM	non-DPPIV	Non-AntiCP
0.51676	AAAATKPKPPPIGPK	15	AIP	AHTP	Non-IM	non-DPPIV	Non-AntiCP
0.82227	SSPPPSQLPIRKMPG	15	AIP	Non-AHTP	Non-IM	non-DPPIV	Non-AntiCP
0.80651	SAPPPPAPAAASPAPS	16	AIP	AHTP	IM	DPPIV	AntiCP
0.60885	ADGAPAPTPAPAPAPT	16	AIP	AHTP	IM	DPPIV	AntiCP
0.58814	PVNNNAWAFATNFVPG	16	AIP	AHTP	IM	DPPIV	AntiCP
0.85086	KVGPPPPPSGGLPGTD	16	AIP	Non-AHTP	IM	DPPIV	AntiCP
0.55912	PATGGVKKPHRFRPGT	16	AIP	AHTP	IM	non-DPPIV	AntiCP
0.65013	DENGGKLIGFHGRGGN	16	AIP	Non-AHTP	IM	non-DPPIV	AntiCP
0.84804	KPKPPPIGPKRGAKVK	16	AIP	AHTP	IM	non-DPPIV	Non-AntiCP
0.73383	VFDPPSPPEGFVPAPY	16	AIP	AHTP	Non-IM	DPPIV	AntiCP
0.71067	TAPPAPAPAPAPAPAR	16	AIP	AHTP	Non-IM	DPPIV	AntiCP
0.85562	VGPPPPPSGGLPGTDN	16	AIP	AHTP	Non-IM	DPPIV	Non-AntiCP
0.71529	DAPKPGQPGQAPRPAG	16	AIP	AHTP	Non-IM	DPPIV	Non-AntiCP
0.50601	TGGFPQPEKTEPLGPI	16	AIP	AHTP	Non-IM	DPPIV	Non-AntiCP
0.50594	PGPPPSPNLPGTDNSD	16	AIP	AHTP	Non-IM	DPPIV	Non-AntiCP
0.63107	GAPAPTPAPAPAPTVV	16	AIP	Non-AHTP	Non-IM	DPPIV	Non-AntiCP
0.84126	KGFAGSGDPAYPGGPF	16	AIP	AHTP	Non-IM	non-DPPIV	AntiCP
0.77258	GFDPFVPGGIASHHIA	16	AIP	AHTP	Non-IM	non-DPPIV	AntiCP
0.72849	YPLIIKPTHGGGGKGM	16	AIP	AHTP	Non-IM	non-DPPIV	AntiCP
0.60072	EPEPKASSGGGKPSNF	16	AIP	AHTP	Non-IM	non-DPPIV	AntiCP
0.58717	SKGPGLFSDIGKKAKD	16	AIP	AHTP	Non-IM	non-DPPIV	AntiCP
0.56888	SKGPGLFADIGKKAKD	16	AIP	AHTP	Non-IM	non-DPPIV	AntiCP
0.56285	SGAAKKATSRSSKAGL	16	AIP	AHTP	Non-IM	non-DPPIV	AntiCP
0.54604	VPKMKPGFDPSKGERP	16	AIP	AHTP	Non-IM	non-DPPIV	AntiCP
0.87031	RGSPGGMGGPGGGGPL	16	AIP	Non-AHTP	Non-IM	non-DPPIV	AntiCP
0.76388	GGGGYNGGGHHGGGGR	16	AIP	Non-AHTP	Non-IM	non-DPPIV	AntiCP
0.74888	DPNTPSPIFAGSTGGL	16	AIP	Non-AHTP	Non-IM	non-DPPIV	AntiCP
0.73801	YPIIIKPTHGGGGKGM	16	AIP	Non-AHTP	Non-IM	non-DPPIV	AntiCP
0.60753	APASEKKPAAKGGKAK	16	AIP	Non-AHTP	Non-IM	non-DPPIV	AntiCP
0.56827	ADDIIAGKIKPPSSPR	16	AIP	Non-AHTP	Non-IM	non-DPPIV	AntiCP
0.55344	EKAPAEKKPKAGKKLP	16	AIP	Non-AHTP	Non-IM	non-DPPIV	AntiCP
0.54055	VSLPGVLPVASGGIHV	16	AIP	Non-AHTP	Non-IM	non-DPPIV	AntiCP
0.51833	AGATATKPKPPPLGPK	16	AIP	Non-AHTP	Non-IM	non-DPPIV	AntiCP
0.51753	EGRLPDAGPPSPADHL	16	AIP	Non-AHTP	Non-IM	non-DPPIV	AntiCP
0.81801	DPSSGALSGLSRGGIL	16	AIP	AHTP	Non-IM	non-DPPIV	Non-AntiCP
0.7128	KPIPGDWNGAGAHTNY	16	AIP	AHTP	Non-IM	non-DPPIV	Non-AntiCP
0.70184	VPPPSSKPAKSGGGKQ	16	AIP	AHTP	Non-IM	non-DPPIV	Non-AntiCP
0.67898	APVPVAPKKNDGGFAG	16	AIP	AHTP	Non-IM	non-DPPIV	Non-AntiCP
0.67206	SSKISGKGKRPGKGGN	16	AIP	AHTP	Non-IM	non-DPPIV	Non-AntiCP
0.66409	AATKPKPPPIGPKRGA	16	AIP	AHTP	Non-IM	non-DPPIV	Non-AntiCP
0.66285	SKISGKGKRPGKGGNR	16	AIP	AHTP	Non-IM	non-DPPIV	Non-AntiCP
0.64641	STAPVPVAPKKNDGGF	16	AIP	AHTP	Non-IM	non-DPPIV	Non-AntiCP
0.60484	GGKLIGFHGRGGNAID	16	AIP	AHTP	Non-IM	non-DPPIV	Non-AntiCP
0.56328	GPKTPLPDVVIIHSPK	16	AIP	AHTP	Non-IM	non-DPPIV	Non-AntiCP
0.53615	GSGEAGEDDHKKSGLG	16	AIP	AHTP	Non-IM	non-DPPIV	Non-AntiCP
0.5284	SQAPDKAPAAGGSSIN	16	AIP	AHTP	Non-IM	non-DPPIV	Non-AntiCP
0.86817	AAGPFSGGSMNPARSF	16	AIP	Non-AHTP	Non-IM	non-DPPIV	Non-AntiCP
0.77867	SGRGKGGKGLGKGGAK	16	AIP	Non-AHTP	Non-IM	non-DPPIV	Non-AntiCP
0.76555	VPVAPKKNDGGFAGLG	16	AIP	Non-AHTP	Non-IM	non-DPPIV	Non-AntiCP
0.66372	GSSFLDPKGRGGSTGY	16	AIP	Non-AHTP	Non-IM	non-DPPIV	Non-AntiCP
0.66284	WESMKPGGGGKPSGEL	16	AIP	Non-AHTP	Non-IM	non-DPPIV	Non-AntiCP
0.65092	WVSLPGVLPVASGGIH	16	AIP	Non-AHTP	Non-IM	non-DPPIV	Non-AntiCP
0.64035	ANQDPLVTKGGSLVPL	16	AIP	Non-AHTP	Non-IM	non-DPPIV	Non-AntiCP
0.6288	GGKLLGFHGRGGNAID	16	AIP	Non-AHTP	Non-IM	non-DPPIV	Non-AntiCP
0.604	GMDDDAPPASGGAGPK	16	AIP	Non-AHTP	Non-IM	non-DPPIV	Non-AntiCP
0.60136	SNPLPEEGPHKPGSVG	16	AIP	Non-AHTP	Non-IM	non-DPPIV	Non-AntiCP
0.56822	DDEAPPSAGGAGPKIE	16	AIP	Non-AHTP	Non-IM	non-DPPIV	Non-AntiCP
0.80226	GGGGYNGGGHHGGGGRG	17	AIP	AHTP	IM	non-DPPIV	AntiCP
0.78142	SAPATGGVKKPHRFRPG	17	AIP	AHTP	IM	non-DPPIV	AntiCP
0.54761	SMYNQPGAGAGAGPSPG	17	AIP	Non-AHTP	IM	non-DPPIV	Non-AntiCP
0.7613	NDAPIPKHVPQHRPGPL	17	AIP	AHTP	Non-IM	DPPIV	AntiCP
0.63686	PVNNNAWAFATNFVPGK	17	AIP	AHTP	Non-IM	DPPIV	AntiCP
0.79878	IKVGPPPPPSGGLPGTE	17	AIP	Non-AHTP	Non-IM	DPPIV	AntiCP
0.70587	GDLLPPFNNAAQAWNHE	17	AIP	Non-AHTP	Non-IM	DPPIV	AntiCP
0.83019	PGVLPVASGGIHVWHMP	17	AIP	AHTP	Non-IM	DPPIV	Non-AntiCP
0.8064	IKVGPPPPPSGGLPGTD	17	AIP	AHTP	Non-IM	DPPIV	Non-AntiCP
0.74258	SAPAKGPPGAPAPPPAP	17	AIP	AHTP	Non-IM	DPPIV	Non-AntiCP
0.69511	PASAPAKGPPGAPAPPP	17	AIP	AHTP	Non-IM	DPPIV	Non-AntiCP
0.64925	GPPPPPSGGLPGTDNSD	17	AIP	AHTP	Non-IM	DPPIV	Non-AntiCP
0.8396	KVGPPPPPSGGLPGTDN	17	AIP	Non-AHTP	Non-IM	DPPIV	Non-AntiCP
0.71348	APAKGPPGAPAPPPAPS	17	AIP	Non-AHTP	Non-IM	DPPIV	Non-AntiCP
0.76915	DAQEWAGGGSMVGALVG	17	AIP	AHTP	Non-IM	non-DPPIV	AntiCP
0.6572	WVSLPGVLPVASGGIHV	17	AIP	AHTP	Non-IM	non-DPPIV	AntiCP
0.6275	EKAPAEKKPKAGKKLPK	17	AIP	AHTP	Non-IM	non-DPPIV	AntiCP
0.59547	FAPPGSGGGGGGTPAKD	17	AIP	AHTP	Non-IM	non-DPPIV	AntiCP
0.89235	SRGSPGGMGGPGGGGPL	17	AIP	Non-AHTP	Non-IM	non-DPPIV	AntiCP
0.731	VSLPGVLPVASGGIHVW	17	AIP	Non-AHTP	Non-IM	non-DPPIV	AntiCP
0.57501	DENGGKLIGFHGRGGNA	17	AIP	Non-AHTP	Non-IM	non-DPPIV	AntiCP
0.56171	HDLPPALKPGADVSRGA	17	AIP	Non-AHTP	Non-IM	non-DPPIV	AntiCP
0.51143	SQVPEKAPGGGGGSSIN	17	AIP	Non-AHTP	Non-IM	non-DPPIV	AntiCP
0.51088	EDPSELPKWNYDGSSTG	17	AIP	Non-AHTP	Non-IM	non-DPPIV	AntiCP
0.50009	PAAAAATKPKPPPIGPK	17	AIP	Non-AHTP	Non-IM	non-DPPIV	AntiCP
0.92221	KGGGIGGGGGFGGGSGF	17	AIP	AHTP	Non-IM	non-DPPIV	Non-AntiCP
0.90919	SSGGGYGGGGGGAGNWL	17	AIP	AHTP	Non-IM	non-DPPIV	Non-AntiCP
0.82416	GSGYGGGGGGGGGSGNR	17	AIP	AHTP	Non-IM	non-DPPIV	Non-AntiCP
0.72366	SGGGDNKPRPGGKRGGQ	17	AIP	AHTP	Non-IM	non-DPPIV	Non-AntiCP
0.72038	DWVSLPGVLPVASGGIH	17	AIP	AHTP	Non-IM	non-DPPIV	Non-AntiCP
0.63626	VIIGGGSGGGFAAGGGA	17	AIP	AHTP	Non-IM	non-DPPIV	Non-AntiCP
0.58688	VEPVIGGGGGGGIGGDK	17	AIP	AHTP	Non-IM	non-DPPIV	Non-AntiCP
0.5794	SQVPDKAPAGGGGSSIN	17	AIP	AHTP	Non-IM	non-DPPIV	Non-AntiCP
0.57242	AGMDDDAPPASGGAGPK	17	AIP	AHTP	Non-IM	non-DPPIV	Non-AntiCP
0.5582	AVAPYPGAETGAGGRIR	17	AIP	AHTP	Non-IM	non-DPPIV	Non-AntiCP
0.52965	GGANTVAPGYSKGSGLG	17	AIP	AHTP	Non-IM	non-DPPIV	Non-AntiCP
0.80416	FAGSGEGAGGFWNRGIS	17	AIP	Non-AHTP	Non-IM	non-DPPIV	Non-AntiCP
0.74447	APGGAPANVAIAVSRLG	17	AIP	Non-AHTP	Non-IM	non-DPPIV	Non-AntiCP
0.67229	ATKPKPPPIGPKRGAKV	17	AIP	Non-AHTP	Non-IM	non-DPPIV	Non-AntiCP
0.61677	SSNPLPEEGPHKPGSVG	17	AIP	Non-AHTP	Non-IM	non-DPPIV	Non-AntiCP
0.61123	AAATKPKPPPIGPKRGA	17	AIP	Non-AHTP	Non-IM	non-DPPIV	Non-AntiCP
0.57549	NPVDHPHGGGEGRAPIG	17	AIP	Non-AHTP	Non-IM	non-DPPIV	Non-AntiCP
0.55325	GKGPGLYTEIGKKARDL	17	AIP	Non-AHTP	Non-IM	non-DPPIV	Non-AntiCP
0.53333	QGAKPGEGGQLPGKKVS	17	AIP	Non-AHTP	Non-IM	non-DPPIV	Non-AntiCP
0.52906	ATAVDPKNGSLGTIAPL	17	AIP	Non-AHTP	Non-IM	non-DPPIV	Non-AntiCP
0.51841	QGSGEAGEDDHKKSGLG	17	AIP	Non-AHTP	Non-IM	non-DPPIV	Non-AntiCP
0.69723	QLDPNTPSPIFAGSTGGL	18	AIP	AHTP	IM	non-DPPIV	Non-AntiCP
0.8249	PGVLPVASGGIHVWHMPA	18	AIP	AHTP	Non-IM	DPPIV	AntiCP
0.68761	NDAPIPKHVPQHRPGPLP	18	AIP	Non-AHTP	Non-IM	DPPIV	AntiCP
0.79202	AIKVGPPPPPSGGLPGTD	18	AIP	AHTP	Non-IM	DPPIV	Non-AntiCP
0.62366	IGPPPPPSGGLPGTDNSD	18	AIP	Non-AHTP	Non-IM	DPPIV	Non-AntiCP
0.60763	VGPPPPPSGGLPGTDNSD	18	AIP	Non-AHTP	Non-IM	DPPIV	Non-AntiCP
0.85109	LSRGSPGGMGGPGGGGPL	18	AIP	AHTP	Non-IM	non-DPPIV	AntiCP
0.70217	LPKDESESAGAGAGMGGM	18	AIP	AHTP	Non-IM	non-DPPIV	AntiCP
0.65908	IAGFGRKGHAVGDIPGVR	18	AIP	AHTP	Non-IM	non-DPPIV	AntiCP
0.62739	GGEEGARNGPSLMPGGSF	18	AIP	AHTP	Non-IM	non-DPPIV	AntiCP
0.58173	GGMDDDVPAGGSGGAGPK	18	AIP	AHTP	Non-IM	non-DPPIV	AntiCP
0.52296	FFAPPGSGGEGGGTPAKD	18	AIP	AHTP	Non-IM	non-DPPIV	AntiCP
0.56588	ISHDLPPALKPGADVSRG	18	AIP	Non-AHTP	Non-IM	non-DPPIV	AntiCP
0.54788	APAAAAATKPKPPPIGPK	18	AIP	Non-AHTP	Non-IM	non-DPPIV	AntiCP
0.8173	AGPFSGGSMNPARSFGPA	18	AIP	AHTP	Non-IM	non-DPPIV	Non-AntiCP
0.7714	QDWVSLPGVLPVASGGIH	18	AIP	AHTP	Non-IM	non-DPPIV	Non-AntiCP
0.7558	ATKPKPPPLGPKRGSKVK	18	AIP	AHTP	Non-IM	non-DPPIV	Non-AntiCP
0.73646	APGGAPANVAIAVSRLGG	18	AIP	AHTP	Non-IM	non-DPPIV	Non-AntiCP
0.70679	ATKPKPPPIGPKRGAKVK	18	AIP	AHTP	Non-IM	non-DPPIV	Non-AntiCP
0.64524	KQIDNWYNGPGYGDGSGW	18	AIP	AHTP	Non-IM	non-DPPIV	Non-AntiCP
0.60072	AAAATKPKPPPIGPKRGA	18	AIP	AHTP	Non-IM	non-DPPIV	Non-AntiCP
0.59794	DVLPIKRGPQEKPKLGPR	18	AIP	AHTP	Non-IM	non-DPPIV	Non-AntiCP
0.58011	STAPVPVAPKKNDGGFAG	18	AIP	AHTP	Non-IM	non-DPPIV	Non-AntiCP
0.57092	SSFLDPKGRGGSTGYDNA	18	AIP	AHTP	Non-IM	non-DPPIV	Non-AntiCP
0.52798	AAGMDDDAPPASGGAGPK	18	AIP	AHTP	Non-IM	non-DPPIV	Non-AntiCP
0.5266	YNQPGAGAGAGPSPGGEA	18	AIP	AHTP	Non-IM	non-DPPIV	Non-AntiCP
0.5065	SSRSGPRSTTVGKLLKPL	18	AIP	AHTP	Non-IM	non-DPPIV	Non-AntiCP
0.50123	SMYNQPGAGAAGAGPSPG	18	AIP	AHTP	Non-IM	non-DPPIV	Non-AntiCP
0.86706	AAGPFSGGSMNPARSFGP	18	AIP	Non-AHTP	Non-IM	non-DPPIV	Non-AntiCP
0.7522	SSGGGYGGGGGGAGSGNR	18	AIP	Non-AHTP	Non-IM	non-DPPIV	Non-AntiCP
0.73298	SAVPKMKPGFDPTKGGRP	18	AIP	Non-AHTP	Non-IM	non-DPPIV	Non-AntiCP
0.71187	ATKPKPPPIGPKRGSKVK	18	AIP	Non-AHTP	Non-IM	non-DPPIV	Non-AntiCP
0.66806	GDDVSYGSGGSSGGHGNL	18	AIP	Non-AHTP	Non-IM	non-DPPIV	Non-AntiCP
0.65458	SAVPKMKPGFDPSKGERP	18	AIP	Non-AHTP	Non-IM	non-DPPIV	Non-AntiCP
0.55774	NLAPVNQGGGEPPKGALG	18	AIP	Non-AHTP	Non-IM	non-DPPIV	Non-AntiCP
0.8463	AAGPFSGGSMNPARSFGPA	19	AIP	AHTP	IM	non-DPPIV	Non-AntiCP
0.51213	QSMYNQPGAGAAGAGPSPG	19	AIP	AHTP	IM	non-DPPIV	Non-AntiCP
0.69763	AGGAFSGASMNPAVAFGPA	19	AIP	Non-AHTP	IM	non-DPPIV	Non-AntiCP
0.7402	LPKDESESAGAGAGMGGMG	19	AIP	AHTP	Non-IM	non-DPPIV	AntiCP
0.58077	RPKPRPGFRPGSAGGGHVQ	19	AIP	Non-AHTP	Non-IM	non-DPPIV	AntiCP
0.59342	TQDWVSLPGVLPVASGGIH	19	AIP	AHTP	Non-IM	non-DPPIV	Non-AntiCP
0.56307	AAPAAAAATKPKPPPIGPK	19	AIP	AHTP	Non-IM	non-DPPIV	Non-AntiCP
0.50057	SAVPKMKPGFDPSKGERPE	19	AIP	AHTP	Non-IM	non-DPPIV	Non-AntiCP
0.87404	SGRGKGGKGLGKGGAKRHR	19	AIP	Non-AHTP	Non-IM	non-DPPIV	Non-AntiCP
0.7709	QDWVSLPGVLPVASGGIHV	19	AIP	Non-AHTP	Non-IM	non-DPPIV	Non-AntiCP
0.68925	AATKPKPPPIGPKRGAKVK	19	AIP	Non-AHTP	Non-IM	non-DPPIV	Non-AntiCP
0.67437	GGKSTAPVPVAPKKNDGGF	19	AIP	Non-AHTP	Non-IM	non-DPPIV	Non-AntiCP
0.57022	GNETKSNGASSLGGGGGGF	19	AIP	Non-AHTP	Non-IM	non-DPPIV	Non-AntiCP
0.52989	SAVPKMKPGFDPTKGGRPE	19	AIP	Non-AHTP	Non-IM	non-DPPIV	Non-AntiCP
0.50355	AARRPPPPPAVEKKDPNVSG	20	AIP	Non-AHTP	IM	non-DPPIV	Non-AntiCP
0.93874	GGHGGGLGGGAGGGAGGGLG	20	AIP	AHTP	Non-IM	non-DPPIV	AntiCP
0.86094	AAAAQPKKSWIPAVKGGGNF	20	AIP	Non-AHTP	Non-IM	non-DPPIV	AntiCP
0.71879	LPKDESESAGAGAGMGGMGG	20	AIP	Non-AHTP	Non-IM	non-DPPIV	AntiCP
0.58554	SSHGEKEKASSPAKKSPKKG	20	AIP	Non-AHTP	Non-IM	non-DPPIV	AntiCP
0.93494	GGHGGGIGGGAGGGAGGGLG	20	AIP	AHTP	Non-IM	non-DPPIV	Non-AntiCP
0.68759	GPPHGIQVERDKLNKYGRPL	20	AIP	AHTP	Non-IM	non-DPPIV	Non-AntiCP
0.92523	GGIGKGGGLGGGIGKGGGVG	20	AIP	Non-AHTP	Non-IM	non-DPPIV	Non-AntiCP
0.90312	GGIGKGGGIGGGIGKGGGVG	20	AIP	Non-AHTP	Non-IM	non-DPPIV	Non-AntiCP
0.73795	SPAAAAKPARGAGGRKGGDR	20	AIP	Non-AHTP	Non-IM	non-DPPIV	Non-AntiCP
0.65308	SSPAAAAKPARGAGGRKGGD	20	AIP	Non-AHTP	Non-IM	non-DPPIV	Non-AntiCP
0.64047	ANQSPKSGGQSSGSGGNKKP	20	AIP	Non-AHTP	Non-IM	non-DPPIV	Non-AntiCP
0.61388	TQDWVSLPGVLPVASGGIHV	20	AIP	Non-AHTP	Non-IM	non-DPPIV	Non-AntiCP
0.78039	IPFHPGREDKPQPPPEGRLPD	21	AIP	Non-AHTP	IM	DPPIV	Non-AntiCP
0.79152	SSPAAAAKPARGAGGRKGGDR	21	AIP	Non-AHTP	IM	non-DPPIV	Non-AntiCP
0.54829	QSMYNQPGAGAAGAGPSPGGE	21	AIP	Non-AHTP	IM	non-DPPIV	Non-AntiCP
0.58141	FKDENGGKLIGFHGRGGNAID	21	AIP	AHTP	Non-IM	non-DPPIV	AntiCP
0.52339	ADSHLVPATMVGAKAGDQIRD	21	AIP	Non-AHTP	Non-IM	non-DPPIV	AntiCP
0.86058	GGYGGGDGGYGGNSGGGGGGW	21	AIP	AHTP	Non-IM	non-DPPIV	Non-AntiCP
0.87317	SSFGGSGYGGGGGGGGGSGNR	21	AIP	Non-AHTP	Non-IM	non-DPPIV	Non-AntiCP
0.77779	SPAAAAAKPARGGAGGRKGGD	21	AIP	Non-AHTP	Non-IM	non-DPPIV	Non-AntiCP
0.72143	SPAAAAAKPARGGAGGRKGGDR	22	AIP	Non-AHTP	IM	non-DPPIV	Non-AntiCP
0.55353	GGDHVHAGTVVGKLEGDRESTL	22	AIP	Non-AHTP	IM	non-DPPIV	Non-AntiCP
0.53938	WVSLPGVLPVASGGIHVWHMPA	22	AIP	AHTP	Non-IM	DPPIV	Non-AntiCP
0.90515	REGGGYGGGDGGGYGGGGGGGW	22	AIP	AHTP	Non-IM	non-DPPIV	AntiCP
0.65841	ATGGGGYGTGGGYGGGATGGTY	22	AIP	Non-AHTP	Non-IM	non-DPPIV	AntiCP
0.50833	SSSALEEPAILTGGKKRERNSW	22	AIP	Non-AHTP	Non-IM	non-DPPIV	AntiCP
0.88798	GGGYGGGDGGYGGNSGGGGGGW	22	AIP	Non-AHTP	Non-IM	non-DPPIV	Non-AntiCP
0.83555	GGFGGGGGHGGGVGGGAGAGGGF	23	AIP	AHTP	Non-IM	non-DPPIV	AntiCP
0.55878	ISEEPAIQIGGNPRERNSRFKIE	23	AIP	Non-AHTP	Non-IM	non-DPPIV	AntiCP
0.82219	GGSGGGFAAGGGAAAGGGGGGEA	23	AIP	Non-AHTP	Non-IM	non-DPPIV	Non-AntiCP
0.8415	RDGGGYGGGDGGYGGNSGGGGGGW	24	AIP	Non-AHTP	IM	non-DPPIV	Non-AntiCP
0.83167	GGPEIPFHPGREDKPQPPPEGRLP	24	AIP	Non-AHTP	Non-IM	DPPIV	Non-AntiCP
0.82863	GPEIPFHPGREDKPQPPPEGRLPD	24	AIP	Non-AHTP	Non-IM	DPPIV	Non-AntiCP
0.5592	EFEFKDENGGKLIGFHGRGGNAID	24	AIP	Non-AHTP	Non-IM	non-DPPIV	AntiCP
0.77549	GGSGGGFAAGGGAAAEGGGGGGES	24	AIP	AHTP	Non-IM	non-DPPIV	Non-AntiCP
0.58066	DTGSQGGKGGGGSQTDVPGKKGPL	24	AIP	AHTP	Non-IM	non-DPPIV	Non-AntiCP
0.56695	TQDWVSLPGVLPVASGGIHVWHMPA	25	AIP	AHTP	Non-IM	DPPIV	Non-AntiCP
0.82114	GGPEIPFHPGREDKPQPPPEGRLPD	25	AIP	Non-AHTP	Non-IM	DPPIV	Non-AntiCP
0.75044	GGSGGGFAAGGGAAAEGGGGGGESA	25	AIP	Non-AHTP	Non-IM	non-DPPIV	Non-AntiCP
0.55589	DTGSQGGKGGGGSQTDVPGKKGPLG	25	AIP	Non-AHTP	Non-IM	non-DPPIV	Non-AntiCP
0.52261	FDTGSQGGKGGGGSQTDVPGKKGPL	25	AIP	Non-AHTP	Non-IM	non-DPPIV	Non-AntiCP
0.5773	TGPHFNPDGKQHGAPEDANRHAGDLG	26	AIP	AHTP	IM	non-DPPIV	AntiCP
0.58793	TGPHFNPDGKQHGAPGDANRHAGDLG	26	AIP	Non-AHTP	IM	non-DPPIV	AntiCP
0.72068	GGSGGGFAAGGGAAAEGGGGGGESAA	26	AIP	Non-AHTP	IM	non-DPPIV	Non-AntiCP
0.64096	VTGGPEIPFHPGREDKPQPPPEGRLP	26	AIP	AHTP	Non-IM	DPPIV	Non-AntiCP
0.76198	TGGPEIPFHPGREDKPQPPPEGRLPD	26	AIP	Non-AHTP	Non-IM	DPPIV	Non-AntiCP
0.91686	GGGRREGGGYGGGDGGGYGGGGGGGW	26	AIP	Non-AHTP	Non-IM	non-DPPIV	AntiCP
0.56563	TGPHFNPDGKTHGAPEDANRHAGDLG	26	AIP	Non-AHTP	Non-IM	non-DPPIV	AntiCP
0.6533	VTGGPEIPFHPGREDKPQPPPEGRLPD	27	AIP	Non-AHTP	Non-IM	DPPIV	Non-AntiCP
0.57101	STGPHFNPDGKQHGAPGDANRHAGDLG	27	AIP	Non-AHTP	Non-IM	non-DPPIV	AntiCP
0.84475	GGGGRRDGGGYGGGDGGYGGGSGGGGW	27	AIP	Non-AHTP	Non-IM	non-DPPIV	Non-AntiCP
0.88746	GGGRRDGGGYGGGDGGYGGNSGGGGGGW	28	AIP	AHTP	Non-IM	non-DPPIV	Non-AntiCP
0.76018	GDDSVLQFGGGTLGHPWGNAPGAVANRVA	29	AIP	Non-AHTP	Non-IM	non-DPPIV	Non-AntiCP
0.70167	VIIGGGSGGGFAAGGGAAAEGGGGGGESA	29	AIP	Non-AHTP	Non-IM	non-DPPIV	Non-AntiCP
0.55972	AAGPFSGGSMNPARSFGPAVAAGDFSGHW	29	AIP	Non-AHTP	Non-IM	non-DPPIV	Non-AntiCP
0.61967	SGPPARSHSEVHDESGNKIGEITSGGFSPN	30	AIP	Non-AHTP	Non-IM	non-DPPIV	Non-AntiCP
0.62645	SSGPPARSHSEVHDESGNKIGEITSGGFSPN	31	AIP	Non-AHTP	Non-IM	non-DPPIV	Non-AntiCP
0.52156	HEWY	4	Non-AIP	AHT	Non-IM	DPPIV	AntiCP
0.58169	KYPGR	5	Non-AIP	Non-AHTP	IM	non-DPPIV	AntiCP
0.86388	KHGPF	5	Non-AIP	AHTP	Non-IM	DPPIV	AntiCP
0.71553	YPGKL	5	Non-AIP	AHTP	Non-IM	DPPIV	AntiCP
0.54293	RDDPL	5	Non-AIP	AHTP	Non-IM	DPPIV	AntiCP
0.80433	GYPGR	5	Non-AIP	Non-AHTP	Non-IM	DPPIV	AntiCP
0.79213	PPFNN	5	Non-AIP	Non-AHTP	Non-IM	DPPIV	AntiCP
0.72735	WTGHL	5	Non-AIP	Non-AHTP	Non-IM	DPPIV	AntiCP
0.5958	GHLPR	5	Non-AIP	Non-AHTP	Non-IM	DPPIV	AntiCP
0.59566	DGHVW	5	Non-AIP	Non-AHTP	Non-IM	DPPIV	AntiCP
0.52494	FKEFN	5	Non-AIP	Non-AHTP	Non-IM	non-DPPIV	AntiCP
0.66066	RNGNF	5	Non-AIP	AHTP	Non-IM	non-DPPIV	Non-AntiCP
0.60351	GPRGK	5	Non-AIP	AHTP	Non-IM	non-DPPIV	Non-AntiCP
0.96171	APRPFP	6	Non-AIP	AHTP	Non-IM	DPPIV	AntiCP
0.8695	GPPHGL	6	Non-AIP	AHTP	Non-IM	DPPIV	AntiCP
0.82053	FQGPPH	6	Non-AIP	AHTP	Non-IM	DPPIV	AntiCP
0.73099	VPRPLP	6	Non-AIP	AHTP	Non-IM	DPPIV	AntiCP
0.72503	YGPDRP	6	Non-AIP	AHTP	Non-IM	DPPIV	AntiCP
0.68868	WAKPGH	6	Non-AIP	AHTP	Non-IM	DPPIV	AntiCP
0.6332	DLRLPP	6	Non-AIP	AHTP	Non-IM	DPPIV	AntiCP
0.60032	QDERPF	6	Non-AIP	AHTP	Non-IM	DPPIV	AntiCP
0.84594	APRQWP	6	Non-AIP	Non-AHTP	Non-IM	DPPIV	AntiCP
0.54264	PGRQGP	6	Non-AIP	Non-AHTP	Non-IM	DPPIV	AntiCP
0.53083	VPKVPF	6	Non-AIP	Non-AHTP	Non-IM	DPPIV	AntiCP
0.54811	QLPPEL	6	Non-AIP	AHTP	Non-IM	DPPIV	Non-AntiCP
0.70041	GPRGKL	6	Non-AIP	AHTP	Non-IM	non-DPPIV	AntiCP
0.50978	SGDHLR	6	Non-AIP	AHTP	Non-IM	non-DPPIV	AntiCP
0.5445	GPPHGIQ	7	Non-AIP	AHTP	IM	DPPIV	AntiCP
0.91378	PGVGPPW	7	Non-AIP	AHTP	Non-IM	DPPIV	AntiCP
0.89109	RQYPGPW	7	Non-AIP	AHTP	Non-IM	DPPIV	AntiCP
0.88903	KYPPPPP	7	Non-AIP	AHTP	Non-IM	DPPIV	AntiCP
0.87125	VGPPPPP	7	Non-AIP	AHTP	Non-IM	DPPIV	AntiCP
0.86996	PGVPPPP	7	Non-AIP	AHTP	Non-IM	DPPIV	AntiCP
0.86829	KPPLPGP	7	Non-AIP	AHTP	Non-IM	DPPIV	AntiCP
0.8468	APLPHPP	7	Non-AIP	AHTP	Non-IM	DPPIV	AntiCP
0.79885	PHRFRGP	7	Non-AIP	AHTP	Non-IM	DPPIV	AntiCP
0.7273	GPPHGLT	7	Non-AIP	AHTP	Non-IM	DPPIV	AntiCP
0.69516	DSRAPLP	7	Non-AIP	AHTP	Non-IM	DPPIV	AntiCP
0.68073	FNVPKLP	7	Non-AIP	AHTP	Non-IM	DPPIV	AntiCP
0.65605	GPPHGLQ	7	Non-AIP	AHTP	Non-IM	DPPIV	AntiCP
0.56241	AAKWPGQ	7	Non-AIP	AHTP	Non-IM	DPPIV	AntiCP
0.54191	EKNHLPF	7	Non-AIP	AHTP	Non-IM	DPPIV	AntiCP
0.54096	QAKNPPL	7	Non-AIP	AHTP	Non-IM	DPPIV	AntiCP
0.5149	LAKYPGP	7	Non-AIP	AHTP	Non-IM	DPPIV	AntiCP
0.90389	GPGPGPR	7	Non-AIP	Non-AHTP	Non-IM	DPPIV	AntiCP
0.56648	PGPHGLQ	7	Non-AIP	Non-AHTP	Non-IM	DPPIV	AntiCP
0.87186	EGPAPPW	7	Non-AIP	AHTP	Non-IM	DPPIV	Non-AntiCP
0.62827	SPDLGHR	7	Non-AIP	AHTP	Non-IM	non-DPPIV	AntiCP
0.57225	YFNHGGI	7	Non-AIP	AHTP	Non-IM	non-DPPIV	AntiCP
0.56197	SSWKNPT	7	Non-AIP	AHTP	Non-IM	non-DPPIV	AntiCP
0.55316	GPRGHHL	7	Non-AIP	AHTP	Non-IM	non-DPPIV	AntiCP
0.66008	GFQKYGP	7	Non-AIP	AHTP	Non-IM	non-DPPIV	Non-AntiCP
0.51385	SSMPVGK	7	Non-AIP	AHTP	Non-IM	non-DPPIV	Non-AntiCP
0.85759	GPPGDRPR	8	Non-AIP	AHTP	Non-IM	DPPIV	AntiCP
0.85478	SGHPGLPM	8	Non-AIP	AHTP	Non-IM	DPPIV	AntiCP
0.77036	KVGPPPPP	8	Non-AIP	AHTP	Non-IM	DPPIV	AntiCP
0.59714	SGPPGHLQ	8	Non-AIP	AHTP	Non-IM	DPPIV	AntiCP
0.89056	KYPWPPGV	8	Non-AIP	Non-AHTP	Non-IM	DPPIV	AntiCP
0.53516	QGPPHGLQ	8	Non-AIP	Non-AHTP	Non-IM	DPPIV	AntiCP
0.62375	RQLYPPLN	8	Non-AIP	AHTP	Non-IM	DPPIV	Non-AntiCP
0.81328	HCWAKPGH	8	Non-AIP	AHTP	Non-IM	non-DPPIV	AntiCP
0.6268	YFNHGGIL	8	Non-AIP	AHTP	Non-IM	non-DPPIV	AntiCP
0.64595	AHKGPFTG	8	Non-AIP	AHTP	Non-IM	non-DPPIV	Non-AntiCP
0.50597	RGIRGPPR	8	Non-AIP	AHTP	Non-IM	non-DPPIV	Non-AntiCP
0.57444	FQGPPHGIQ	9	Non-AIP	AHTP	IM	DPPIV	AntiCP
0.75234	NGPPGDRPR	9	Non-AIP	AHTP	Non-IM	DPPIV	AntiCP
0.68773	FQGPPHGLQ	9	Non-AIP	AHTP	Non-IM	DPPIV	AntiCP
0.66124	ADDDAPPPP	9	Non-AIP	AHTP	Non-IM	DPPIV	AntiCP
0.60668	TFQGPPHGL	9	Non-AIP	Non-AHTP	Non-IM	DPPIV	AntiCP
0.84341	GGPPGDRPR	9	Non-AIP	AHTP	Non-IM	non-DPPIV	AntiCP
0.50705	SKASNPFVN	9	Non-AIP	Non-AHTP	Non-IM	non-DPPIV	AntiCP
0.75057	ADDDAPPPPR	10	Non-AIP	AHTP	Non-IM	DPPIV	AntiCP
0.73859	DGWYPPGHGD	10	Non-AIP	AHTP	Non-IM	DPPIV	AntiCP
0.67382	HPWGNAPGAV	10	Non-AIP	AHTP	Non-IM	DPPIV	AntiCP
0.66615	ADNNAPPPPR	10	Non-AIP	AHTP	Non-IM	DPPIV	AntiCP
0.60997	GIFPRHYDPP	10	Non-AIP	AHTP	Non-IM	DPPIV	AntiCP
0.50206	REPGPLPGIS	10	Non-AIP	AHTP	Non-IM	DPPIV	AntiCP
0.70698	QLPDHPGHHL	10	Non-AIP	Non-AHTP	Non-IM	DPPIV	AntiCP
0.5412	KTFQGPPHGL	10	Non-AIP	AHTP	Non-IM	DPPIV	Non-AntiCP
0.51957	LPAGVPRKGP	10	Non-AIP	AHTP	Non-IM	DPPIV	Non-AntiCP
0.60525	GLPDSPGVPK	10	Non-AIP	AHTP	Non-IM	non-DPPIV	AntiCP
0.51055	GAAGMISNHL	10	Non-AIP	Non-AHTP	Non-IM	non-DPPIV	AntiCP
0.71774	GNSYYYPKGI	10	Non-AIP	AHTP	Non-IM	non-DPPIV	Non-AntiCP
0.68405	GKDGPGKVGPL	11	Non-AIP	Non-AHTP	IM	non-DPPIV	AntiCP
0.776	RNLPPAVPGLM	11	Non-AIP	AHTP	Non-IM	DPPIV	AntiCP
0.50694	GTFQGPPHGLQ	11	Non-AIP	AHTP	Non-IM	DPPIV	AntiCP
0.57607	TGGPELPFHGP	11	Non-AIP	Non-AHTP	Non-IM	DPPIV	AntiCP
0.55965	HPWGNAPGAVA	11	Non-AIP	Non-AHTP	Non-IM	DPPIV	Non-AntiCP
0.9017	GPPGDRPRGPR	11	Non-AIP	AHTP	Non-IM	non-DPPIV	AntiCP
0.63554	SDGNGEFTGKL	11	Non-AIP	AHTP	Non-IM	non-DPPIV	AntiCP
0.79455	PYSPRSNGGGL	11	Non-AIP	Non-AHTP	Non-IM	non-DPPIV	AntiCP
0.59066	KNAPNIPAKNF	11	Non-AIP	Non-AHTP	Non-IM	non-DPPIV	AntiCP
0.59177	SNGNGEFTGKL	11	Non-AIP	Non-AHTP	Non-IM	non-DPPIV	Non-AntiCP
0.62496	SQQSSPPPSQLP	12	Non-AIP	Non-AHTP	IM	DPPIV	Non-AntiCP
0.8053	NPVPWGTLPTIL	12	Non-AIP	Non-AHTP	Non-IM	DPPIV	AntiCP
0.57938	QQFDNPANPKIH	12	Non-AIP	Non-AHTP	Non-IM	DPPIV	AntiCP
0.56241	HPWGNAPGAVAN	12	Non-AIP	Non-AHTP	Non-IM	DPPIV	Non-AntiCP
0.90823	GSGDPSYPGGPF	12	Non-AIP	AHTP	Non-IM	non-DPPIV	AntiCP
0.79644	LPYSPRSNGGGL	12	Non-AIP	AHTP	Non-IM	non-DPPIV	AntiCP
0.58304	GPNFVPGEKKDL	12	Non-AIP	AHTP	Non-IM	non-DPPIV	AntiCP
0.55491	AGAGGDEFVKGN	12	Non-AIP	AHTP	Non-IM	non-DPPIV	AntiCP
0.62768	SDGNGEFTGKLG	12	Non-AIP	Non-AHTP	Non-IM	non-DPPIV	AntiCP
0.62351	QAGGQAFTGKKR	12	Non-AIP	Non-AHTP	Non-IM	non-DPPIV	AntiCP
0.60963	GIWGGKGQGKSF	12	Non-AIP	AHTP	Non-IM	non-DPPIV	Non-AntiCP
0.53003	ASPDGWSSNKNV	12	Non-AIP	AHTP	Non-IM	non-DPPIV	Non-AntiCP
0.5814	SNGNGEFTGKLG	12	Non-AIP	Non-AHTP	Non-IM	non-DPPIV	Non-AntiCP
0.55249	YPRDAKSKNGKL	12	Non-AIP	Non-AHTP	Non-IM	non-DPPIV	Non-AntiCP
0.58924	QQFDNPANPKIHY	13	Non-AIP	AHTP	Non-IM	DPPIV	AntiCP
0.59156	GAHVPDNFVPKIP	13	Non-AIP	Non-AHTP	Non-IM	DPPIV	AntiCP
0.67389	DAPKDVPGAPRQW	13	Non-AIP	AHTP	Non-IM	DPPIV	Non-AntiCP
0.64827	PVASGGIHVWHMP	13	Non-AIP	AHTP	Non-IM	DPPIV	Non-AntiCP
0.70658	QSQPAPSPGQPPR	13	Non-AIP	Non-AHTP	Non-IM	DPPIV	Non-AntiCP
0.62931	HPWGNAPGAVANR	13	Non-AIP	Non-AHTP	Non-IM	DPPIV	Non-AntiCP
0.61621	DPQGKPILPPRGE	13	Non-AIP	Non-AHTP	Non-IM	DPPIV	Non-AntiCP
0.50043	AGKATPAPPVGPA	13	Non-AIP	Non-AHTP	Non-IM	DPPIV	Non-AntiCP
0.89449	GGGPPGDRPRGPR	13	Non-AIP	AHTP	Non-IM	non-DPPIV	AntiCP
0.74176	GPAVAAGDFSGHW	13	Non-AIP	AHTP	Non-IM	non-DPPIV	AntiCP
0.6646	SGKVVPGYGHGVL	13	Non-AIP	AHTP	Non-IM	non-DPPIV	AntiCP
0.53156	SSGSDLPPHQEIG	13	Non-AIP	AHTP	Non-IM	non-DPPIV	AntiCP
0.53145	PGVLPVASGGIHV	13	Non-AIP	AHTP	Non-IM	non-DPPIV	AntiCP
0.75431	GPKTDVPGKKGPL	13	Non-AIP	AHTP	Non-IM	non-DPPIV	Non-AntiCP
0.7034	DDAPPASGGAGPK	13	Non-AIP	AHTP	Non-IM	non-DPPIV	Non-AntiCP
0.61151	ISGQNSWVGKGGA	13	Non-AIP	AHTP	Non-IM	non-DPPIV	Non-AntiCP
0.58124	LPGVLPVASGGIH	13	Non-AIP	AHTP	Non-IM	non-DPPIV	Non-AntiCP
0.64436	GYPRDAKSKNGKL	13	Non-AIP	Non-AHTP	Non-IM	non-DPPIV	Non-AntiCP
0.60155	QGAKPGEGGQLPG	13	Non-AIP	Non-AHTP	Non-IM	non-DPPIV	Non-AntiCP
0.56748	ADPDDLGKGGHEL	13	Non-AIP	Non-AHTP	Non-IM	non-DPPIV	Non-AntiCP
0.54773	ASPDGWSSNKNVV	13	Non-AIP	Non-AHTP	Non-IM	non-DPPIV	Non-AntiCP
0.53211	DDEAPPSAGQGPK	13	Non-AIP	Non-AHTP	Non-IM	non-DPPIV	Non-AntiCP
0.52868	DEFVPWPSKGKTD	13	Non-AIP	Non-AHTP	Non-IM	non-DPPIV	Non-AntiCP
0.50781	ASGDVYKGGVTGL	13	Non-AIP	Non-AHTP	Non-IM	non-DPPIV	Non-AntiCP
0.5573	KQYSLPPNEVGYPG	14	Non-AIP	AHTP	IM	DPPIV	Non-AntiCP
0.51457	DAPKPGQPGQAARP	14	Non-AIP	AHTP	IM	DPPIV	Non-AntiCP
0.55145	VPVAPKKNDGGFAG	14	Non-AIP	AHTP	IM	non-DPPIV	AntiCP
0.53214	SNSKDDPAKGAANF	14	Non-AIP	Non-AHTP	IM	non-DPPIV	AntiCP
0.71082	GQMNEPPGARMRVG	14	Non-AIP	AHTP	IM	non-DPPIV	Non-AntiCP
0.55919	DAPPASGGAGPKIE	14	Non-AIP	AHTP	IM	non-DPPIV	Non-AntiCP
0.50302	GTEFEFKGENGGKL	14	Non-AIP	AHTP	IM	non-DPPIV	Non-AntiCP
0.54618	APASEKKPAAKGGK	14	Non-AIP	Non-AHTP	IM	non-DPPIV	Non-AntiCP
0.75176	PGVLPVASGGIHVW	14	Non-AIP	AHTP	Non-IM	DPPIV	AntiCP
0.57755	QGAHVPDNFVPKIP	14	Non-AIP	AHTP	Non-IM	DPPIV	AntiCP
0.50389	AGVDPKEIPLPHEF	14	Non-AIP	Non-AHTP	Non-IM	DPPIV	AntiCP
0.72254	LPGVLPVASNLHVW	14	Non-AIP	AHTP	Non-IM	DPPIV	Non-AntiCP
0.63118	HPWGNAPGAVANRV	14	Non-AIP	AHTP	Non-IM	DPPIV	Non-AntiCP
0.53931	DPQGKPILPPRGET	14	Non-AIP	Non-AHTP	Non-IM	DPPIV	Non-AntiCP
0.89961	FAGSGDPAYPGGPF	14	Non-AIP	AHTP	Non-IM	non-DPPIV	AntiCP
0.81464	SPPPPKADGGGSVV	14	Non-AIP	AHTP	Non-IM	non-DPPIV	AntiCP
0.6981	KHADFPGSNNGTGL	14	Non-AIP	AHTP	Non-IM	non-DPPIV	AntiCP
0.66832	FSADAPKDSQIAGF	14	Non-AIP	AHTP	Non-IM	non-DPPIV	AntiCP
0.60765	SKKKPAPPPKAKTV	14	Non-AIP	AHTP	Non-IM	non-DPPIV	AntiCP
0.59695	GAPEDANRHAGDLG	14	Non-AIP	AHTP	Non-IM	non-DPPIV	AntiCP
0.57202	LPGVLPVASGGIHV	14	Non-AIP	AHTP	Non-IM	non-DPPIV	AntiCP
0.54237	SPDTGDSSPPHSGF	14	Non-AIP	AHTP	Non-IM	non-DPPIV	AntiCP
0.52354	GAGHVDPNKALNPG	14	Non-AIP	AHTP	Non-IM	non-DPPIV	AntiCP
0.7877	GPAGDPRGAGIGTP	14	Non-AIP	Non-AHTP	Non-IM	non-DPPIV	AntiCP
0.70196	AGHVDPNKALNPGL	14	Non-AIP	Non-AHTP	Non-IM	non-DPPIV	AntiCP
0.63066	LVIIPAGVPRKPGM	14	Non-AIP	Non-AHTP	Non-IM	non-DPPIV	AntiCP
0.59059	GQSGAGNNWAKGHY	14	Non-AIP	Non-AHTP	Non-IM	non-DPPIV	AntiCP
0.54393	GDDIPLAGISQRPH	14	Non-AIP	Non-AHTP	Non-IM	non-DPPIV	AntiCP
0.54069	YGDNGSPPKIPGGA	14	Non-AIP	Non-AHTP	Non-IM	non-DPPIV	AntiCP
0.52903	FNPKGDGDGRPHAL	14	Non-AIP	Non-AHTP	Non-IM	non-DPPIV	AntiCP
0.84532	AAGPFSGGSMNPAR	14	Non-AIP	AHTP	Non-IM	non-DPPIV	Non-AntiCP
0.71824	DGPKTDVPGKKGPL	14	Non-AIP	AHTP	Non-IM	non-DPPIV	Non-AntiCP
0.65205	DDEAPPSAGGAGPK	14	Non-AIP	AHTP	Non-IM	non-DPPIV	Non-AntiCP
0.63764	AHKGPFTGQGHKGL	14	Non-AIP	AHTP	Non-IM	non-DPPIV	Non-AntiCP
0.60322	SAADQPKPRPLSPY	14	Non-AIP	AHTP	Non-IM	non-DPPIV	Non-AntiCP
0.59568	DDISFWKKNGANPT	14	Non-AIP	AHTP	Non-IM	non-DPPIV	Non-AntiCP
0.57496	SADLFNAGIRPAIN	14	Non-AIP	AHTP	Non-IM	non-DPPIV	Non-AntiCP
0.65413	GSSFLDPKGRGGST	14	Non-AIP	Non-AHTP	Non-IM	non-DPPIV	Non-AntiCP
0.56611	GDKGEPFDDVGFEG	14	Non-AIP	Non-AHTP	Non-IM	non-DPPIV	Non-AntiCP
0.52603	SGKVKPVVDPKGPF	14	Non-AIP	Non-AHTP	Non-IM	non-DPPIV	Non-AntiCP
0.87761	AGAFPKNYEPPPGGF	15	Non-AIP	AHTP	IM	DPPIV	AntiCP
0.87399	VGPPPPPSGGLPGTD	15	Non-AIP	AHTP	IM	DPPIV	AntiCP
0.86888	VGPPPPPSGGLPGTE	15	Non-AIP	AHTP	IM	DPPIV	AntiCP
0.6953	DALPPPPPIIPPNVE	15	Non-AIP	AHTP	IM	DPPIV	AntiCP
0.74869	KGFAGSGDPSYPGGP	15	Non-AIP	AHTP	IM	non-DPPIV	AntiCP
0.68758	MFDGNLGPYANLGPR	15	Non-AIP	AHTP	IM	non-DPPIV	Non-AntiCP
0.61937	SSFLDPKGRGGSTGY	15	Non-AIP	AHTP	IM	non-DPPIV	Non-AntiCP
0.5676	KGTEFEFKGENGGKL	15	Non-AIP	AHTP	IM	non-DPPIV	Non-AntiCP
0.5282	DDSFEKEVGKDRGAL	15	Non-AIP	AHTP	IM	non-DPPIV	Non-AntiCP
0.59565	SKISGKGKRPGKGGN	15	Non-AIP	Non-AHTP	IM	non-DPPIV	Non-AntiCP
0.9173	KVGPPPPPSGGLPGT	15	Non-AIP	AHTP	Non-IM	DPPIV	AntiCP
0.89131	GPPPPPSGGLPGTDN	15	Non-AIP	AHTP	Non-IM	DPPIV	AntiCP
0.83091	APPPPFDPTKPSTPI	15	Non-AIP	AHTP	Non-IM	DPPIV	AntiCP
0.89382	IKVGPPPPPSGGLPG	15	Non-AIP	Non-AHTP	Non-IM	DPPIV	AntiCP
0.88163	IGPPPPPSGGLPGTD	15	Non-AIP	Non-AHTP	Non-IM	DPPIV	AntiCP
0.62707	DGAPAPTPAPAPAPT	15	Non-AIP	Non-AHTP	Non-IM	DPPIV	AntiCP
0.61068	AAGTPPPAAGAPPPA	15	Non-AIP	Non-AHTP	Non-IM	DPPIV	AntiCP
0.66137	DKPQPPPEGRLPDAT	15	Non-AIP	AHTP	Non-IM	DPPIV	Non-AntiCP
0.65604	LPPNEVGYPGGIFNP	15	Non-AIP	AHTP	Non-IM	DPPIV	Non-AntiCP
0.57528	AGKATPAPPVGPALG	15	Non-AIP	AHTP	Non-IM	DPPIV	Non-AntiCP
0.61309	DAPKPGQPGQAPRPA	15	Non-AIP	Non-AHTP	Non-IM	DPPIV	Non-AntiCP
0.59956	HPWGNAPGAVANRVA	15	Non-AIP	Non-AHTP	Non-IM	DPPIV	Non-AntiCP
0.57238	FLPSHPVIPTGGFPQ	15	Non-AIP	Non-AHTP	Non-IM	DPPIV	Non-AntiCP
0.86857	GFAGSGDPSYPGGPF	15	Non-AIP	AHTP	Non-IM	non-DPPIV	AntiCP
0.80169	VPPPSSKPAKSGGGK	15	Non-AIP	AHTP	Non-IM	non-DPPIV	AntiCP
0.77543	FAPIPTPGGGGSKPG	15	Non-AIP	AHTP	Non-IM	non-DPPIV	AntiCP
0.73656	KGFAGSGDPAYPGGP	15	Non-AIP	AHTP	Non-IM	non-DPPIV	AntiCP
0.70869	GAGHVDPNKALNPGL	15	Non-AIP	AHTP	Non-IM	non-DPPIV	AntiCP
0.698	PYSPRSNGGGLLPVP	15	Non-AIP	AHTP	Non-IM	non-DPPIV	AntiCP
0.67349	GPAGDPRGAGIGTPE	15	Non-AIP	AHTP	Non-IM	non-DPPIV	AntiCP
0.65254	LKHADFPGSNNGTGL	15	Non-AIP	AHTP	Non-IM	non-DPPIV	AntiCP
0.62103	SPKPESPGASGSSPL	15	Non-AIP	AHTP	Non-IM	non-DPPIV	AntiCP
0.57775	ASSDLAPVKGSVKTF	15	Non-AIP	AHTP	Non-IM	non-DPPIV	AntiCP
0.5383	SKKKPAPPPKAKTVS	15	Non-AIP	AHTP	Non-IM	non-DPPIV	AntiCP
0.5368	FNPKGNGDGRPHALP	15	Non-AIP	AHTP	Non-IM	non-DPPIV	AntiCP
0.50799	AVAPYPGAETGAGGR	15	Non-AIP	AHTP	Non-IM	non-DPPIV	AntiCP
0.50713	DENGGKLLGFHGRNN	15	Non-AIP	AHTP	Non-IM	non-DPPIV	AntiCP
0.67968	ESYGKVAPGWGTTPL	15	Non-AIP	Non-AHTP	Non-IM	non-DPPIV	AntiCP
0.67276	FGQYGYGGYFPNRPT	15	Non-AIP	Non-AHTP	Non-IM	non-DPPIV	AntiCP
0.59951	HADIDDGGKVVFVPW	15	Non-AIP	Non-AHTP	Non-IM	non-DPPIV	AntiCP
0.59565	GSNGGHDGPILPPPS	15	Non-AIP	Non-AHTP	Non-IM	non-DPPIV	AntiCP
0.55518	VAPYPGAETGAGGRI	15	Non-AIP	Non-AHTP	Non-IM	non-DPPIV	AntiCP
0.50246	SWDDGKHTKVKKIQL	15	Non-AIP	Non-AHTP	Non-IM	non-DPPIV	AntiCP
0.89338	FAGSGEGAGGFWNRG	15	Non-AIP	AHTP	Non-IM	non-DPPIV	Non-AntiCP
0.76796	LPGVLPVASGGIHVW	15	Non-AIP	AHTP	Non-IM	non-DPPIV	Non-AntiCP
0.68833	KDGPKTDVPGKKGPL	15	Non-AIP	AHTP	Non-IM	non-DPPIV	Non-AntiCP
0.67894	AATGKGPLNNWATHL	15	Non-AIP	AHTP	Non-IM	non-DPPIV	Non-AntiCP
0.6541	KPIPGDWNGAGAHTN	15	Non-AIP	AHTP	Non-IM	non-DPPIV	Non-AntiCP
0.63345	GSSFLDPKGRNSTGY	15	Non-AIP	AHTP	Non-IM	non-DPPIV	Non-AntiCP
0.60952	VIGGGGGGGIGGDKF	15	Non-AIP	AHTP	Non-IM	non-DPPIV	Non-AntiCP
0.60846	GSGGGYGGGGGRRDG	15	Non-AIP	AHTP	Non-IM	non-DPPIV	Non-AntiCP
0.59011	SKKSGKGKRPGKGGN	15	Non-AIP	AHTP	Non-IM	non-DPPIV	Non-AntiCP
0.571	GKPDLIIGNYSDGNL	15	Non-AIP	AHTP	Non-IM	non-DPPIV	Non-AntiCP
0.57062	GMDDDAPPASGGAGP	15	Non-AIP	AHTP	Non-IM	non-DPPIV	Non-AntiCP
0.54574	LIYPNENKPVGSGGF	15	Non-AIP	AHTP	Non-IM	non-DPPIV	Non-AntiCP
0.52935	VSLPGVLPVASGGIH	15	Non-AIP	AHTP	Non-IM	non-DPPIV	Non-AntiCP
0.52634	LLYPNENKPVGSGGF	15	Non-AIP	AHTP	Non-IM	non-DPPIV	Non-AntiCP
0.51234	AQGGTEGRVWNDGSF	15	Non-AIP	AHTP	Non-IM	non-DPPIV	Non-AntiCP
0.50681	APTDNAFQNLKPGTL	15	Non-AIP	AHTP	Non-IM	non-DPPIV	Non-AntiCP
0.7011	SEYGKVAPGWGTTPL	15	Non-AIP	Non-AHTP	Non-IM	non-DPPIV	Non-AntiCP
0.61626	DAGFFIHGKDISGGS	15	Non-AIP	Non-AHTP	Non-IM	non-DPPIV	Non-AntiCP
0.59183	SGGKKIKTDKPFGVN	15	Non-AIP	Non-AHTP	Non-IM	non-DPPIV	Non-AntiCP
0.5823	IIYPNENKPVGSGGF	15	Non-AIP	Non-AHTP	Non-IM	non-DPPIV	Non-AntiCP
0.5809	DDAPPASGGAGPKIE	15	Non-AIP	Non-AHTP	Non-IM	non-DPPIV	Non-AntiCP
0.56254	AQSDKDYKEPPPAPL	15	Non-AIP	Non-AHTP	Non-IM	non-DPPIV	Non-AntiCP
0.52108	GGAAEPPKGGNPDSN	15	Non-AIP	Non-AHTP	Non-IM	non-DPPIV	Non-AntiCP
0.51693	EAHKGPFTGQGHKGL	15	Non-AIP	Non-AHTP	Non-IM	non-DPPIV	Non-AntiCP
0.5074	DAPKPGQPGQAARPA	15	Non-AIP	Non-AHTP	Non-IM	non-DPPIV	Non-AntiCP
0.50553	SGGDHVHAGTVVGKL	15	Non-AIP	Non-AHTP	Non-IM	non-DPPIV	Non-AntiCP
0.50184	SAEAKPAAARKKSGY	15	Non-AIP	Non-AHTP	Non-IM	non-DPPIV	Non-AntiCP
0.79916	MPVPGAGPLGPFVPAPP	17	Non-AIP	Non-AHTP	Non-IM	DPPIV	AntiCP
0.59905	SSGAAGTPPPAAGAPPPA	18	Non-AIP	AHTP	Non-IM	DPPIV	AntiCP
0.72384	GGPSYGGNAGGGGYGGNSPY	20	Non-AIP	Non-AHTP	Non-IM	non-DPPIV	AntiCP
