# Supplementary material for: Identification and virtual screening of novel anti-inflammatory peptides from broccoli fermented by Lactobacillus strains
Source: Front Nutr. 2023 Jan 11;9:1118900. doi: 10.3389/fnut.2022.1118900 (PMC9875028; doi:10.3389/fnut.2022.1118900)
Supplement: Supplementary file 3 [file Data_Sheet_3.XLSX]

## Sheet: Molecular docking results
Molecular docking results ( peptides from broccoli )
Sample	Peptide	Lenth	-CDOCKER ENERGY	-CDOCKER INTERACTION ENERGY	Toxin
L.plantarum A3	AAHWMPGE	8	119.502	90.9119	NO
L.plantarum A3	ADPERPLW	8	122.82	99.766	NO
L.plantarum A3	AEGWAKFTGGF	11	152.361	128.328	NO
L.plantarum A3	AHLWL	5	94.718	59.9106	NO
L.plantarum A3	ALFRNPF	7	106.078	90.9281	NO
L.plantarum A3	CKVWPPR	7	93.6715	107.331	NO
L.plantarum A3	DPKGFP	6	93.7885	82.0897	NO
L.plantarum A3	DPRPPF	6	70.5706	79.59	NO
L.plantarum A3	EFWKPP	6	100.992	70.156	NO
L.plantarum A3	FFREPP	6	81.5931	102.383	NO
L.plantarum A3	FGDFNPGGRL	10	129.955	99.2752	NO
L.plantarum A3	FGDFNPGGRLP	11	135.707	125.546	NO
L.plantarum A3	FGKGPF	6	92.6545	69.0666	NO
L.plantarum A3	FGRNFP	6	87.1034	71.1793	NO
L.plantarum A3	FKFPG	5	91.8142	79.6671	NO
L.plantarum A3	FLAYKPPSFGT	11	117.393	123.213	NO
L.plantarum A3	FLFH	4	91.7727	72.2179	NO
L.plantarum A3	FNFH	4	95.6975	73.2568	NO
L.plantarum A3	FPKRLP	6	79.0449	90.6521	NO
L.plantarum A3	FSDLP	5	86.0842	72.5003	NO
L.plantarum A3	GEGPKGGPGMP	11	128.274	116.608	NO
L.plantarum A3	GFDPFGLGKPA	11	141.51	117.84	NO
L.plantarum A3	GFPGPQGPY	9	93.3155	81.3424	NO
L.plantarum A3	GGPAWRVPL	9	89.1382	98.8616	NO
L.plantarum A3	GGPEIPFHPGR	11	136.875	123.66	NO
L.plantarum A3	GGPSWRVPL	9	101.474	81.8317	NO
L.plantarum A3	GLEPGYPGGPL	11	111.946	119.302	NO
L.plantarum A3	HAAWMP	6	92.352	68.7881	NO
L.plantarum A3	HFKQPW	6	114.205	103.551	NO
L.plantarum A3	HFR	3	71.0694	62.155	NO
L.plantarum A3	HFRP	4	71.9301	73.0147	NO
L.plantarum A3	HRHPF	5	86.5518	73.8416	NO
L.plantarum A3	KASFAFAGL	9	116.507	97.8707	NO
L.plantarum A3	KHPW	4	73.5646	66.1052	NO
L.plantarum A3	KLMWPPVGGGL	11	95.2472	127.962	NO
L.plantarum A3	KMLWPPVGGGF	11	104.48	108.219	NO
L.plantarum A3	KMVWPP	6	75.6325	76.2003	NO
L.plantarum A3	KPFWPPVGE	9	79.4223	109.306	NO
L.plantarum A3	KRWPRP	6	75.1561	85.1793	NO
L.plantarum A3	KSFPW	5	88.0703	70.4251	NO
L.plantarum A3	KWTVPF	6	96.8791	70.6575	NO
L.plantarum A3	KWWL	4	84.7653	72.5173	NO
L.plantarum A3	LAYKPFP	7	97.1356	89.2638	NO
L.plantarum A3	LFFPKHF	7	112.433	95.6476	NO
L.plantarum A3	LFLLP	5	79.3914	76.444	NO
L.plantarum A3	LGPMLP	6	66.1395	86.8	NO
L.plantarum A3	LMRPL	5	78.8112	80.4626	NO
L.plantarum A3	LPLMCL	6	85.927	75.3016	NO
L.plantarum A3	LPRMLP	6	67.3035	86.9307	NO
L.plantarum A3	LPVFFP	6	75.1749	87.0058	NO
L.plantarum A3	LVPFFKPGP	9	85.1639	82.3566	NO
L.plantarum A3	LWPFKILPGPA	11	100.889	115.411	NO
L.plantarum A3	LYRFP	5	89.9548	84.6345	NO
L.plantarum A3	MHHYW	5	106.761	88.6178	NO
L.plantarum A3	NHACFL	6	111.049	63.9412	NO
L.plantarum A3	NKPPNF	6	78.5658	66.7517	NO
L.plantarum A3	PAPMGR	6	60.9307	74.2625	NO
L.plantarum A3	PGFWAP	6	63.8211	69.6892	NO
L.plantarum A3	PLLMCL	6	78.4894	65.1793	NO
L.plantarum A3	PLRMLP	6	69.0504	86.8564	NO
L.plantarum A3	PWVCAP	6	62.7478	58.2442	NO
L.plantarum A3	QGAGYRW	7	121.395	93.4092	NO
L.plantarum A3	QPFMKGP	7	105.446	90.9013	NO
L.plantarum A3	QPPPKP	6	55.1541	56.9665	NO
L.plantarum A3	QVFLCF	6	109.062	77.4047	NO
L.plantarum A3	RPFCNP	6	73.9796	70.7569	NO
L.plantarum A3	RSGLF	5	94.4131	63.4506	NO
L.plantarum A3	SFRQW	5	102.762	93.1478	NO
L.plantarum A3	SGRFGGL	7	112.074	71.7781	NO
L.plantarum A3	SHGFL	5	99.7663	71.7768	NO
L.plantarum A3	SHLPW	5	86.0398	69.206	NO
L.plantarum A3	SIWYGPDRP	9	101.799	103.996	NO
L.plantarum A3	SPGNPL	6	72.3305	61.1969	NO
L.plantarum A3	SRPPFL	6	77.2719	79.7212	NO
L.plantarum A3	VGKFPF	6	98.3628	78.2231	NO
L.plantarum A3	VPFLHF	6	90.8098	88.5452	NO
L.plantarum A3	WKLP	4	72.035	69.2111	NO
L.plantarum A3	WPKSPF	6	79.975	70.8393	NO
L.plantarum A3	WRTFP	5	78.3597	64.4811	NO
L.plantarum A3	WSMHPK	6	98.4089	96.8024	NO
L.plantarum A3	WTVWPP	6	71.8017	66.1672	NO
L.plantarum A3	WWWVRV	6	110.124	87.241	NO
L.plantarum A3	WYKGP	5	93.2369	74.6881	NO
L.plantarum A3	YVLWPP	6	74.4255	67.56	NO
L.plantarum A3	YWHCPP	6	77.7876	73.1534	NO
L.plantarum A3+L.rhamnosus ATCC7469	ADLAHLPF	8	124.091	96.4943	NO
L.plantarum A3+L.rhamnosus ATCC7469	AFDFRGP	7	114.421	94.2689	NO
L.plantarum A3+L.rhamnosus ATCC7469	AFPPGKMPN	9	88.3532	101.346	NO
L.plantarum A3+L.rhamnosus ATCC7469	AGRSPF	6	89.7634	79.3941	NO
L.plantarum A3+L.rhamnosus ATCC7469	ALIHPIVMGGL	11	138.951	121.64	NO
L.plantarum A3+L.rhamnosus ATCC7469	CKVWPP	6	85.4104	80.4371	NO
L.plantarum A3+L.rhamnosus ATCC7469	CKVWPPLGKKK	11	134.596	138.288	NO
L.plantarum A3+L.rhamnosus ATCC7469	CKVWPPLH	8	99.5248	100.49	NO
L.plantarum A3+L.rhamnosus ATCC7469	CPPAKPGHF	9	98.2442	96.5915	NO
L.plantarum A3+L.rhamnosus ATCC7469	DPKGPF	6	94.9293	66.9185	NO
L.plantarum A3+L.rhamnosus ATCC7469	DPKSPFPH	8	101.145	93.1421	NO
L.plantarum A3+L.rhamnosus ATCC7469	DPWH	4	79.7743	63.0397	NO
L.plantarum A3+L.rhamnosus ATCC7469	DPWHN	5	87.9954	69.0038	NO
L.plantarum A3+L.rhamnosus ATCC7469	DPWVRL	6	106.883	85.5598	NO
L.plantarum A3+L.rhamnosus ATCC7469	FAWSRLLP	8	111.564	107.575	NO
L.plantarum A3+L.rhamnosus ATCC7469	FGHGF	5	96.8311	81.3005	NO
L.plantarum A3+L.rhamnosus ATCC7469	FHHM	4	90.8202	66.6624	NO
L.plantarum A3+L.rhamnosus ATCC7469	FLRLL	5	91.8861	70.3323	NO
L.plantarum A3+L.rhamnosus ATCC7469	FLRLLGF	7	113.119	91.8087	NO
L.plantarum A3+L.rhamnosus ATCC7469	FMWLPP	6	69.4465	79.5144	NO
L.plantarum A3+L.rhamnosus ATCC7469	FPNHY	5	90.0248	64.1601	NO
L.plantarum A3+L.rhamnosus ATCC7469	FPVGR	5	76.5436	58.7847	NO
L.plantarum A3+L.rhamnosus ATCC7469	GKRPF	5	76.0861	70.17	NO
L.plantarum A3+L.rhamnosus ATCC7469	GPHHF	5	82.262	60.0211	NO
L.plantarum A3+L.rhamnosus ATCC7469	GPPHGL	6	69.1062	68.0525	NO
L.plantarum A3+L.rhamnosus ATCC7469	GPREPW	6	85.9242	75.8095	NO
L.plantarum A3+L.rhamnosus ATCC7469	GSGGRPGF	8	99.8607	83.4473	NO
L.plantarum A3+L.rhamnosus ATCC7469	HCWAKPGHF	9	130.485	106.497	NO
L.plantarum A3+L.rhamnosus ATCC7469	HGGFL	5	92.3146	51.8065	NO
L.plantarum A3+L.rhamnosus ATCC7469	HGVPPF	6	74.5181	59.9503	NO
L.plantarum A3+L.rhamnosus ATCC7469	HLALPF	6	94.34	86.4855	NO
L.plantarum A3+L.rhamnosus ATCC7469	HPWGH	5	83.2888	63.9086	NO
L.plantarum A3+L.rhamnosus ATCC7469	HYFGP	5	87.6188	61.2316	NO
L.plantarum A3+L.rhamnosus ATCC7469	IAWPRIFPHGR	11	113.519	140.973	NO
L.plantarum A3+L.rhamnosus ATCC7469	IPAGVPRKPGM	11	95.454	110.595	NO
L.plantarum A3+L.rhamnosus ATCC7469	KFNFDPL	7	121.372	91.8739	NO
L.plantarum A3+L.rhamnosus ATCC7469	KFPR	4	67.7675	72.6821	NO
L.plantarum A3+L.rhamnosus ATCC7469	KFPWPP	6	61.3114	75.4372	NO
L.plantarum A3+L.rhamnosus ATCC7469	KPGHF	5	86.2763	65.7095	NO
L.plantarum A3+L.rhamnosus ATCC7469	KWLPR	5	82.8437	87.1252	NO
L.plantarum A3+L.rhamnosus ATCC7469	KYGRFP	6	104.17	86.1538	NO
L.plantarum A3+L.rhamnosus ATCC7469	LFPHGR	6	93.4406	85.4444	NO
L.plantarum A3+L.rhamnosus ATCC7469	LMKWPP	6	80.7817	74.8219	NO
L.plantarum A3+L.rhamnosus ATCC7469	LPFHGP	6	72.544	73.2633	NO
L.plantarum A3+L.rhamnosus ATCC7469	LPRPLP	6	67.7733	89.1932	NO
L.plantarum A3+L.rhamnosus ATCC7469	LRFGP	5	78.0016	69.8655	NO
L.plantarum A3+L.rhamnosus ATCC7469	NPRPFP	6	60.7551	72.6721	NO
L.plantarum A3+L.rhamnosus ATCC7469	PKFR	4	68.1863	70.6691	NO
L.plantarum A3+L.rhamnosus ATCC7469	PKRAPF	6	71.3379	67.0728	NO
L.plantarum A3+L.rhamnosus ATCC7469	RFFPQ	5	80.7961	76.4299	NO
L.plantarum A3+L.rhamnosus ATCC7469	RFPR	4	60.0755	70.5981	NO
L.plantarum A3+L.rhamnosus ATCC7469	RFR	3	71.6026	66.1001	NO
L.plantarum A3+L.rhamnosus ATCC7469	RFRGP	5	76.9498	75.4376	NO
L.plantarum A3+L.rhamnosus ATCC7469	RGHF	4	81.1014	64.5741	NO
L.plantarum A3+L.rhamnosus ATCC7469	RLHF	4	89.7893	79.7693	NO
L.plantarum A3+L.rhamnosus ATCC7469	RPWPFKKL	8	101.654	110.161	NO
L.plantarum A3+L.rhamnosus ATCC7469	RWR	3	68.7163	67.9148	NO
L.plantarum A3+L.rhamnosus ATCC7469	RYFGP	5	80.6588	66.1175	NO
L.plantarum A3+L.rhamnosus ATCC7469	SALRFP	6	94.2444	83.6453	NO
L.plantarum A3+L.rhamnosus ATCC7469	SFKPLP	6	74.3945	75.4875	NO
L.plantarum A3+L.rhamnosus ATCC7469	SNDPWGWYKPP	11	118.732	113.461	NO
L.plantarum A3+L.rhamnosus ATCC7469	SQRLPF	6	87.4876	82.8591	NO
L.plantarum A3+L.rhamnosus ATCC7469	SRLPGGF	7	91.9828	79.4872	NO
L.plantarum A3+L.rhamnosus ATCC7469	TGRLPF	6	82.1634	83.2206	NO
L.plantarum A3+L.rhamnosus ATCC7469	WKPR	4	69.9849	69.7318	NO
L.plantarum A3+L.rhamnosus ATCC7469	WRGR	4	74.8395	75.3675	NO
L.plantarum A3+L.rhamnosus ATCC7469	WSVWPP	6	76.6683	90.4252	NO
L.plantarum A3+L.rhamnosus ATCC7469	WVKMPP	6	79.3318	83.5135	NO
L.rhamnosus ATCC7469	AAHWM	5	95.6334	63.3772	NO
L.rhamnosus ATCC7469	AARLPGF	7	99.683	80.3552	NO
L.rhamnosus ATCC7469	APRPFP	6	57.9672	87.7511	NO
L.rhamnosus ATCC7469	APRQWP	6	82.6009	83.3445	NO
L.rhamnosus ATCC7469	ARGFIFGPP	9	114.906	104.051	NO
L.rhamnosus ATCC7469	CKVWPRP	7	92.5227	88.4223	NO
L.rhamnosus ATCC7469	DKPPML	6	96.1416	78.0599	NO
L.rhamnosus ATCC7469	DPWHNF	6	110.896	89.0591	NO
L.rhamnosus ATCC7469	EFKWPP	6	100.406	80.9595	NO
L.rhamnosus ATCC7469	FAWSRIIP	8	111.024	111.568	NO
L.rhamnosus ATCC7469	FFPR	4	61.6279	59.0289	NO
L.rhamnosus ATCC7469	FGMEF	5	105.123	69.1922	NO
L.rhamnosus ATCC7469	FKFGP	5	92.3544	67.9131	NO
L.rhamnosus ATCC7469	FLRH	4	86.3788	73.9691	NO
L.rhamnosus ATCC7469	FPLRGP	6	74.4333	76.5532	NO
L.rhamnosus ATCC7469	FPQRPF	6	78.0323	90.7129	NO
L.rhamnosus ATCC7469	FRFPQ	5	87.6487	70.421	NO
L.rhamnosus ATCC7469	FRGPL	5	81.3047	74.8398	NO
L.rhamnosus ATCC7469	HFQKPW	6	106.968	81.3472	NO
L.rhamnosus ATCC7469	HGMLP	5	77.4464	75.914	NO
L.rhamnosus ATCC7469	HHPW	4	70.8359	66.2974	NO
L.rhamnosus ATCC7469	HWMVP	5	79.7881	63.3951	NO
L.rhamnosus ATCC7469	KGPWRP	6	79.5296	84.4668	NO
L.rhamnosus ATCC7469	KLMWPP	6	78.4014	94.3065	NO
L.rhamnosus ATCC7469	KMLWLP	6	94.3811	91.5435	NO
L.rhamnosus ATCC7469	KRF	3	73.7677	65.1231	NO
L.rhamnosus ATCC7469	KWPLL	5	90.3556	74.6647	NO
L.rhamnosus ATCC7469	LAWPRIFPHGR	11	109.946	133.832	NO
L.rhamnosus ATCC7469	LGHGF	5	94.9103	62.3146	NO
L.rhamnosus ATCC7469	LGRDPF	6	96.8616	76.1793	NO
L.rhamnosus ATCC7469	LPVFF	5	77.2625	79.277	NO
L.rhamnosus ATCC7469	LYRPF	5	82.3387	68.8935	NO
L.rhamnosus ATCC7469	MKSWPP	6	80.5833	75.6608	NO
L.rhamnosus ATCC7469	MPWPGV	6	59.6632	76.355	NO
L.rhamnosus ATCC7469	NHAFCL	6	109.004	75.0467	NO
L.rhamnosus ATCC7469	NPKGPF	6	83.0523	92.1939	NO
L.rhamnosus ATCC7469	PAGWLP	6	68.6664	63.4475	NO
L.rhamnosus ATCC7469	PFPVVF	6	69.3823	64.9959	NO
L.rhamnosus ATCC7469	PLAAWL	6	83.6287	78.8251	NO
L.rhamnosus ATCC7469	PLKF	4	69.2058	67.6941	NO
L.rhamnosus ATCC7469	RFRP	4	65.8379	68.0737	NO
L.rhamnosus ATCC7469	RRW	3	65.798	55.6396	NO
L.rhamnosus ATCC7469	SFGFH	5	99.7807	64.8177	NO
L.rhamnosus ATCC7469	SLPRPL	6	66.5997	67.5668	NO
L.rhamnosus ATCC7469	SPWNH	5	80.861	79.325	NO
L.rhamnosus ATCC7469	SRGW	4	75.1194	62.9673	NO
L.rhamnosus ATCC7469	VWHPM	5	80.5605	65.77	NO
L.rhamnosus ATCC7469	WFLML	5	97.4464	70.5846	NO
L.rhamnosus ATCC7469	WKRW	4	90.0464	82.2929	NO
L.rhamnosus ATCC7469	WLGSSF	6	100.579	62.5241	NO
L.rhamnosus ATCC7469	WLPFPP	6	57.3016	84.0064	NO
L.rhamnosus ATCC7469	WMHPA	5	77.2531	64.2714	NO
L.rhamnosus ATCC7469	WMLH	4	86.8851	66.1233	NO
L.rhamnosus ATCC7469	WRVPL	5	84.3717	76.8545	NO
L.rhamnosus ATCC7469	WSVWPPQ	7	96.495	103.148	NO
L.rhamnosus ATCC7469	WVKPPP	6	62.0797	95.9745	NO
NC	AAFVWPPVGKK	11	125.223	107.089	NO
NC	APPPELKRP	9	94.5269	109.494	NO
NC	ASDPPPPAAVF	11	101.327	96.2108	NO
NC	ASVPPWTRP	9	91.1925	110.221	NO
NC	ATAFPPGKM	9	107.671	95.7057	NO
NC	CKVWPPLGK	9	97.5574	112.815	NO
NC	DPSPPLPPH	9	72.8565	95.9871	NO
NC	DVAFPPGKM	9	113.591	88.9045	NO
NC	FLLRL	5	99.9448	81.7227	NO
NC	FPKDP	5	76.9763	65.7956	NO
NC	FRFQP	5	82.791	83.3172	NO
NC	GGPPPPQHM	9	76.2473	85.4392	NO
NC	GPKPGF	6	75.7217	87.0721	NO
NC	GPPIKDPGALL	11	106.427	108.917	NO
NC	KNFDPF	6	117.273	74.8224	NO
NC	MAFRP	5	77.3646	67.3875	NO
NC	NAGFPR	6	93.3078	67.9364	NO
NC	NGGRPGF	7	99.7782	85.9828	NO
NC	NWDRLPL	7	110.841	92.9411	NO
NC	SGPPLKNPGAL	11	109.741	105.645	NO
NC+L.plantarum A3	AAMVWPPLGK	10	133.552	123.125	NO
NC+L.plantarum A3	DGRYW	5	110.217	72.6409	NO
NC+L.plantarum A3	GDRW	4	92.9559	78.0537	NO
NC+L.plantarum A3	AFLRLL	6	108.385	88.8109	NO
NC+L.plantarum A3	GFGRLG	6	99.1037	70.085	NO
NC+L.plantarum A3	KWGR	4	85.9339	75.7415	NO
NC+L.plantarum A3	LPWRPP	6	59.5849	76.7882	NO
NC+L.plantarum A3	PKYWPP	6	60.8165	84.17	NO
NC+L.plantarum A3	SGPPIKDPGAL	11	120.659	113.337	NO
NC+L.plantarum A3+L.rhamnosus ATCC7469	DYPFKPP	7	94.8099	89.8023	NO
NC+L.plantarum A3+L.rhamnosus ATCC7469	FPVRGP	6	69.442	66.4198	NO
NC+L.plantarum A3+L.rhamnosus ATCC7469	GGPPGDRPR	9	90.7417	87.0422	NO
NC+L.plantarum A3+L.rhamnosus ATCC7469	KMLWPP	6	82.8682	81.8423	NO
NC+L.plantarum A3+L.rhamnosus ATCC7469	KPFWPP	6	69.4073	80.7401	NO
NC+L.plantarum A3+L.rhamnosus ATCC7469	KPKPPPIGP	9	70.6793	97.3631	NO
NC+L.plantarum A3+L.rhamnosus ATCC7469	KPKPPPLGP	9	72.5946	104.928	NO
NC+L.plantarum A3+L.rhamnosus ATCC7469	KRGPF	5	82.7038	80.9443	NO
NC+L.plantarum A3+L.rhamnosus ATCC7469	KWR	3	75.5454	66.923	NO
NC+L.plantarum A3+L.rhamnosus ATCC7469	SNGKPF	6	90.38	69.3629	NO
NC+L.plantarum A3+L.rhamnosus ATCC7469	YPFKPP	6	76.4665	87.6039	NO
NC+L.rhamnosus ATCC7469	RKWPRP	6	79.2412	113.128	NO
